# Supplementary material for: Comprehensive Transcriptome Analysis Unravels the Existence of Crucial Genes Regulating Primary Metabolism during Adventitious Root Formation in Petunia hybrida
Source: PLoS One. 2014 Jun 30;9(6):e100997. doi: 10.1371/journal.pone.0100997 (PMC4076263; doi:10.1371/journal.pone.0100997)
Supplement: Table S2 — Annotations and categories. (S2a) Annotations: Based on BlastX searches in the NCBI and the TAIR peptide non redundant databases (published in Breuillin et al. 2010) and on information of the Pfam protein family and the BRENDA enzyme database, one particular function was annotated to each sequence identifier and classified into functional categories. (S2b) Category abundance: Number of genes grouped in different functional categories are shown. (XLSX) [file pone.0100997.s003.xlsx]

## Sheet: Annotations
Tab S2a Annotations: Based on BlastX searches in the NCBI and the TAIR peptide non redundant databases (published in Breuillin et al. 2010) and on information of the Pfam protein family and the BRENDA enzyme database, one particular function was annotated to each sequence identifier and classified into functional categories.
SEQ_ID	Function	functional class
cn204	14 kDa proline-rich protein	Ia. Cell wall
cn4901	acetylglucosaminyltransferase	Ia. Cell wall
cn5340	acetylglucosaminyltransferase	Ia. Cell wall
cn5438	acetylglucosaminyltransferase	Ia. Cell wall
DC243277_1	acetylglucosaminyltransferase	Ia. Cell wall
GO_drpoolB-CL2360Contig1	acetylglucosaminyltransferase	Ia. Cell wall
GO_drpoolB-CL6119Contig1	acetylglucosaminyltransferase	Ia. Cell wall
GO_drpoolB-CL6494Contig1	acetylglucosaminyltransferase	Ia. Cell wall
GO_drpoolB-CL7468Contig1	acetylglucosaminyltransferase	Ia. Cell wall
GO_drpoolB-CL9019Contig1	acetylglucosaminyltransferase	Ia. Cell wall
GO_drs12P0007P22_F_ab1	acetylglucosaminyltransferase	Ia. Cell wall
GO_drpoolB-CL5007Contig1	acid alpha galactosidase 1	Ia. Cell wall
cn1318	acyl-[acyl-carrier-protein]-UDP-N-acetylglucosamine O-acyltransferase	Ia. Cell wall
cn9199	AGP-like protein	Ia. Cell wall
cn4186	alkaline alpha galactosidase	Ia. Cell wall
GO_drpoolB-CL722Contig1	alkaline alpha galactosidase	Ia. Cell wall
GO_drs21P0002D06_F_ab1	alkaline alpha galactosidase	Ia. Cell wall
cn210	alkaline alpha galactosidase 2	Ia. Cell wall
cn211	alkaline alpha galactosidase 2	Ia. Cell wall
cn1312	alpha galactosidase	Ia. Cell wall
cn4917	alpha galactosidase	Ia. Cell wall
cn4918	alpha galactosidase	Ia. Cell wall
DC240865_1	alpha galactosidase	Ia. Cell wall
cn2059	Alpha-expansin	Ia. Cell wall
cn2060	Alpha-expansin	Ia. Cell wall
cn2062	Alpha-expansin	Ia. Cell wall
cn3259	Alpha-expansin	Ia. Cell wall
GO_dr004P0010K11_F_ab1	Alpha-expansin	Ia. Cell wall
GO_dr004P0014A22_F_ab1	Alpha-expansin	Ia. Cell wall
GO_drpoolB-CL5159Contig1	Alpha-expansin	Ia. Cell wall
GO_drpoolB-CL7392Contig1	Alpha-expansin	Ia. Cell wall
GO_dr001P0011K23_F_ab1	Alpha-L-fucosidase	Ia. Cell wall
GO_dr004P0009G24_F_ab1	Alpha-L-fucosidase	Ia. Cell wall
GO_drpoolB-CL1245Contig1	alpha-l-fucosidase	Ia. Cell wall
GO_drpoolB-CL2066Contig1	Alpha-L-fucosidase	Ia. Cell wall
GO_drpoolB-CL6545Contig1	Alpha-L-fucosidase	Ia. Cell wall
SG_SGN-U208568	Alpha-L-fucosidase	Ia. Cell wall
GO_drpoolB-CL7621Contig1	Alpha-L-fucosidase 2	Ia. Cell wall
GO_drpoolB-CL9582Contig1	Alpha-L-fucosidase 2	Ia. Cell wall
IP_PHBS009E05u	Alpha-L-fucosidase 2	Ia. Cell wall
GO_drpoolB-CL3142Contig1	alpha-N-acetylglucosaminidase	Ia. Cell wall
GO_drpoolB-CL9443Contig1	alpha-N-acetylglucosaminidase	Ia. Cell wall
cn4989	alpha-N-acetylglucosaminidase family	Ia. Cell wall
GO_dr001P0016H07_F_ab1	alpha-xylosidase	Ia. Cell wall
IP_PHBS002K07u	alpha-xylosidase	Ia. Cell wall
cn2495	arabinogalactan protein	Ia. Cell wall
cn3777	arabinogalactan protein	Ia. Cell wall
cn6421	arabinogalactan protein	Ia. Cell wall
DC244330_1	arabinogalactan protein	Ia. Cell wall
GO_dr001P0019C15_F_ab1	arabinogalactan protein	Ia. Cell wall
GO_drpoolB-CL2501Contig1	arabinogalactan protein	Ia. Cell wall
GO_drpoolB-CL8229Contig1	arabinogalactan protein	Ia. Cell wall
cn8321	Barwin-related endoglucanase	Ia. Cell wall
cn8322	Barwin-related endoglucanase	Ia. Cell wall
cn8323	Barwin-related endoglucanase	Ia. Cell wall
GO_dr004P0005H14_F_ab1	beta 1,4 mannosyltransferase	Ia. Cell wall
GO_drpoolB-CL1457Contig1	beta xylosidase	Ia. Cell wall
cn6526	beta-1,4-xylosidase	Ia. Cell wall
cn7908	beta-1,4-xylosidase	Ia. Cell wall
GO_dr001P0017O19_F_ab1	beta-1,4-xylosidase	Ia. Cell wall
cn5533	beta-D-glucan exohydrolase	Ia. Cell wall
cn5770	beta-D-glucan exohydrolase-like protein	Ia. Cell wall
GO_drpoolB-CL2144Contig1	beta-D-glucan exohydrolase-like protein	Ia. Cell wall
cn314	beta-D-xylosidase	Ia. Cell wall
cn5763	beta-D-xylosidase	Ia. Cell wall
cn5898	beta-D-xylosidase	Ia. Cell wall
GO_dr001P0015O15_F_ab1	beta-D-xylosidase	Ia. Cell wall
GO_dr001P0017F02_F_ab1	beta-D-xylosidase	Ia. Cell wall
GO_drpoolB-CL3898Contig1	beta-D-xylosidase	Ia. Cell wall
GO_drpoolB-CL5636Contig1	beta-D-xylosidase	Ia. Cell wall
cn5226	beta-expansin	Ia. Cell wall
GO_drpoolB-CL1678Contig1	beta-expansin	Ia. Cell wall
GO_dr004P0005H23_F_ab1	beta-glucan binding protein	Ia. Cell wall
GO_drpoolB-CL7660Contig1	beta-glucan binding protein	Ia. Cell wall
cn7345	beta-glucanase	Ia. Cell wall
GO_drpoolB-CL8401Contig1	beta-glucan-binding protein	Ia. Cell wall
GO_dr001P0009P11_F_ab1	beta-glucan-binding protein 4	Ia. Cell wall
GO_drs21P0002K24_R_ab1	beta-xylosidase	Ia. Cell wall
GO_dr001P0013D10_F_ab1	callose synthase	Ia. Cell wall
GO_drs13P0027M18_R_ab1	callose synthase	Ia. Cell wall
GO_drpoolB-CL7809Contig1	callose synthase 3	Ia. Cell wall
cn10306	callose synthase 5	Ia. Cell wall
DC243304_1	callose synthase 6	Ia. Cell wall
GO_drs13P0027M18_F_ab1	callose synthase 8	Ia. Cell wall
cn8208	cell wall hydrolase	Ia. Cell wall
GO_dr004P0011J13_F_ab1	cellulase	Ia. Cell wall
GO_dr004P0017G21_F_ab1	cellulase	Ia. Cell wall
SG_SGN-U210311	cellulase	Ia. Cell wall
SG_SGN-U211346	cellulase	Ia. Cell wall
cn10211	cellulose synthase	Ia. Cell wall
cn3104	cellulose synthase	Ia. Cell wall
cn3105	cellulose synthase	Ia. Cell wall
cn3442	cellulose synthase	Ia. Cell wall
cn5917	cellulose synthase	Ia. Cell wall
cn6562	cellulose synthase	Ia. Cell wall
cn6644	cellulose synthase	Ia. Cell wall
cn6645	cellulose synthase	Ia. Cell wall
cn9176	cellulose synthase	Ia. Cell wall
cn9594	cellulose synthase	Ia. Cell wall
cn9595	cellulose synthase	Ia. Cell wall
GO_dr001P0016I21_F_ab1	cellulose synthase	Ia. Cell wall
GO_dr004P0008D18_F_ab1	cellulose synthase	Ia. Cell wall
GO_dr004P0011P03_F_ab1	cellulose synthase	Ia. Cell wall
GO_dr004P0012C14_F_ab1	Cellulose synthase	Ia. Cell wall
GO_drpoolB-CL1403Contig1	cellulose synthase	Ia. Cell wall
GO_drpoolB-CL2307Contig1	cellulose synthase	Ia. Cell wall
GO_drpoolB-CL2555Contig1	cellulose synthase	Ia. Cell wall
GO_drpoolB-CL2933Contig1	cellulose synthase	Ia. Cell wall
GO_drpoolB-CL300Contig1	cellulose synthase	Ia. Cell wall
GO_drpoolB-CL3232Contig1	cellulose synthase	Ia. Cell wall
GO_drpoolB-CL3486Contig1	cellulose synthase	Ia. Cell wall
GO_drpoolB-CL4717Contig1	cellulose synthase	Ia. Cell wall
GO_drpoolB-CL5504Contig1	cellulose synthase	Ia. Cell wall
GO_drpoolB-CL6900Contig1	cellulose synthase	Ia. Cell wall
GO_drpoolB-CL8512Contig1	cellulose synthase	Ia. Cell wall
GO_drpoolB-CL8519Contig1	cellulose synthase	Ia. Cell wall
GO_drpoolB-CL854Contig1	cellulose synthase	Ia. Cell wall
GO_drpoolB-CL8595Contig1	cellulose synthase	Ia. Cell wall
GO_drpoolB-CL9057Contig1	cellulose synthase	Ia. Cell wall
GO_drpoolB-CL9250Contig1	cellulose synthase	Ia. Cell wall
GO_drs12P0010J24_F_ab1	cellulose synthase	Ia. Cell wall
GO_drs21P0007P18_F_ab1	cellulose synthase	Ia. Cell wall
SG_SGN-U208172	cellulose synthase	Ia. Cell wall
SG_SGN-U210990	cellulose synthase	Ia. Cell wall
cn6199	Cellulose synthase-like	Ia. Cell wall
SG_SGN-U212142	Cellulose synthase-like	Ia. Cell wall
cn4848	COBRA	Ia. Cell wall
cn746	COBRA-like protein	Ia. Cell wall
SG_SGN-U210442	COBRA-like protein	Ia. Cell wall
cn5657	COBRA-LIKE PROTEIN 10 PRECURSOR	Ia. Cell wall
SG_SGN-U207886	COBRA-LIKE PROTEIN 10 PRECURSOR	Ia. Cell wall
cn1463	COBRA-LIKE PROTEIN PRECURSOR	Ia. Cell wall
cn6760	COBRA-LIKE PROTEIN PRECURSOR	Ia. Cell wall
cn9050	COBRA-LIKE PROTEIN PRECURSOR	Ia. Cell wall
DC242242_1	COBRA-LIKE PROTEIN PRECURSOR	Ia. Cell wall
GO_dr004P0031D03_F_ab1	COBRA-LIKE PROTEIN PRECURSOR	Ia. Cell wall
cn8513	DEFECTIVE IN EXINE FORMATION	Ia. Cell wall
cn8514	DEFECTIVE IN EXINE FORMATION	Ia. Cell wall
GO_dr004P0015K17_F_ab1	DEFECTIVE IN EXINE FORMATION	Ia. Cell wall
GO_drpoolB-CL6981Contig1	dtdp-4-dehydrorhamnose dehydrogenase	Ia. Cell wall
cn3687	endo-1,3-1,4-beta-d-glucanase	Ia. Cell wall
GO_drpoolB-CL9341Contig1	endo-1,3-1,4-beta-d-glucanase	Ia. Cell wall
cn5398	endo-1,4-beta-glucanase	Ia. Cell wall
cn5544	endo-1,4-beta-glucanase	Ia. Cell wall
cn5581	endo-1,4-beta-glucanase	Ia. Cell wall
cn5582	endo-1,4-beta-glucanase	Ia. Cell wall
cn6120	endo-1,4-beta-glucanase	Ia. Cell wall
GO_dr001P0005G21_F_ab1	endo-1,4-beta-glucanase	Ia. Cell wall
GO_dr004P0017E01_F_ab1	endo-1,4-beta-glucanase	Ia. Cell wall
GO_dr004P0032A19_F_ab1	endo-1,4-beta-glucanase	Ia. Cell wall
GO_drpoolB-CL2068Contig1	endo-1,4-beta-glucanase	Ia. Cell wall
GO_drpoolB-CL5520Contig1	endo-1,4-beta-glucanase	Ia. Cell wall
GO_drpoolB-CL5618Contig1	endo-1,4-beta-glucanase	Ia. Cell wall
GO_drpoolB-CL6661Contig1	endo-1,4-beta-glucanase	Ia. Cell wall
GO_drpoolB-CL7587Contig1	endo-1,4-beta-glucanase	Ia. Cell wall
GO_drpoolB-CL8415Contig1	endo-1,4-beta-glucanase	Ia. Cell wall
GO_drpoolB-CL893Contig1	endo-1,4-beta-glucanase	Ia. Cell wall
GO_drpoolB-CL9330Contig1	endo-1,4-beta-glucanase	Ia. Cell wall
GO_drpoolB-CL9353Contig1	endo-1,4-beta-glucanase	Ia. Cell wall
GO_dr004P0020P11_F_ab1	endo-alpha-1,4-glucanase	Ia. Cell wall
cn3832	endo-beta-1,4-glucanase	Ia. Cell wall
cn3467	endo-xyloglucan transferase	Ia. Cell wall
cn9357	endo-xyloglucan transferase	Ia. Cell wall
cn9358	endo-xyloglucan transferase	Ia. Cell wall
GO_drpoolB-CL1700Contig1	endoxyloglucan transferase A2	Ia. Cell wall
cn3293	expansin	Ia. Cell wall
cn3294	expansin	Ia. Cell wall
cn7179	expansin	Ia. Cell wall
GI_NP1239933	expansin	Ia. Cell wall
GO_dr001P0020D04_F_ab1	expansin	Ia. Cell wall
GO_dr004P0010F07_F_ab1	expansin	Ia. Cell wall
GO_drpoolB-CL8367Contig1	expansin	Ia. Cell wall
cn6235	expansin-like	Ia. Cell wall
cn8367	expansin-like	Ia. Cell wall
cn8368	expansin-like	Ia. Cell wall
GO_drpoolB-CL2098Contig1	expansin-like	Ia. Cell wall
GO_drpoolB-CL2186Contig1	expansin-like	Ia. Cell wall
GO_drpoolB-CL547Contig1	expansin-like	Ia. Cell wall
GO_drpoolB-CL8016Contig1	expansin-like	Ia. Cell wall
GO_drpoolB-CL3893Contig1	EXPANSIN-LIKE B2	Ia. Cell wall
cn803	expansin-like protein	Ia. Cell wall
GO_drpoolB-CL71Contig1	expansin-like protein	Ia. Cell wall
GO_dr004P0014E17_F_ab1	extensin	Ia. Cell wall
GO_drpoolB-CL4229Contig1	extensin	Ia. Cell wall
IP_PHBS001J09u	extensin	Ia. Cell wall
DY395590_1	extensin family protein	Ia. Cell wall
GO_dr001P0010K02_F_ab1	Extensin-3	Ia. Cell wall
DY344694_1	Extensin-3 precursor	Ia. Cell wall
cn3944	extensin-like	Ia. Cell wall
cn9549	extensin-like	Ia. Cell wall
cn8863	extensin-like protein	Ia. Cell wall
cn8864	extensin-like protein	Ia. Cell wall
cn9603	extensin-like protein Ext1	Ia. Cell wall
cn10135	fasciclin-like arabinogalactan protein	Ia. Cell wall
cn1084	fasciclin-like arabinogalactan protein	Ia. Cell wall
cn1085	fasciclin-like arabinogalactan protein	Ia. Cell wall
cn1634	fasciclin-like arabinogalactan protein	Ia. Cell wall
cn1635	fasciclin-like arabinogalactan protein	Ia. Cell wall
cn1720	fasciclin-like arabinogalactan protein	Ia. Cell wall
cn1844	fasciclin-like arabinogalactan protein	Ia. Cell wall
cn1845	fasciclin-like arabinogalactan protein	Ia. Cell wall
cn1847	fasciclin-like arabinogalactan protein	Ia. Cell wall
cn2232	fasciclin-like arabinogalactan protein	Ia. Cell wall
cn2233	fasciclin-like arabinogalactan protein	Ia. Cell wall
cn2234	fasciclin-like arabinogalactan protein	Ia. Cell wall
cn2235	fasciclin-like arabinogalactan protein	Ia. Cell wall
cn2236	fasciclin-like arabinogalactan protein	Ia. Cell wall
cn2237	fasciclin-like arabinogalactan protein	Ia. Cell wall
cn2676	fasciclin-like arabinogalactan protein	Ia. Cell wall
cn2680	fasciclin-like arabinogalactan protein	Ia. Cell wall
cn2683	fasciclin-like arabinogalactan protein	Ia. Cell wall
cn2684	fasciclin-like arabinogalactan protein	Ia. Cell wall
cn2685	fasciclin-like arabinogalactan protein	Ia. Cell wall
cn2687	fasciclin-like arabinogalactan protein	Ia. Cell wall
cn2691	fasciclin-like arabinogalactan protein	Ia. Cell wall
cn2692	fasciclin-like arabinogalactan protein	Ia. Cell wall
cn2693	fasciclin-like arabinogalactan protein	Ia. Cell wall
cn2696	fasciclin-like arabinogalactan protein	Ia. Cell wall
cn2697	fasciclin-like arabinogalactan protein	Ia. Cell wall
cn2698	fasciclin-like arabinogalactan protein	Ia. Cell wall
cn2699	fasciclin-like arabinogalactan protein	Ia. Cell wall
cn2700	fasciclin-like arabinogalactan protein	Ia. Cell wall
cn2701	fasciclin-like arabinogalactan protein	Ia. Cell wall
cn2704	fasciclin-like arabinogalactan protein	Ia. Cell wall
cn2705	fasciclin-like arabinogalactan protein	Ia. Cell wall
cn2706	fasciclin-like arabinogalactan protein	Ia. Cell wall
cn2708	fasciclin-like arabinogalactan protein	Ia. Cell wall
cn2709	fasciclin-like arabinogalactan protein	Ia. Cell wall
cn2712	fasciclin-like arabinogalactan protein	Ia. Cell wall
cn2716	fasciclin-like arabinogalactan protein	Ia. Cell wall
cn2717	fasciclin-like arabinogalactan protein	Ia. Cell wall
cn2720	fasciclin-like arabinogalactan protein	Ia. Cell wall
cn2723	fasciclin-like arabinogalactan protein	Ia. Cell wall
cn2724	fasciclin-like arabinogalactan protein	Ia. Cell wall
cn2725	fasciclin-like arabinogalactan protein	Ia. Cell wall
cn3564	fasciclin-like arabinogalactan protein	Ia. Cell wall
cn6181	fasciclin-like arabinogalactan protein	Ia. Cell wall
cn6182	fasciclin-like arabinogalactan protein	Ia. Cell wall
cn8711	fasciclin-like arabinogalactan protein	Ia. Cell wall
cn9159	fasciclin-like arabinogalactan protein	Ia. Cell wall
DC239848_1	fasciclin-like arabinogalactan protein	Ia. Cell wall
DC240799_1	fasciclin-like arabinogalactan protein	Ia. Cell wall
GO_dr001P0019B01_F_ab1	fasciclin-like arabinogalactan protein	Ia. Cell wall
GO_drpoolB-CL3982Contig1	fasciclin-like arabinogalactan protein	Ia. Cell wall
IP_PHBS008K19u	fasciclin-like arabinogalactan protein	Ia. Cell wall
SG_SGN-U209500	fasciclin-like arabinogalactan protein	Ia. Cell wall
cn4892	fiber protein	Ia. Cell wall
cn9397	fiber protein Fb2	Ia. Cell wall
cn2504	fucose synthetase	Ia. Cell wall
cn2531	fucose synthetase	Ia. Cell wall
GO_drpoolB-CL5750Contig1	fucosyltransferase	Ia. Cell wall
cn2336	GDP-D-mannose-4, 6-dehydratase	Ia. Cell wall
DC240821_1	GDP-D-mannose-4, 6-dehydratase	Ia. Cell wall
EB174934_1	GDP-mannose pyrophosphorylase	Ia. Cell wall
GO_drpoolB-CL4196Contig1	GDP-mannose pyrophosphorylase	Ia. Cell wall
GO_drpoolB-CL9331Contig1	GDP-mannose pyrophosphorylase	Ia. Cell wall
SG_SGN-U211139	GDP-mannose pyrophosphorylase	Ia. Cell wall
GO_dr004P0011M03_F_ab1	GLUCAN SYNTHASE	Ia. Cell wall
cn7277	Glucosamine 6-phosphate N-acetyltransferase	Ia. Cell wall
GO_drpoolB-CL7482Contig1	glucosamine-fructose-6-phosphate aminotransferase	Ia. Cell wall
DC240498_1	glucosaminephosphotransferase	Ia. Cell wall
cn1661	glycine-rich cell wall structural protein 1	Ia. Cell wall
cn5429	glycogenin	Ia. Cell wall
GO_dr001P0002G03_F_ab1	glycogenin	Ia. Cell wall
GO_dr001P0011G06_F_ab1	glycogenin	Ia. Cell wall
cn3681	glycogenin glucosyltransferase	Ia. Cell wall
GO_drpoolB-CL3941Contig1	glycogenin glucosyltransferase	Ia. Cell wall
GO_drpoolB-CL4135Contig1	glycogenin glucosyltransferase	Ia. Cell wall
GO_drpoolB-CL7862Contig1	glycogenin glucosyltransferase	Ia. Cell wall
cn10109	GLYCOGENIN-LIKE STARCH INITIATION PROTEIN 2	Ia. Cell wall
cn2026	hydroproline-rich glycoprotein	Ia. Cell wall
GO_drpoolB-CL5298Contig1	hydroproline-rich glycoprotein like protein	Ia. Cell wall
cn9235	hydroxyproline-rich glycopeptide precursor II	Ia. Cell wall
cn9236	hydroxyproline-rich glycopeptide precursor II	Ia. Cell wall
cn3048	hydroxyproline-rich glycoprotein	Ia. Cell wall
cn3140	hydroxyproline-rich glycoprotein	Ia. Cell wall
cn3490	hydroxyproline-rich glycoprotein	Ia. Cell wall
cn9130	hydroxyproline-rich glycoprotein	Ia. Cell wall
GO_dr004P0003J20_F_ab1	hydroxyproline-rich glycoprotein	Ia. Cell wall
GO_drpoolB-CL2405Contig1	hydroxyproline-rich glycoprotein	Ia. Cell wall
cn10414	hydroxyproline-rich glycoprotein family protein	Ia. Cell wall
cn10415	hydroxyproline-rich glycoprotein family protein	Ia. Cell wall
cn10416	hydroxyproline-rich glycoprotein family protein	Ia. Cell wall
cn10417	hydroxyproline-rich glycoprotein family protein	Ia. Cell wall
cn1050	hydroxyproline-rich glycoprotein family protein	Ia. Cell wall
cn1141	hydroxyproline-rich glycoprotein family protein	Ia. Cell wall
cn1416	hydroxyproline-rich glycoprotein family protein	Ia. Cell wall
cn1418	hydroxyproline-rich glycoprotein family protein	Ia. Cell wall
cn3049	hydroxyproline-rich glycoprotein family protein	Ia. Cell wall
cn3139	hydroxyproline-rich glycoprotein family protein	Ia. Cell wall
cn3474	hydroxyproline-rich glycoprotein family protein	Ia. Cell wall
cn3475	hydroxyproline-rich glycoprotein family protein	Ia. Cell wall
cn3477	hydroxyproline-rich glycoprotein family protein	Ia. Cell wall
cn6350	hydroxyproline-rich glycoprotein family protein	Ia. Cell wall
cn7756	hydroxyproline-rich glycoprotein family protein	Ia. Cell wall
DC240353_1	hydroxyproline-rich glycoprotein family protein	Ia. Cell wall
DC242314_1	hydroxyproline-rich glycoprotein family protein	Ia. Cell wall
GO_dr001P0011B23_F_ab1	hydroxyproline-rich glycoprotein family protein	Ia. Cell wall
GO_dr004P0011I17_F_ab1	hydroxyproline-rich glycoprotein family protein	Ia. Cell wall
GO_dr004P0020H19_F_ab1	hydroxyproline-rich glycoprotein family protein	Ia. Cell wall
GO_dr004P0022L21_F_ab1	hydroxyproline-rich glycoprotein family protein	Ia. Cell wall
GO_drpoolB-CL3865Contig1	hydroxyproline-rich glycoprotein family protein	Ia. Cell wall
GO_drpoolB-CL4800Contig1	hydroxyproline-rich glycoprotein family protein	Ia. Cell wall
GO_drpoolB-CL6961Contig1	hydroxyproline-rich glycoprotein family protein	Ia. Cell wall
GO_drpoolB-CL8797Contig1	hydroxyproline-rich glycoprotein family protein	Ia. Cell wall
cn3161	hydroxyproline-rich systemin precursor	Ia. Cell wall
cn3181	invertase/pectin methylesterase inhibitor family protein	Ia. Cell wall
cn446	invertase/pectin methylesterase inhibitor family protein	Ia. Cell wall
cn5964	invertase/pectin methylesterase inhibitor family protein	Ia. Cell wall
cn7252	invertase/pectin methylesterase inhibitor family protein	Ia. Cell wall
cn917	invertase/pectin methylesterase inhibitor family protein	Ia. Cell wall
GO_dr001P0001J21_F_ab1	invertase/pectin methylesterase inhibitor family protein	Ia. Cell wall
GO_dr001P0012D21_F_ab1	invertase/pectin methylesterase inhibitor family protein	Ia. Cell wall
GO_dr004P0002H04_F_ab1	invertase/pectin methylesterase inhibitor family protein	Ia. Cell wall
GO_dr004P0003P14_F_ab1	invertase/pectin methylesterase inhibitor family protein	Ia. Cell wall
GO_dr004P0010F08_F_ab1	invertase/pectin methylesterase inhibitor family protein	Ia. Cell wall
GO_dr004P0015G17_F_ab1	invertase/pectin methylesterase inhibitor family protein	Ia. Cell wall
GO_drpoolB-CL4433Contig1	invertase/pectin methylesterase inhibitor family protein	Ia. Cell wall
GO_drpoolB-CL7844Contig1	invertase/pectin methylesterase inhibitor family protein	Ia. Cell wall
cn10266	mannan synthase	Ia. Cell wall
GO_drpoolB-CL839Contig1	mannan synthase	Ia. Cell wall
cn5108	MUCILAGE-MODIFIED	Ia. Cell wall
cn5764	N-acetylglucosamine kinase	Ia. Cell wall
GO_drpoolB-CL4848Contig1	n-acetylglucosamine transferase	Ia. Cell wall
GO_dr004P0007N11_F_ab1	N-acetylglucosaminyltransferase	Ia. Cell wall
GO_drpoolB-CL5262Contig1	N-acetylglucosaminyltransferase	Ia. Cell wall
GO_drpoolB-CL7823Contig1	N-acetylglucosaminyltransferase	Ia. Cell wall
cn8553	Ole e 1 allergen and extensin	Ia. Cell wall
cn2937	O-linked N-acetylglucosamine transferase	Ia. Cell wall
DC242241_1	olygalacturonate 4-alpha-galacturonosyltransferase	Ia. Cell wall
cn10483	pectate lyase	Ia. Cell wall
cn1177	Pectate lyase	Ia. Cell wall
cn1639	pectate lyase	Ia. Cell wall
cn1801	pectate lyase	Ia. Cell wall
cn1802	pectate lyase	Ia. Cell wall
cn221	pectate lyase	Ia. Cell wall
cn2423	pectate lyase	Ia. Cell wall
cn2424	pectate lyase	Ia. Cell wall
cn2425	pectate lyase	Ia. Cell wall
cn6296	Pectate lyase	Ia. Cell wall
cn6298	Pectate lyase	Ia. Cell wall
cn6412	Pectate lyase	Ia. Cell wall
cn6785	Pectate lyase	Ia. Cell wall
DC241985_1	Pectate lyase	Ia. Cell wall
EB175241_1	Pectate lyase	Ia. Cell wall
GO_dr001P0009N12_F_ab1	Pectate lyase	Ia. Cell wall
GO_dr004P0022H10_F_ab1	pectate lyase	Ia. Cell wall
cn10409	pectate lyase family protein	Ia. Cell wall
GO_dr004P0019G24_F_ab1	pectate lyase family protein	Ia. Cell wall
SG_SGN-U211775	pectate lyase family protein	Ia. Cell wall
SG_SGN-U212178	pectate lyase family protein	Ia. Cell wall
cn4015	Pectate lyase precursor	Ia. Cell wall
cn6583	Pectate lyase precursor	Ia. Cell wall
cn10072	pectin methyl esterase	Ia. Cell wall
cn8144	pectin methyl esterase	Ia. Cell wall
GO_dr004P0007K17_F_ab1	pectin methyl esterase	Ia. Cell wall
cn5496	pectin methylesterase	Ia. Cell wall
GO_dr004P0024N04_F_ab1	pectin methylesterase	Ia. Cell wall
cn1460	pectin methyl-esterase	Ia. Cell wall
cn2305	pectin methyl-esterase	Ia. Cell wall
cn2306	pectin methyl-esterase	Ia. Cell wall
cn2323	pectin methyl-esterase	Ia. Cell wall
cn2325	pectin methyl-esterase	Ia. Cell wall
cn2436	pectin methyl-esterase	Ia. Cell wall
cn2557	pectin methyl-esterase	Ia. Cell wall
cn2561	pectin methyl-esterase	Ia. Cell wall
cn5705	pectin methyl-esterase	Ia. Cell wall
GO_drpoolB-CL1368Contig1	pectin methyl-esterase	Ia. Cell wall
GO_drpoolB-CL7089Contig1	pectin methyl-esterase	Ia. Cell wall
GO_drpoolB-CL8124Contig1	pectin methyl-esterase	Ia. Cell wall
cn1096	pectinacetylesterase	Ia. Cell wall
cn3957	pectinacetylesterase	Ia. Cell wall
cn3958	pectinacetylesterase	Ia. Cell wall
cn3959	pectinacetylesterase	Ia. Cell wall
cn5400	pectinacetylesterase	Ia. Cell wall
cn5401	pectinacetylesterase	Ia. Cell wall
cn8642	pectinacetylesterase	Ia. Cell wall
cn9439	pectinacetylesterase	Ia. Cell wall
EB174967_1	pectinacetylesterase	Ia. Cell wall
GO_dr001P0012A10_F_ab1	pectinacetylesterase	Ia. Cell wall
GO_drpoolB-CL2686Contig1	pectinacetylesterase	Ia. Cell wall
GO_drpoolB-CL5836Contig1	pectinacetylesterase	Ia. Cell wall
cn1104	Pectinesterase	Ia. Cell wall
cn1362	pectinesterase	Ia. Cell wall
cn1558	Pectinesterase	Ia. Cell wall
cn1656	pectinesterase	Ia. Cell wall
cn1767	pectinesterase	Ia. Cell wall
cn1840	pectinesterase	Ia. Cell wall
cn1841	pectinesterase	Ia. Cell wall
cn1842	pectinesterase	Ia. Cell wall
cn1905	pectinesterase	Ia. Cell wall
cn2493	pectinesterase	Ia. Cell wall
cn2911	Pectinesterase	Ia. Cell wall
cn2999	pectinesterase	Ia. Cell wall
cn3510	pectinesterase	Ia. Cell wall
cn3693	pectinesterase	Ia. Cell wall
cn381	pectinesterase	Ia. Cell wall
cn386	pectinesterase	Ia. Cell wall
cn388	pectinesterase	Ia. Cell wall
cn4308	pectinesterase	Ia. Cell wall
cn4802	Pectinesterase	Ia. Cell wall
cn5326	pectinesterase	Ia. Cell wall
cn5327	pectinesterase	Ia. Cell wall
cn5370	Pectinesterase	Ia. Cell wall
cn5706	pectinesterase	Ia. Cell wall
cn6174	pectinesterase	Ia. Cell wall
cn6200	Pectinesterase	Ia. Cell wall
cn6290	pectinesterase	Ia. Cell wall
cn6299	pectinesterase	Ia. Cell wall
cn6463	pectinesterase	Ia. Cell wall
cn6524	Pectinesterase	Ia. Cell wall
cn6592	pectinesterase	Ia. Cell wall
cn7965	pectinesterase	Ia. Cell wall
cn9287	pectinesterase	Ia. Cell wall
DC241901_1	pectinesterase	Ia. Cell wall
DC243334_1	pectinesterase	Ia. Cell wall
DC244582_1	pectinesterase	Ia. Cell wall
DW177098_1	pectinesterase	Ia. Cell wall
DY395814_1	pectinesterase	Ia. Cell wall
EB174435_1	Pectinesterase	Ia. Cell wall
GO_dr001P0008E21_F_ab1	pectinesterase	Ia. Cell wall
GO_dr004P0004N03_F_ab1	pectinesterase	Ia. Cell wall
GO_dr004P0031M16_F_ab1	Pectinesterase	Ia. Cell wall
GO_drpoolB-CL2615Contig1	Pectinesterase	Ia. Cell wall
GO_drpoolB-CL3535Contig1	pectinesterase	Ia. Cell wall
GO_drpoolB-CL4831Contig1	pectinesterase	Ia. Cell wall
GO_drpoolB-CL5050Contig1	pectinesterase	Ia. Cell wall
GO_drpoolB-CL5215Contig1	pectinesterase	Ia. Cell wall
GO_drpoolB-CL5443Contig1	pectinesterase	Ia. Cell wall
SG_SGN-U209721	pectinesterase	Ia. Cell wall
SG_SGN-U211043	pectinesterase	Ia. Cell wall
GO_dr004P0016G14_F_ab1	pectin-glucuronyltransferase	Ia. Cell wall
GO_drpoolB-CL8534Contig1	pectin-glucuronyltransferase	Ia. Cell wall
cn8095	Peptide-N(4)-(N-acetyl-beta-glucosaminyl)asparagine amidase	Ia. Cell wall
cn4456	peptide-N4-(N-acetyl-beta-glucosaminyl)asparagine amidase	Ia. Cell wall
GO_dr004P0013D14_F_ab1	Peptide-N4-(N-acetyl-beta-glucosaminyl)asparagine amidase	Ia. Cell wall
cn9972	Peptide-N4-(N-acetyl-beta-glucosaminyl)asparagine amidase A	Ia. Cell wall
cn9973	Peptide-N4-(N-acetyl-beta-glucosaminyl)asparagine amidase A	Ia. Cell wall
GO_dr001P0011B03_F_ab1	Peptide-N4-(N-acetyl-beta-glucosaminyl)asparagine amidase A	Ia. Cell wall
SG_SGN-U211438	Peptide-N4-(N-acetyl-beta-glucosaminyl)asparagine amidase A	Ia. Cell wall
GO_dr004P0012D03_F_ab1	phosphoglucomutase	Ia. Cell wall
GO_drpoolB-CL2263Contig1	phosphoglucomutase	Ia. Cell wall
GO_drpoolB-CL8009Contig1	phosphoglucosamine mutase	Ia. Cell wall
GO_dr001P0010K18_F_ab1	plant cell wall protein	Ia. Cell wall
cn2177	pollen Ole e 1 allergen and extensin family protein	Ia. Cell wall
cn2230	pollen Ole e 1 allergen and extensin family protein	Ia. Cell wall
cn2468	pollen Ole e 1 allergen and extensin family protein	Ia. Cell wall
cn2469	pollen Ole e 1 allergen and extensin family protein	Ia. Cell wall
cn2556	pollen Ole e 1 allergen and extensin family protein	Ia. Cell wall
cn2560	pollen Ole e 1 allergen and extensin family protein	Ia. Cell wall
cn264	pollen Ole e 1 allergen and extensin family protein	Ia. Cell wall
cn4094	pollen Ole e 1 allergen and extensin family protein	Ia. Cell wall
cn5161	pollen Ole e 1 allergen and extensin family protein	Ia. Cell wall
cn5559	pollen Ole e 1 allergen and extensin family protein	Ia. Cell wall
cn6310	pollen Ole e 1 allergen and extensin family protein	Ia. Cell wall
cn6311	pollen Ole e 1 allergen and extensin family protein	Ia. Cell wall
cn1217	polygalacturonase	Ia. Cell wall
cn2079	polygalacturonase	Ia. Cell wall
cn2738	polygalacturonase	Ia. Cell wall
cn3348	polygalacturonase	Ia. Cell wall
cn3615	polygalacturonase	Ia. Cell wall
cn3860	polygalacturonase	Ia. Cell wall
cn4012	polygalacturonase	Ia. Cell wall
cn6064	polygalacturonase	Ia. Cell wall
cn6292	polygalacturonase	Ia. Cell wall
cn6293	polygalacturonase	Ia. Cell wall
cn6294	polygalacturonase	Ia. Cell wall
cn6301	polygalacturonase	Ia. Cell wall
cn6302	polygalacturonase	Ia. Cell wall
cn6381	polygalacturonase	Ia. Cell wall
cn6382	polygalacturonase	Ia. Cell wall
cn7297	polygalacturonase	Ia. Cell wall
cn7658	polygalacturonase	Ia. Cell wall
cn7974	polygalacturonase	Ia. Cell wall
cn8272	polygalacturonase	Ia. Cell wall
GO_dr001P0003O11_F_ab1	polygalacturonase	Ia. Cell wall
GO_dr001P0010L08_F_ab1	polygalacturonase	Ia. Cell wall
GO_dr001P0012G06_F_ab1	polygalacturonase	Ia. Cell wall
GO_dr001P0020E02_F_ab1	polygalacturonase	Ia. Cell wall
GO_dr004P0001H12_F_ab1	polygalacturonase	Ia. Cell wall
GO_dr004P0015B16_F_ab1	polygalacturonase	Ia. Cell wall
GO_dr004P0016D02_F_ab1	polygalacturonase	Ia. Cell wall
GO_drpoolB-CL4304Contig1	polygalacturonase	Ia. Cell wall
GO_drpoolB-CL5535Contig1	polygalacturonase	Ia. Cell wall
GO_drpoolB-CL6337Contig1	polygalacturonase	Ia. Cell wall
GO_drpoolB-CL8188Contig1	polygalacturonase	Ia. Cell wall
GO_drpoolB-CL9156Contig1	polygalacturonase	Ia. Cell wall
GO_drs12P0007H16_F_ab1	polygalacturonase	Ia. Cell wall
GO_drs12P0007H16_R_ab1	polygalacturonase	Ia. Cell wall
GO_drs21P0009K07_F_ab1	polygalacturonase	Ia. Cell wall
IP_PHBS011I14u	polygalacturonase	Ia. Cell wall
SG_SGN-U211896	polygalacturonase	Ia. Cell wall
cn10315	polygalacturonase (pectinase)	Ia. Cell wall
cn4011	polygalacturonase (pectinase)	Ia. Cell wall
GO_drpoolB-CL260Contig1	polygalacturonase (pectinase) family protein	Ia. Cell wall
GO_drpoolB-CL9530Contig1	polygalacturonase (pectinase) family protein	Ia. Cell wall
GO_drpoolB-CL9648Contig1	polygalacturonase (pectinase) family protein	Ia. Cell wall
GO_drpoolB-CL1588Contig1	polygalacturonase / pectinase	Ia. Cell wall
cn3627	polygalacturonase 7	Ia. Cell wall
cn2862	polygalacturonase inhibitor protein	Ia. Cell wall
cn8773	polygalacturonase inhibitor protein	Ia. Cell wall
IP_PHBS010K16u	polygalacturonase inhibitor protein	Ia. Cell wall
cn4452	polygalacturonate 4-alpha-galacturonosyltransferase	Ia. Cell wall
GO_drpoolB-CL3628Contig1	polygalacturonate 4-alpha-galacturonosyltransferase	Ia. Cell wall
GO_drpoolB-CL7627Contig1	polygalacturonate 4-alpha-galacturonosyltransferase	Ia. Cell wall
GO_drpoolB-CL8469Contig1	polygalacturonate 4-alpha-galacturonosyltransferase	Ia. Cell wall
GO_drpoolB-CL8640Contig1	polygalacturonate 4-alpha-galacturonosyltransferase	Ia. Cell wall
IP_PHBS006D12u	polygalacturonate 4-alpha-galacturonosyltransferase	Ia. Cell wall
SG_SGN-U210323	polygalacturonate 4-alpha-galacturonosyltransferase	Ia. Cell wall
cn2839	proline-rich cell wall protein	Ia. Cell wall
cn8083	proline-rich cell wall protein	Ia. Cell wall
cn8084	proline-rich cell wall protein	Ia. Cell wall
GO_drpoolB-CL870Contig1	proline-rich cell wall protein	Ia. Cell wall
cn4571	proline-rich family protein	Ia. Cell wall
GO_dr004P0002B04_F_ab1	proline-rich family protein	Ia. Cell wall
GO_dr004P0008L07_F_ab1	proline-rich family protein	Ia. Cell wall
GO_dr004P0023C05_F_ab1	proline-rich family protein	Ia. Cell wall
GO_drpoolB-CL5862Contig1	proline-rich family protein	Ia. Cell wall
GO_drpoolB-CL8312Contig1	proline-rich family protein	Ia. Cell wall
SG_SGN-U211051	proline-rich family protein	Ia. Cell wall
cn10412	proline-rich protein	Ia. Cell wall
cn10413	proline-rich protein	Ia. Cell wall
cn1122	proline-rich protein	Ia. Cell wall
cn1544	proline-rich protein	Ia. Cell wall
cn1791	proline-rich protein	Ia. Cell wall
cn1792	proline-rich protein	Ia. Cell wall
cn1793	proline-rich protein	Ia. Cell wall
cn1794	proline-rich protein	Ia. Cell wall
cn203	proline-rich protein	Ia. Cell wall
cn2179	proline-rich protein	Ia. Cell wall
cn2180	proline-rich protein	Ia. Cell wall
cn2181	proline-rich protein	Ia. Cell wall
cn2182	proline-rich protein	Ia. Cell wall
cn2183	proline-rich protein	Ia. Cell wall
cn2184	proline-rich protein	Ia. Cell wall
cn2185	proline-rich protein	Ia. Cell wall
cn2186	proline-rich protein	Ia. Cell wall
cn2187	proline-rich protein	Ia. Cell wall
cn2840	proline-rich protein	Ia. Cell wall
cn8678	proline-rich protein	Ia. Cell wall
GO_drpoolB-CL6565Contig1	proline-rich protein precursor	Ia. Cell wall
GO_dr004P0006O15_F_ab1	RHAMNOGALACTURONAN XYLOSYLTRANSFERASE	Ia. Cell wall
GO_dr004P0006N19_F_ab1	secondary cell wall-related glycosyltransferase	Ia. Cell wall
GO_drpoolB-CL3042Contig1	secondary cell wall-related glycosyltransferase	Ia. Cell wall
IP_PHBS006K05u	secondary cell wall-related glycosyltransferase	Ia. Cell wall
cn3476	structural constituent of cell wall	Ia. Cell wall
GO_drpoolB-CL5500Contig1	structural constituent of cell wall, putative [Ricinus communis]	Ia. Cell wall
GO_drpoolB-CL7681Contig1	structural constituent of cell wall, putative [Ricinus communis]	Ia. Cell wall
GO_drpoolB-CL6159Contig1	tyrosine-rich hydroxyproline-rich glycoprotein	Ia. Cell wall
cn6843	UDP-3-O-[3-hydroxymyristoyl] glucosamine N-acyltransferase	Ia. Cell wall
cn542	UDP-apiose/xylose synthase	Ia. Cell wall
cn6063	UDP-apiose/xylose synthase	Ia. Cell wall
cn8007	UDP-apiose/xylose synthase	Ia. Cell wall
cn5701	UDP-arabinose 4-epimerase	Ia. Cell wall
cn3558	UDP-Glc-4-epimerase	Ia. Cell wall
cn5147	UDP-Glc-4-epimerase	Ia. Cell wall
cn5148	UDP-Glc-4-epimerase	Ia. Cell wall
cn7770	UDP-Glc-4-epimerase	Ia. Cell wall
GO_dr001P0019F12_F_ab1	UDP-Glc-4-epimerase	Ia. Cell wall
GO_drpoolB-CL4999Contig1	UDP-Glc-4-epimerase	Ia. Cell wall
GO_drpoolB-CL6994Contig1	UDP-glucose 4-epimerase	Ia. Cell wall
cn2829	UDP-glucuronate 4-epimerase	Ia. Cell wall
cn3062	UDP-glucuronate 4-epimerase	Ia. Cell wall
cn5240	UDP-glucuronate 4-epimerase	Ia. Cell wall
cn6243	UDP-glucuronate 4-epimerase	Ia. Cell wall
cn9354	UDP-glucuronate 4-epimerase	Ia. Cell wall
DC243726_1	UDP-glucuronate 4-epimerase	Ia. Cell wall
GO_dr004P0017H12_F_ab1	UDP-glucuronate 4-epimerase	Ia. Cell wall
GO_drpoolB-CL2459Contig1	UDP-glucuronate 4-epimerase	Ia. Cell wall
GO_drpoolB-CL2801Contig1	UDP-glucuronate 4-epimerase	Ia. Cell wall
GO_drpoolB-CL6724Contig1	UDP-glucuronate 4-epimerase	Ia. Cell wall
GO_drpoolB-CL7257Contig1	UDP-glucuronate 4-epimerase	Ia. Cell wall
GO_drpoolB-CL8192Contig1	UDP-glucuronate 4-epimerase	Ia. Cell wall
cn1091	UDP-glucuronate decarboxylase	Ia. Cell wall
cn1636	UDP-glucuronate decarboxylase	Ia. Cell wall
cn5146	UDP-glucuronate decarboxylase	Ia. Cell wall
cn6397	UDP-glucuronate decarboxylase	Ia. Cell wall
GO_dr004P0002J11_F_ab1	UDP-glucuronate decarboxylase	Ia. Cell wall
cn1322	UDP-L-rhamnose synthase	Ia. Cell wall
cn5109	UDP-L-rhamnose synthase	Ia. Cell wall
GO_drpoolB-CL2539Contig1	UDP-L-rhamnose synthase	Ia. Cell wall
cn9605	UDP-N-acetylglucosamine transferase	Ia. Cell wall
cn9606	UDP-N-acetylglucosamine transferase	Ia. Cell wall
cn3371	UDP-N-acetylglucosamine--peptide N-acetylglucosaminyltransferase	Ia. Cell wall
cn3372	UDP-N-acetylglucosamine--peptide N-acetylglucosaminyltransferase	Ia. Cell wall
GO_drpoolB-CL5510Contig1	UDP-N-acetylmuramoylalanyl-D-glutamyl-2,6- diaminopimelate-D-alanyl-D-alanine ligase	Ia. Cell wall
cn5756	UDP-n-acteylglucosamine pyrophosphorylase	Ia. Cell wall
cn5758	UDP-n-acteylglucosamine pyrophosphorylase	Ia. Cell wall
GO_drpoolB-CL3032Contig1	UDP-n-acteylglucosamine pyrophosphorylase	Ia. Cell wall
GO_drpoolB-CL7377Contig1	xylanase	Ia. Cell wall
GO_drpoolB-CL3242Contig1	xylogen protein	Ia. Cell wall
cn10463	Xyloglucan 6-xylosyltransferase	Ia. Cell wall
cn8022	xyloglucan endotransglucosylase	Ia. Cell wall
cn1288	xyloglucan endotransglucosylase/hydrolase	Ia. Cell wall
cn728	xyloglucan endotransglucosylase/hydrolase	Ia. Cell wall
GO_dr001P0014M15_F_ab1	xyloglucan endotransglucosylase/hydrolase	Ia. Cell wall
cn1760	xyloglucan endotransglucosylase-hydrolase	Ia. Cell wall
cn342	xyloglucan endotransglucosylase-hydrolase	Ia. Cell wall
cn344	xyloglucan endotransglucosylase-hydrolase	Ia. Cell wall
cn345	xyloglucan endotransglucosylase-hydrolase	Ia. Cell wall
cn346	xyloglucan endotransglucosylase-hydrolase	Ia. Cell wall
cn347	xyloglucan endotransglucosylase-hydrolase	Ia. Cell wall
cn513	xyloglucan endotransglucosylase-hydrolase	Ia. Cell wall
cn514	xyloglucan endotransglucosylase-hydrolase	Ia. Cell wall
cn5551	xyloglucan endotransglucosylase-hydrolase	Ia. Cell wall
cn826	xyloglucan endotransglucosylase-hydrolase	Ia. Cell wall
DC240987_1	xyloglucan endotransglucosylase-hydrolase	Ia. Cell wall
GO_dr004P0029B19_F_ab1	xyloglucan endotransglucosylase-hydrolase	Ia. Cell wall
GO_drpoolB-CL6984Contig1	xyloglucan endotransglucosylase-hydrolase	Ia. Cell wall
SG_SGN-U211116	xyloglucan endotransglycosylase XET2	Ia. Cell wall
GO_drpoolB-CL6220Contig1	xyloglucan endotransglycosylase/hydrolase	Ia. Cell wall
cn6957	Xyloglucan galactosyltransferase	Ia. Cell wall
cn10221	Xyloglucan galactosyltransferase KATAMARI1	Ia. Cell wall
cn5667	Xyloglucan galactosyltransferase KATAMARI2	Ia. Cell wall
GO_drpoolB-CL4893Contig1	xyloglucan glycosyltransferase	Ia. Cell wall
GO_drpoolB-CL7354Contig1	Xyloglucan glycosyltransferase	Ia. Cell wall
cn1210	xyloglucan:xyloglucosyl transferase	Ia. Cell wall
cn4415	xyloglucan:xyloglucosyl transferase	Ia. Cell wall
cn6056	xyloglucan:xyloglucosyl transferase	Ia. Cell wall
cn8026	xyloglucan:xyloglucosyl transferase	Ia. Cell wall
GO_dr001P0019E16_F_ab1	xyloglucan:xyloglucosyl transferase	Ia. Cell wall
cn7935	xyloglucanase-specific endoglucanase inhibitor protein	Ia. Cell wall
GO_drpoolB-CL9784Contig1	xyloglucanase-specific endoglucanase inhibitor protein	Ia. Cell wall
cn4354	xyloglucan-specific endoglucanase inhibitor protein	Ia. Cell wall
cn4355	xyloglucan-specific endoglucanase inhibitor protein	Ia. Cell wall
cn4356	xyloglucan-specific endoglucanase inhibitor protein	Ia. Cell wall
GO_drpoolB-CL2257Contig1	xyloglucan-specific endoglucanase inhibitor protein	Ia. Cell wall
cn1097	1,4-alpha-glucan branching enzyme	Ib. Storage
GO_dr004P0022F20_F_ab1	1,4-alpha-glucan branching enzyme	Ib. Storage
GO_drpoolB-CL5493Contig1	1,4-alpha-glucan branching enzyme	Ib. Storage
cn6406	1,4-alpha-glucan-maltohydrolase	Ib. Storage
cn6542	1,4-alpha-glucan-maltohydrolase	Ib. Storage
SG_SGN-U209746	1,4-alpha-glucan-maltohydrolase	Ib. Storage
cn2073	11S globulin	Ib. Storage
cn4828	11S globulin	Ib. Storage
cn53	11S globulin	Ib. Storage
cn56	11S globulin	Ib. Storage
cn57	11S globulin	Ib. Storage
cn58	11S globulin	Ib. Storage
cn59	11S globulin	Ib. Storage
cn60	11S globulin	Ib. Storage
cn61	11S globulin	Ib. Storage
cn1534	12S seed storage globulin precursor	Ib. Storage
cn2473	12S seed storage globulin precursor	Ib. Storage
cn2486	12S seed storage globulin precursor	Ib. Storage
cn765	19 kDa oleosin	Ib. Storage
cn266	2S albumin	Ib. Storage
cn50	2S albumin	Ib. Storage
cn507	2S albumin	Ib. Storage
cn51	2S albumin	Ib. Storage
cn9917	4-alpha-glucanotransferase	Ib. Storage
cn9918	4-alpha-glucanotransferase	Ib. Storage
GO_drpoolB-CL8364Contig1	4-alpha-glucanotransferase	Ib. Storage
cn4824	7S globulin	Ib. Storage
cn4831	7S globulin	Ib. Storage
cn880	7S globulin	Ib. Storage
SG_SGN-U209221	7S globulin	Ib. Storage
cn8529	acid phosphatase class B family protein	Ib. Storage
cn8530	acid phosphatase class B family protein	Ib. Storage
GO_drpoolB-CL5477Contig1	acid phosphatase class B family protein	Ib. Storage
cn10373	alpha-1,4-glucan-protein synthase	Ib. Storage
cn5961	alpha-1,4-glucan-protein synthase	Ib. Storage
cn6330	alpha-1,4-glucan-protein synthase	Ib. Storage
cn7077	alpha-1,4-glucan-protein synthase	Ib. Storage
cn8798	alpha-1,4-glucan-protein synthase	Ib. Storage
cn8799	alpha-1,4-glucan-protein synthase	Ib. Storage
cn8800	alpha-1,4-glucan-protein synthase	Ib. Storage
cn9323	alpha-1,4-glucan-protein synthase	Ib. Storage
GO_dr001P0016H03_F_ab1	alpha-1,4-glucan-protein synthase	Ib. Storage
GO_dr004P0024I24_F_ab1	alpha-1,4-glucan-protein synthase	Ib. Storage
GO_drpoolB-CL1460Contig1	Alpha-1,4-glucan-protein synthase	Ib. Storage
GO_drpoolB-CL1781Contig1	alpha-1,4-glucan-protein synthase	Ib. Storage
GO_drpoolB-CL2742Contig1	Alpha-1,4-glucan-protein synthase	Ib. Storage
cn5160	Alpha-glucan phosphorylase	Ib. Storage
cn5410	alpha-glucan phosphorylase	Ib. Storage
cn5915	Alpha-glucan phosphorylase	Ib. Storage
cn8918	alpha-glucan phosphorylase	Ib. Storage
cn9115	Alpha-glucan phosphorylase	Ib. Storage
GO_drpoolB-CL5126Contig1	basic 7S globulin 2 or xyloglucan-specific fungal endoglucanase inhibitor protein	Ib. Storage
cn10515	basic 7S globulin 2 precursor small subunit	Ib. Storage
GO_drpoolB-CL5176Contig1	basic 7S globulin 2 precursor small subunit	Ib. Storage
GO_drpoolB-CL8878Contig1	basic 7S globulin 2 precursor small subunit	Ib. Storage
cn6112	beta-amylase	Ib. Storage
GO_dr004P0002G09_F_ab1	beta-amylase	Ib. Storage
GO_drpoolB-CL3456Contig1	beta-amylase	Ib. Storage
GO_drpoolB-CL7349Contig1	beta-amylase	Ib. Storage
GO_drpoolB-CL9672Contig1	Beta-amylase	Ib. Storage
DY395371_1	beta-amylase	Ib. Storage
IP_PHBS012J22u	beta-amylase PCT-BMY	Ib. Storage
cn7046	beta-amylase PCT-BMYI	Ib. Storage
cn4726	caleosin	Ib. Storage
GO_dr001P0014M04_F_ab1	caleosin	Ib. Storage
GO_dr004P0004D12_F_ab1	chloroplast alpha-glucan water dikinase	Ib. Storage
cn442	Ferritin	Ib. Storage
cn6532	Ferritin	Ib. Storage
cn2481	globulin-like protein	Ib. Storage
cn3819	glycogen phosphorylase	Ib. Storage
cn8947	Glycogen synthase	Ib. Storage
GO_drpoolB-CL6924Contig1	glycogen synthase	Ib. Storage
cn8384	granule-bound starch synthase	Ib. Storage
GO_drpoolB-CL8968Contig1	granule-bound starch synthase	Ib. Storage
DY395674_1	isoamylase	Ib. Storage
DY396127_1	isoamylase	Ib. Storage
GO_dr004P0022D20_F_ab1	isoamylase	Ib. Storage
cn2472	legumin-like protein	Ib. Storage
cn2952	lipid body membrane protein	Ib. Storage
cn632	oleosin	Ib. Storage
cn3242	oleosin 3	Ib. Storage
cn4864	oleosin L-isoform	Ib. Storage
GO_drpoolB-CL9034Contig1	patatin family protein	Ib. Storage
GO_drpoolB-CL5613Contig1	Patatin T5	Ib. Storage
GO_drpoolB-CL7233Contig1	Patatin T5	Ib. Storage
cn2883	Patatin-like protein	Ib. Storage
cn2884	Patatin-like protein	Ib. Storage
cn9547	Patatin-like protein	Ib. Storage
cn9548	Patatin-like protein	Ib. Storage
EB175069_1	Patatin-like protein	Ib. Storage
GO_dr004P0011G14_F_ab1	Patatin-like protein	Ib. Storage
GO_dr004P0032E07_F_ab1	Patatin-like protein	Ib. Storage
GO_drpoolB-CL1952Contig1	Patatin-like protein	Ib. Storage
GO_drpoolB-CL1952Contig2	Patatin-like protein	Ib. Storage
GO_drpoolB-CL8782Contig1	Patatin-like protein	Ib. Storage
GO_drpoolB-CL7990Contig1	patatin-like protein 1	Ib. Storage
cn2882	patatin-like protein 2	Ib. Storage
GO_drpoolB-CL3696Contig1	SHRUNKEN SEED 1	Ib. Storage
cn3424	Soluble starch synthase	Ib. Storage
GO_drpoolB-CL8983Contig1	Soluble starch synthase	Ib. Storage
cn3849	starch associated protein	Ib. Storage
cn8917	starch phosphorylase	Ib. Storage
cn6717	starch synthase	Ib. Storage
cn9039	starch synthase	Ib. Storage
GO_dr004P0011A22_F_ab1	starch synthase	Ib. Storage
GO_drs13P0005A17_R_ab1	starch synthase	Ib. Storage
SG_SGN-U211286	starch synthase	Ib. Storage
cn6188	steroleosin	Ib. Storage
cn6171	vicilin	Ib. Storage
cn6225	vicilin	Ib. Storage
cn94	vicilin	Ib. Storage
SG_SGN-U209222	vicilin	Ib. Storage
SG_SGN-U209902	vicilin	Ib. Storage
SG_SGN-U210737	vicilin	Ib. Storage
cn1162	actin	II. Cytosceleton
cn2150	actin	II. Cytosceleton
cn4196	actin	II. Cytosceleton
cn4372	actin	II. Cytosceleton
cn4436	actin	II. Cytosceleton
GO_drpoolB-CL4889Contig1	actin	II. Cytosceleton
cn4129	actin related protein	II. Cytosceleton
cn9099	actin related protein	II. Cytosceleton
GO_dr001P0010D23_F_ab1	actin related protein	II. Cytosceleton
GO_drpoolB-CL9388Contig1	actin related protein	II. Cytosceleton
cn2434	alpha tubulin	II. Cytosceleton
cn7793	alpha tubulin	II. Cytosceleton
GO_drpoolB-CL7909Contig1	alpha tubulin	II. Cytosceleton
GO_drpoolB-CL7101Contig1	Ankyrin	II. Cytosceleton
SG_SGN-U212312	ankyrin	II. Cytosceleton
GO_dr004P0003G22_F_ab1	ankyrin repeat family protein	II. Cytosceleton
GO_dr004P0014D17_F_ab1	ankyrin repeat family protein	II. Cytosceleton
GO_drpoolB-CL6958Contig1	ankyrin repeat family protein	II. Cytosceleton
cn2002	annexin	II. Cytosceleton
cn1657	beta-tubulin	II. Cytosceleton
cn2408	beta-tubulin	II. Cytosceleton
cn2410	beta-tubulin	II. Cytosceleton
GO_drpoolB-CL2614Contig1	beta-tubulin	II. Cytosceleton
GO_drpoolB-CL4632Contig1	beta-tubulin cofactor	II. Cytosceleton
GO_drpoolB-CL5151Contig1	katanin	II. Cytosceleton
GO_drpoolB-CL7662Contig1	katanin	II. Cytosceleton
DY395327_1	kinesin	II. Cytosceleton
GO_dr001P0011H13_F_ab1	kinesin	II. Cytosceleton
GO_dr004P0005H03_F_ab1	kinesin	II. Cytosceleton
GO_dr004P0009M13_F_ab1	kinesin	II. Cytosceleton
GO_dr004P0010F18_F_ab1	Kinesin	II. Cytosceleton
GO_drpoolB-CL5659Contig1	KINESIN (microtubule motor)	II. Cytosceleton
GO_drpoolB-CL4469Contig1	kinesin heavy chain	II. Cytosceleton
SG_SGN-U212460	Kinesin heavy chain,	II. Cytosceleton
DC241580_1	kinesin light chain	II. Cytosceleton
GO_dr004P0015N01_F_ab1	kinesin like protein	II. Cytosceleton
cn3150	kinesin motor family protein	II. Cytosceleton
cn8687	kinesin related protein	II. Cytosceleton
cn9370	kinesin related protein	II. Cytosceleton
cn9371	kinesin related protein	II. Cytosceleton
GO_dr004P0004D22_F_ab1	kinesin related protein	II. Cytosceleton
GO_drpoolB-CL1173Contig1	kinesin related protein	II. Cytosceleton
GO_drpoolB-CL5470Contig1	kinesin related protein	II. Cytosceleton
GO_drpoolB-CL9297Contig1	kinesin related protein	II. Cytosceleton
GO_drs13P0004F17_F_ab1	kinesin related protein	II. Cytosceleton
SG_SGN-U211205	kinesin related protein	II. Cytosceleton
GO_dr004P0032P04_F_ab1	microtubule binding	II. Cytosceleton
GO_drpoolB-CL8085Contig1	microtubule binding	II. Cytosceleton
GO_dr004P0001C24_F_ab1	microtubule bundling polypeptide	II. Cytosceleton
GO_dr001P0019C10_F_ab1	microtubule-associated protein	II. Cytosceleton
GO_dr004P0002B21_F_ab1	microtubule-associated protein	II. Cytosceleton
GO_drpoolB-CL1844Contig1	microtubule-associated protein	II. Cytosceleton
GO_drpoolB-CL4922Contig1	microtubule-associated protein	II. Cytosceleton
cn10071	microtubule-associated protein MAP65-1a	II. Cytosceleton
GO_drpoolB-CL3379Contig1	microtubule-associated protein MAP65-1a	II. Cytosceleton
SG_SGN-U210229	myosin	II. Cytosceleton
cn3465	myosin 9	II. Cytosceleton
cn9372	Myosin heavy chain	II. Cytosceleton
GO_dr004P0019G03_F_ab1	Myosin heavy chain	II. Cytosceleton
GO_drpoolB-CL5314Contig1	Myosin heavy chain	II. Cytosceleton
GO_drpoolB-CL7192Contig1	Myosin heavy chain	II. Cytosceleton
cn5562	Myosin heavy chain-like protein	II. Cytosceleton
GO_drpoolB-CL4904Contig1	Myosin heavy chain-like protein	II. Cytosceleton
GO_drpoolB-CL6377Contig1	myosin heavy chain-like protein	II. Cytosceleton
GO_drpoolB-CL6789Contig1	myosin heavy chain-like protein	II. Cytosceleton
GO_drpoolB-CL6818Contig1	Myosin heavy chain-like protein	II. Cytosceleton
cn3599	myosin heavy chain-related	II. Cytosceleton
cn4388	myosin heavy chain-related	II. Cytosceleton
DC244615_1	myosin heavy chain-related	II. Cytosceleton
DY395588_1	myosin heavy chain-related	II. Cytosceleton
GO_dr004P0010A08_F_ab1	myosin heavy chain-related	II. Cytosceleton
GO_dr004P0018M21_F_ab1	myosin heavy chain-related	II. Cytosceleton
SG_SGN-U211792	myosin heavy chain-related	II. Cytosceleton
GO_drpoolB-CL6435Contig1	myosin heavy chain-related or kinetochore protein nuf2	II. Cytosceleton
cn2856	myosin XI	II. Cytosceleton
GO_dr001P0014D18_F_ab1	myosin XI	II. Cytosceleton
GO_dr004P0012B17_F_ab1	myosin XI	II. Cytosceleton
GO_drpoolB-CL9609Contig1	myosin XI	II. Cytosceleton
GO_drs31P0006O11_F_ab1	myosin XI	II. Cytosceleton
SG_SGN-U208768	myosin XI-2	II. Cytosceleton
GO_drpoolB-CL4906Contig1	Paramyosin	II. Cytosceleton
GO_dr004P0032H05_F_ab1	structural constituent of cytoskeleton	II. Cytosceleton
cn573	tubulin	II. Cytosceleton
cn6004	tubulin	II. Cytosceleton
GO_drs12P0009P12_F_ab1	Villin	II. Cytosceleton
GO_drpoolB-CL8268Contig1	acin-binding	II. Cytoskeleton
cn10070	Actin	II. Cytoskeleton
cn1159	actin	II. Cytoskeleton
cn1160	actin	II. Cytoskeleton
cn1161	actin	II. Cytoskeleton
cn1163	actin	II. Cytoskeleton
cn1164	actin	II. Cytoskeleton
cn1165	actin	II. Cytoskeleton
cn1532	actin	II. Cytoskeleton
cn1810	actin	II. Cytoskeleton
cn1811	actin	II. Cytoskeleton
cn1812	actin	II. Cytoskeleton
cn1813	actin	II. Cytoskeleton
cn2151	actin	II. Cytoskeleton
cn4435	actin	II. Cytoskeleton
cn4437	actin	II. Cytoskeleton
cn6343	actin	II. Cytoskeleton
cn7284	actin	II. Cytoskeleton
cn9643	actin	II. Cytoskeleton
cn9977	actin	II. Cytoskeleton
DC240475_1	actin	II. Cytoskeleton
DC241150_1	actin	II. Cytoskeleton
DC241557_1	actin	II. Cytoskeleton
DC244493_1	actin	II. Cytoskeleton
GO_dr001P0011K18_F_ab1	actin	II. Cytoskeleton
GO_dr004P0008K17_F_ab1	actin	II. Cytoskeleton
GO_drpoolB-CL9047Contig1	actin	II. Cytoskeleton
SG_SGN-U207446	actin	II. Cytoskeleton
SG_SGN-U209968	actin	II. Cytoskeleton
GO_dr004P0022P06_F_ab1	actin binding	II. Cytoskeleton
cn6880	actin binding protein	II. Cytoskeleton
GO_dr001P0017F16_F_ab1	actin binding protein	II. Cytoskeleton
GO_drpoolB-CL4561Contig1	actin binding protein	II. Cytoskeleton
IP_PHBS004C10u	actin binding protein	II. Cytoskeleton
cn249	actin depolymerizing factor	II. Cytoskeleton
cn250	actin depolymerizing factor	II. Cytoskeleton
cn251	actin depolymerizing factor	II. Cytoskeleton
cn3513	actin depolymerizing factor	II. Cytoskeleton
cn4495	actin depolymerizing factor	II. Cytoskeleton
cn5406	actin depolymerizing factor	II. Cytoskeleton
cn6418	actin depolymerizing factor	II. Cytoskeleton
cn6419	actin depolymerizing factor	II. Cytoskeleton
cn718	actin depolymerizing factor	II. Cytoskeleton
cn8431	actin depolymerizing factor	II. Cytoskeleton
cn8432	actin depolymerizing factor	II. Cytoskeleton
cn8433	actin depolymerizing factor	II. Cytoskeleton
DC240748_1	actin depolymerizing factor	II. Cytoskeleton
GO_dr004P0011H23_F_ab1	actin depolymerizing factor	II. Cytoskeleton
SG_SGN-U209511	actin depolymerizing factor	II. Cytoskeleton
cn9098	actin related protein	II. Cytoskeleton
GO_dr004P0009F13_F_ab1	actin related protein	II. Cytoskeleton
GO_drs13P0024H18_F_ab1	actin related protein	II. Cytoskeleton
cn217	actin-binding	II. Cytoskeleton
cn3347	actin-binding	II. Cytoskeleton
cn4578	actin-binding	II. Cytoskeleton
GO_drpoolB-CL8450Contig1	actin-binding	II. Cytoskeleton
GO_dr001P0003B03_F_ab1	Actin-binding protein	II. Cytoskeleton
GO_dr001P0017J15_F_ab1	Actin-binding protein	II. Cytoskeleton
GO_drs13P0024H18_R_ab1	actin-related protein	II. Cytoskeleton
cn10128	Afadin- and alpha-actinin-binding protein	II. Cytoskeleton
cn10226	alpha tubulin	II. Cytoskeleton
cn10227	alpha tubulin	II. Cytoskeleton
cn10228	alpha tubulin	II. Cytoskeleton
cn10229	alpha tubulin	II. Cytoskeleton
cn1821	alpha tubulin	II. Cytoskeleton
cn2103	alpha tubulin	II. Cytoskeleton
cn2426	alpha tubulin	II. Cytoskeleton
cn2428	alpha tubulin	II. Cytoskeleton
cn2429	alpha tubulin	II. Cytoskeleton
cn2430	alpha tubulin	II. Cytoskeleton
cn2431	alpha tubulin	II. Cytoskeleton
cn2432	alpha tubulin	II. Cytoskeleton
cn2435	alpha tubulin	II. Cytoskeleton
cn562	alpha tubulin	II. Cytoskeleton
DC243019_1	alpha tubulin	II. Cytoskeleton
GO_drpoolB-CL1296Contig1	alpha tubulin	II. Cytoskeleton
GO_drpoolB-CL1324Contig1	alpha tubulin	II. Cytoskeleton
GO_drpoolB-CL2854Contig1	alpha tubulin	II. Cytoskeleton
GO_drpoolB-CL3649Contig1	alpha tubulin	II. Cytoskeleton
GO_drpoolB-CL5962Contig1	alpha tubulin	II. Cytoskeleton
GO_drpoolB-CL6394Contig1	alpha tubulin	II. Cytoskeleton
GO_drpoolB-CL6928Contig1	alpha tubulin	II. Cytoskeleton
cn5377	alpha-helical IF (intermediate filament)-like protein	II. Cytoskeleton
GO_dr001P0015C21_F_ab1	ankyrin	II. Cytoskeleton
GO_dr004P0021P01_F_ab1	ankyrin	II. Cytoskeleton
GO_drpoolB-CL5096Contig1	ankyrin	II. Cytoskeleton
GO_drpoolB-CL7016Contig1	Ankyrin	II. Cytoskeleton
GO_drpoolB-CL9725Contig1	ankyrin	II. Cytoskeleton
cn9345	ankyrin domain protein	II. Cytoskeleton
GO_dr004P0023C23_F_ab1	ankyrin domain protein	II. Cytoskeleton
GO_dr004P0014C06_F_ab1	ankyrin like protein	II. Cytoskeleton
cn1993	ankyrin protein kinase	II. Cytoskeleton
cn1519	ankyrin repeat family protein	II. Cytoskeleton
cn4053	ankyrin repeat family protein	II. Cytoskeleton
cn4934	ankyrin repeat family protein	II. Cytoskeleton
cn6046	ankyrin repeat family protein	II. Cytoskeleton
cn6946	ankyrin repeat family protein	II. Cytoskeleton
cn717	ankyrin repeat family protein	II. Cytoskeleton
cn8840	ankyrin repeat family protein	II. Cytoskeleton
EB174865_1	ankyrin repeat family protein	II. Cytoskeleton
GO_dr001P0003N23_F_ab1	ankyrin repeat family protein	II. Cytoskeleton
GO_dr001P0010B14_F_ab1	ankyrin repeat family protein	II. Cytoskeleton
GO_dr004P0005M18_F_ab1	ankyrin repeat family protein	II. Cytoskeleton
GO_dr004P0006G11_F_ab1	ankyrin repeat family protein	II. Cytoskeleton
GO_dr004P0024K19_F_ab1	ankyrin repeat family protein	II. Cytoskeleton
GO_drpoolB-CL2594Contig1	ankyrin repeat family protein	II. Cytoskeleton
GO_drpoolB-CL3568Contig1	ankyrin repeat family protein	II. Cytoskeleton
GO_drpoolB-CL8167Contig1	ankyrin repeat family protein	II. Cytoskeleton
GO_drpoolB-CL9673Contig1	ankyrin repeat family protein	II. Cytoskeleton
cn1220	ankyrin repeat-containing protein	II. Cytoskeleton
cn9344	ankyrin repeat-containing protein	II. Cytoskeleton
GO_dr004P0012E23_F_ab1	ankyrin repeat-containing protein	II. Cytoskeleton
GO_dr004P0031E22_F_ab1	ankyrin repeat-containing protein	II. Cytoskeleton
GO_drpoolB-CL2813Contig1	ankyrin repeat-containing protein	II. Cytoskeleton
GO_drpoolB-CL3841Contig1	ankyrin repeat-containing protein	II. Cytoskeleton
GO_drpoolB-CL5985Contig1	ankyrin repeat-containing protein	II. Cytoskeleton
GO_drpoolB-CL714Contig1	ankyrin repeat-containing protein	II. Cytoskeleton
GO_drpoolB-CL8777Contig1	ankyrin repeat-containing protein	II. Cytoskeleton
IP_PHBS001E21u	ankyrin-kinase	II. Cytoskeleton
DC239939_1	ankyrin-like protein	II. Cytoskeleton
GO_drpoolB-CL8893Contig1	ankyrin-like protein	II. Cytoskeleton
GO_dr004P0011B10_F_ab1	ankyrin-repeat containing protein	II. Cytoskeleton
cn1561	annexin	II. Cytoskeleton
cn2004	annexin	II. Cytoskeleton
cn3033	annexin	II. Cytoskeleton
cn4176	annexin	II. Cytoskeleton
cn4177	annexin	II. Cytoskeleton
cn4178	annexin	II. Cytoskeleton
cn481	annexin	II. Cytoskeleton
cn6404	annexin	II. Cytoskeleton
cn8351	annexin	II. Cytoskeleton
DY396035_1	annexin	II. Cytoskeleton
GO_dr001P0018I13_F_ab1	annexin	II. Cytoskeleton
GO_dr001P0020M18_F_ab1	annexin	II. Cytoskeleton
cn74	Axoneme-associated protein	II. Cytoskeleton
cn1824	beta-tubulin	II. Cytoskeleton
cn2409	beta-tubulin	II. Cytoskeleton
cn2966	beta-tubulin	II. Cytoskeleton
cn3010	beta-tubulin	II. Cytoskeleton
cn3011	beta-tubulin	II. Cytoskeleton
GO_dr001P0016M17_F_ab1	beta-tubulin	II. Cytoskeleton
GO_drpoolB-CL4620Contig1	beta-tubulin	II. Cytoskeleton
GO_drpoolB-CL5627Contig1	beta-tubulin	II. Cytoskeleton
GO_drpoolB-CL8134Contig1	beta-tubulin	II. Cytoskeleton
GO_drpoolB-CL8768Contig1	beta-tubulin	II. Cytoskeleton
SG_SGN-U209923	beta-tubulin	II. Cytoskeleton
cn8086	Bipolar kinesin	II. Cytoskeleton
GO_dr001P0011A07_F_ab1	calponin-homology and microtubule-associated protein	II. Cytoskeleton
cn820	centrin	II. Cytoskeleton
GO_dr004P0002I09_F_ab1	dynein	II. Cytoskeleton
GO_dr004P0022A12_F_ab1	dynein	II. Cytoskeleton
GO_drs21P0006N17_R_ab1	dynein 1 heavy chain	II. Cytoskeleton
cn9160	F-actin capping protein	II. Cytoskeleton
cn9161	F-actin capping protein	II. Cytoskeleton
GO_dr004P0012A09_F_ab1	F-actin capping protein	II. Cytoskeleton
cn2681	fibrillin	II. Cytoskeleton
cn2686	fibrillin	II. Cytoskeleton
cn2694	fibrillin	II. Cytoskeleton
cn2702	fibrillin	II. Cytoskeleton
cn2711	fibrillin	II. Cytoskeleton
cn5661	fibrillin	II. Cytoskeleton
GO_dr004P0008F10_F_ab1	fibrillin	II. Cytoskeleton
GO_dr004P0024L16_F_ab1	fimbrin	II. Cytoskeleton
IP_PHBS004L19u	fimbrin	II. Cytoskeleton
GO_drpoolB-CL3047Contig1	gamma-tubulin complex component	II. Cytoskeleton
GO_dr001P0009A12_F_ab1	Katanin	II. Cytoskeleton
GO_drpoolB-CL2064Contig1	Katanin	II. Cytoskeleton
cn7235	kinesin	II. Cytoskeleton
GO_dr001P0005B01_F_ab1	kinesin	II. Cytoskeleton
GO_dr004P0007K15_F_ab1	kinesin	II. Cytoskeleton
GO_dr004P0010M08_F_ab1	kinesin	II. Cytoskeleton
GO_drpoolB-CL5524Contig1	kinesin	II. Cytoskeleton
GO_drpoolB-CL5983Contig1	kinesin	II. Cytoskeleton
IP_PHBS011E22u	kinesin	II. Cytoskeleton
cn2803	kinesin motor protein	II. Cytoskeleton
cn7234	kinesin motor protein	II. Cytoskeleton
cn10067	kinesin-related protein	II. Cytoskeleton
GO_dr001P0008H22_F_ab1	microfibrillar-associated protein	II. Cytoskeleton
GO_dr001P0014M14_F_ab1	microfibrillar-associated protein	II. Cytoskeleton
cn4795	microtubule associated protein	II. Cytoskeleton
cn4987	microtubule associated protein	II. Cytoskeleton
cn4988	microtubule associated protein	II. Cytoskeleton
cn6209	microtubule associated protein	II. Cytoskeleton
cn9790	microtubule associated protein	II. Cytoskeleton
cn9791	microtubule associated protein	II. Cytoskeleton
IP_PHBS008C12u	microtubule binding microtubule-associated protein	II. Cytoskeleton
cn6637	Microtubule End Binding Protein	II. Cytoskeleton
cn3556	microtubule motor	II. Cytoskeleton
cn3863	microtubule motor	II. Cytoskeleton
cn6086	microtubule motor	II. Cytoskeleton
GO_dr004P0007D13_F_ab1	microtubule-associated protein	II. Cytoskeleton
GO_dr004P0022G12_F_ab1	microtubule-associated protein	II. Cytoskeleton
GO_drpoolB-CL4790Contig1	microtubule-associated protein	II. Cytoskeleton
IP_PHBS003K02u	microtubule-associated protein	II. Cytoskeleton
cn8961	myosin	II. Cytoskeleton
cn9123	myosin	II. Cytoskeleton
EB175088_1	myosin	II. Cytoskeleton
SG_SGN-U210219	myosin	II. Cytoskeleton
cn6009	nuclear movement family protein	II. Cytoskeleton
cn6444	nuclear movement family protein	II. Cytoskeleton
cn6445	nuclear movement family protein	II. Cytoskeleton
GO_drpoolB-CL6852Contig1	nuclear movement family protein	II. Cytoskeleton
GO_drpoolB-CL9409Contig1	NudC domain-containing protein	II. Cytoskeleton
cn4753	Paramyosin	II. Cytoskeleton
DC244561_1	Paramyosin	II. Cytoskeleton
GO_dr001P0006P02_F_ab1	Paramyosin	II. Cytoskeleton
GO_dr004P0014J04_F_ab1	Paramyosin	II. Cytoskeleton
GO_drpoolB-CL8306Contig1	Paramyosin	II. Cytoskeleton
SG_SGN-U212334	Paramyosin	II. Cytoskeleton
cn9808	Pinin	II. Cytoskeleton
GO_drpoolB-CL9676Contig1	plastid fibrillin	II. Cytoskeleton
IP_PHBS011J17u	plastid fibrillin	II. Cytoskeleton
cn7886	plastid-lipid associated protein PAP / fibrillin family protein	II. Cytoskeleton
GO_dr004P0003M04_F_ab1	plastid-lipid associated protein PAP / fibrillin family protein	II. Cytoskeleton
GO_drpoolB-CL7672Contig1	plastid-lipid associated protein PAP / fibrillin family protein	II. Cytoskeleton
GO_drpoolB-CL8370Contig1	plastid-lipid associated protein PAP / fibrillin family protein	II. Cytoskeleton
cn5507	pollen specific actin-depolymerizing factor	II. Cytoskeleton
cn5508	pollen specific actin-depolymerizing factor	II. Cytoskeleton
cn5509	pollen specific actin-depolymerizing factor	II. Cytoskeleton
cn6316	pollen specific actin-depolymerizing factor	II. Cytoskeleton
cn1225	Profilin	II. Cytoskeleton
cn1227	Profilin	II. Cytoskeleton
cn1228	Profilin	II. Cytoskeleton
cn4579	PROFILIN	II. Cytoskeleton
cn4580	Profilin	II. Cytoskeleton
GO_dr001P0016G07_F_ab1	Profilin	II. Cytoskeleton
GO_drpoolB-CL1757Contig1	Spastin	II. Cytoskeleton
cn4593	Spc97/Spc98	II. Cytoskeleton
cn7578	Spectrin repeat	II. Cytoskeleton
GO_drpoolB-CL6551Contig1	suppressor of actin	II. Cytoskeleton
cn1282	tropomyosin-related	II. Cytoskeleton
cn4190	tropomyosin-related	II. Cytoskeleton
GO_drpoolB-CL6385Contig1	tubulin alpha-6 chain	II. Cytoskeleton
GO_drs21P0001L12_R_ab1	Tubulin binding cofactor C	II. Cytoskeleton
cn10164	tubulin folding cofactor	II. Cytoskeleton
cn10165	tubulin folding cofactor	II. Cytoskeleton
SG_SGN-U212036	tubulin-specific chaperone	II. Cytoskeleton
cn10062	tubulin-specific chaperone	II. Cytoskeleton
GO_dr001P0004F07_F_ab1	tubulin-specific chaperone	II. Cytoskeleton
GO_dr004P0012M23_F_ab1	tubulin-specific chaperone	II. Cytoskeleton
GO_drpoolB-CL1042Contig1	tubulin-specific chaperone	II. Cytoskeleton
GO_dr001P0013H21_F_ab1	tubulin-tyrosine ligase	II. Cytoskeleton
GO_drpoolB-CL182Contig1	villin	II. Cytoskeleton
GO_drpoolB-CL182Contig2	villin	II. Cytoskeleton
GO_drpoolB-CL7658Contig1	villin	II. Cytoskeleton
cn5128	ABC transporter	IIIa. Membrane transport
cn5690	ABC transporter	IIIa. Membrane transport
cn6547	ABC transporter	IIIa. Membrane transport
cn8714	ABC transporter	IIIa. Membrane transport
GO_drpoolB-CL4114Contig1	ABC transporter	IIIa. Membrane transport
GO_drpoolB-CL6227Contig1	ABC transporter	IIIa. Membrane transport
cn6570	ABC transporter	IIIa. Membrane transport
GO_drpoolB-CL4326Contig1	ABC transporter	IIIa. Membrane transport
cn4993	ABC transporter family	IIIa. Membrane transport
cn7926	ABC transporter family	IIIa. Membrane transport
cn8501	ABC transporter family	IIIa. Membrane transport
cn8502	ABC transporter family	IIIa. Membrane transport
cn8783	ABC transporter family	IIIa. Membrane transport
GO_dr001P0003K12_F_ab1	ABC transporter family	IIIa. Membrane transport
GO_dr001P0010A01_F_ab1	ABC transporter family	IIIa. Membrane transport
GO_drpoolB-CL2150Contig1	ABC transporter family	IIIa. Membrane transport
GO_drpoolB-CL8042Contig1	ABC transporter family	IIIa. Membrane transport
GO_drpoolB-CL814Contig1	ABC transporter family	IIIa. Membrane transport
GO_drpoolB-CL8291Contig1	ABC transporter family	IIIa. Membrane transport
GO_drpoolB-CL8456Contig1	ABC transporter family	IIIa. Membrane transport
GO_drpoolB-CL8943Contig1	ABC transporter family	IIIa. Membrane transport
GO_drpoolB-CL9612Contig1	ABC transporter family	IIIa. Membrane transport
GO_drs12P0004F03_F_ab1	ABC transporter family	IIIa. Membrane transport
GO_drs12P0004F03_R_ab1	ABC transporter family	IIIa. Membrane transport
cn4221	ABC transporter family protein	IIIa. Membrane transport
cn4333	ABC transporter family protein	IIIa. Membrane transport
DW177154_1	ABC transporter family protein	IIIa. Membrane transport
GO_drpoolB-CL1681Contig1	ABC transporter family protein	IIIa. Membrane transport
GO_drpoolB-CL2709Contig1	ABC transporter family protein	IIIa. Membrane transport
GO_drpoolB-CL6862Contig1	ABC transporter family protein	IIIa. Membrane transport
GO_drs13P0028L13_R_ab1	ABC transporter family protein	IIIa. Membrane transport
cn6377	ABC transporter family, cholesterol/phospholipid flippase	IIIa. Membrane transport
GO_drpoolB-CL7684Contig1	ABC transporter family, cholesterol/phospholipid flippase	IIIa. Membrane transport
GO_drpoolB-CL9088Contig1	ABC transporter family, cholesterol/phospholipid flippase	IIIa. Membrane transport
cn10361	ABC transporter protein	IIIa. Membrane transport
cn10362	ABC transporter protein	IIIa. Membrane transport
cn10364	ABC transporter protein	IIIa. Membrane transport
cn4687	ABC transporter protein	IIIa. Membrane transport
cn5619	ABC transporter protein	IIIa. Membrane transport
cn628	ABC transporter protein	IIIa. Membrane transport
cn629	ABC transporter protein	IIIa. Membrane transport
cn673	ABC transporter protein	IIIa. Membrane transport
cn7945	ABC transporter protein	IIIa. Membrane transport
cn9146	ABC transporter protein	IIIa. Membrane transport
cn9858	ABC transporter protein	IIIa. Membrane transport
DY395766_1	ABC transporter protein	IIIa. Membrane transport
GO_dr004P0011O20_F_ab1	ABC transporter protein	IIIa. Membrane transport
GO_drpoolB-CL2718Contig1	ABC transporter protein	IIIa. Membrane transport
GO_drpoolB-CL530Contig2	ABC transporter protein	IIIa. Membrane transport
GO_drpoolB-CL6628Contig1	ABC transporter protein	IIIa. Membrane transport
GO_drpoolB-CL8559Contig1	ABC transporter protein	IIIa. Membrane transport
GO_drpoolB-CL9626Contig1	ABC transporter protein	IIIa. Membrane transport
GO_drpoolB-CL9786Contig1	ABC transporter protein	IIIa. Membrane transport
GO_dr001P0012K15_F_ab1	Acetate transporter	IIIa. Membrane transport
cn1556	adenine nucleotide translocator	IIIa. Membrane transport
GO_drs12P0005O08_R_ab1	Adenosine 3'-phospho 5'-phosphosulfate transporter	IIIa. Membrane transport
cn10132	ADP,ATP carrier protein 1, mitochondrial	IIIa. Membrane transport
cn10133	ADP,ATP carrier protein 1, mitochondrial	IIIa. Membrane transport
cn10134	ADP,ATP carrier protein 1, mitochondrial	IIIa. Membrane transport
cn1943	ADP,ATP carrier protein 1, mitochondrial	IIIa. Membrane transport
cn1944	ADP,ATP carrier protein 1, mitochondrial	IIIa. Membrane transport
cn1950	ADP,ATP carrier protein 1, mitochondrial	IIIa. Membrane transport
cn1951	ADP,ATP carrier protein 1, mitochondrial	IIIa. Membrane transport
cn1953	ADP,ATP carrier protein 1, mitochondrial	IIIa. Membrane transport
cn2166	ADP,ATP carrier protein 1, mitochondrial	IIIa. Membrane transport
cn6657	ADP,ATP carrier protein 1, mitochondrial	IIIa. Membrane transport
GO_dr001P0008B22_F_ab1	ADP,ATP carrier protein 1, mitochondrial	IIIa. Membrane transport
GO_dr004P0020I20_F_ab1	ADP,ATP carrier protein 1, mitochondrial	IIIa. Membrane transport
cn9489	aluminum tolerance-related ABC transporter	IIIa. Membrane transport
cn7459	ALUMINUM-ACTIVATED MALATE TRANSPORTER	IIIa. Membrane transport
GO_dr004P0004E23_F_ab1	ALUMINUM-ACTIVATED MALATE TRANSPORTER	IIIa. Membrane transport
GO_drpoolB-CL4631Contig1	ALUMINUM-ACTIVATED MALATE TRANSPORTER	IIIa. Membrane transport
GO_drpoolB-CL6709Contig1	amino acid permease	IIIa. Membrane transport
GO_drpoolB-CL8123Contig1	amino acid permease	IIIa. Membrane transport
cn3538	amino acid transporter	IIIa. Membrane transport
cn3539	amino acid transporter	IIIa. Membrane transport
cn3571	amino acid transporter	IIIa. Membrane transport
cn457	amino acid transporter	IIIa. Membrane transport
cn458	amino acid transporter	IIIa. Membrane transport
cn5364	amino acid transporter	IIIa. Membrane transport
cn5524	amino acid transporter	IIIa. Membrane transport
cn6221	amino acid transporter	IIIa. Membrane transport
cn7806	amino acid transporter	IIIa. Membrane transport
DC239975_1	amino acid transporter	IIIa. Membrane transport
DY396019_1	amino acid transporter	IIIa. Membrane transport
GO_dr001P0017F14_F_ab1	amino acid transporter	IIIa. Membrane transport
GO_dr001P0017H18_F_ab1	amino acid transporter	IIIa. Membrane transport
GO_dr004P0018E18_F_ab1	amino acid transporter	IIIa. Membrane transport
GO_dr004P0021M04_F_ab1	amino acid transporter	IIIa. Membrane transport
GO_drpoolB-CL1694Contig1	amino acid transporter	IIIa. Membrane transport
GO_drpoolB-CL2338Contig1	amino acid transporter	IIIa. Membrane transport
GO_drpoolB-CL3178Contig1	amino acid transporter	IIIa. Membrane transport
GO_drpoolB-CL4210Contig1	amino acid transporter	IIIa. Membrane transport
GO_drpoolB-CL6081Contig1	amino acid transporter	IIIa. Membrane transport
GO_drpoolB-CL6245Contig1	amino acid transporter	IIIa. Membrane transport
GO_drpoolB-CL8194Contig1	amino acid transporter	IIIa. Membrane transport
GO_drpoolB-CL8596Contig1	amino acid transporter	IIIa. Membrane transport
GO_drpoolB-CL8761Contig1	amino acid transporter	IIIa. Membrane transport
GO_drpoolB-CL9097Contig1	amino acid transporter	IIIa. Membrane transport
GO_drpoolB-CL9597Contig1	amino acid transporter	IIIa. Membrane transport
GO_drs12P0025B12_F_ab1	amino acid transporter	IIIa. Membrane transport
IP_PHBS011N22u	amino acid transporter	IIIa. Membrane transport
SG_SGN-U211010	amino acid transporter	IIIa. Membrane transport
GO_drpoolB-CL6114Contig1	aminophospholipid ATPase	IIIa. Membrane transport
GO_drpoolB-CL7244Contig1	aminophospholipid ATPase	IIIa. Membrane transport
GO_drpoolB-CL9028Contig1	aminophospholipid ATPase	IIIa. Membrane transport
cn10479	anthocyanin permease	IIIa. Membrane transport
GO_dr004P0008G21_F_ab1	anthocyanin permease	IIIa. Membrane transport
cn2149	aquaporin	IIIa. Membrane transport
GO_drpoolB-CL9380Contig1	Aquaporin NIP	IIIa. Membrane transport
cn4975	Aquaporin PIP	IIIa. Membrane transport
GO_drpoolB-CL3189Contig1	aquaporin SIP	IIIa. Membrane transport
cn1100	aquaporin TIP	IIIa. Membrane transport
cn7164	aquaporin TIP	IIIa. Membrane transport
cn6828	aromatic and neutral amino acid transporter	IIIa. Membrane transport
GO_drpoolB-CL898Contig1	aromatic and neutral amino acid transporter	IIIa. Membrane transport
GO_drpoolB-CL9729Contig1	ATP binding / ATPase, coupled to transmembrane movement of ions, phosphorylative mechanism	IIIa. Membrane transport
cn2926	ATP synthase 24 kDa subunit	IIIa. Membrane transport
GO_drpoolB-CL1576Contig1	ATP synthase delta chain, mitochondrial	IIIa. Membrane transport
cn4834	ATP synthase family	IIIa. Membrane transport
cn6856	ATP synthase family	IIIa. Membrane transport
GO_drpoolB-CL4509Contig1	ATP synthase family	IIIa. Membrane transport
cn2351	ATP synthase protein I -related	IIIa. Membrane transport
GO_drpoolB-CL6056Contig1	ATP synthase subunit H family protein	IIIa. Membrane transport
GO_drs21P0008B07_F_ab1	ATP/ADP transporter	IIIa. Membrane transport
DY395408_1	ATP:ADP antiporter	IIIa. Membrane transport
cn449	ATP-binding cassette transporter	IIIa. Membrane transport
GO_dr004P0024P16_F_ab1	ATP-binding cassette transporter	IIIa. Membrane transport
cn8782	ATP-dependent transporter	IIIa. Membrane transport
cn6138	beta-subunit of K+ channels	IIIa. Membrane transport
cn8956	beta-subunit of K+ channels	IIIa. Membrane transport
cn822	bile acid:Na+ symporter family protein	IIIa. Membrane transport
GO_drs31P0010B21_F_ab1	C4-dicarboxylate transporter/malic acid transport protein	IIIa. Membrane transport
SG_SGN-U212106	carbohydrate transmembrane transporter/ sugar:hydrogen ion symporter	IIIa. Membrane transport
EB174876_1	carbohydrate transporter	IIIa. Membrane transport
GO_dr004P0010O22_F_ab1	carbohydrate transporter	IIIa. Membrane transport
GO_drpoolB-CL9222Contig1	Cation transport protein	IIIa. Membrane transport
SG_SGN-U210481	cationic amino acid transmembrane transporter	IIIa. Membrane transport
cn3456	cationic amino acid transporter	IIIa. Membrane transport
cn6574	cationic amino acid transporter	IIIa. Membrane transport
DC243753_1	cationic amino acid transporter	IIIa. Membrane transport
GO_dr001P0007C21_F_ab1	cationic amino acid transporter	IIIa. Membrane transport
GO_dr001P0012N21_F_ab1	cationic amino acid transporter	IIIa. Membrane transport
GO_dr004P0002F15_F_ab1	cationic amino acid transporter	IIIa. Membrane transport
GO_drpoolB-CL4700Contig1	cationic amino acid transporter	IIIa. Membrane transport
GO_drpoolB-CL6860Contig1	cationic amino acid transporter	IIIa. Membrane transport
GO_drs21P0010C11_F_ab1	cationic amino acid transporter	IIIa. Membrane transport
IP_PHBS011L23u	chloroplast ABC transporter	IIIa. Membrane transport
GO_drpoolB-CL1342Contig1	choline transporter	IIIa. Membrane transport
GO_dr001P0017H06_F_ab1	CMP-sialic acid transporter	IIIa. Membrane transport
cn5601	contains InterPro domain Membrane attack complex component/perforin	IIIa. Membrane transport
cn8695	copper uptake transmembrane transporter/ iron ion transmembrane transporter	IIIa. Membrane transport
IP_PHBS002C12u	cystinosin	IIIa. Membrane transport
EB175049_1	deoxythymidine monophosphate uptake protein	IIIa. Membrane transport
cn7337	D-galactonate transporter	IIIa. Membrane transport
GO_drpoolB-CL8420Contig1	D-galactonate transporter	IIIa. Membrane transport
cn3182	dicarboxylate/tricarboxylate carrier	IIIa. Membrane transport
GO_dr004P0009D05_F_ab1	dicarboxylate/tricarboxylate carrier	IIIa. Membrane transport
cn52	D-xylose-H+ symporter	IIIa. Membrane transport
GO_dr001P0013F10_F_ab1	D-xylose-H+ symporter	IIIa. Membrane transport
cn6943	endomembrane protein 70 transporter	IIIa. Membrane transport
cn5154	ferroportin protein	IIIa. Membrane transport
cn10309	folate carrier protein	IIIa. Membrane transport
cn10310	folate carrier protein	IIIa. Membrane transport
cn685	GDP-mannose transporter	IIIa. Membrane transport
cn1111	glucose transporter	IIIa. Membrane transport
cn5704	glucose transporter	IIIa. Membrane transport
cn655	glucose-6-phosphate/phosphate translocator	IIIa. Membrane transport
cn7962	glucose-6-phosphate/phosphate translocator	IIIa. Membrane transport
cn8998	glucose-6-phosphate/phosphate translocator	IIIa. Membrane transport
GO_drpoolB-CL4416Contig1	glucose-6-phosphate/phosphate translocator	IIIa. Membrane transport
IP_PHBS003J21u	glucose-6-phosphate/phosphate translocator	IIIa. Membrane transport
cn5947	glucose-6-phosphate/phosphate-translocator	IIIa. Membrane transport
cn7379	glutamate/malate translocator	IIIa. Membrane transport
cn8188	Glutathione S-conjugate-transporting ATPase	IIIa. Membrane transport
DY395765_1	Glutathione S-conjugate-transporting ATPase	IIIa. Membrane transport
GO_drpoolB-CL3969Contig1	Glutathione S-conjugate-transporting ATPase	IIIa. Membrane transport
DC240006_1	glycerol-3-phosphate dehydrogenase	IIIa. Membrane transport
cn8261	Glycerol-3-phosphate transporter	IIIa. Membrane transport
cn8262	Glycerol-3-phosphate transporter	IIIa. Membrane transport
GO_drs13P0013N22_R_ab1	glycerol-3-phosphate transporter	IIIa. Membrane transport
SG_SGN-U211362	glycolipid binding / glycolipid transporter	IIIa. Membrane transport
DY395367_1	Glycolipid transfer protein	IIIa. Membrane transport
GO_dr001P0010I10_F_ab1	glycolipid transporter	IIIa. Membrane transport
SG_SGN-U210003	glycolipid transporter	IIIa. Membrane transport
cn3843	Heavy metal transport/detoxification protein	IIIa. Membrane transport
cn4621	Heavy metal transport/detoxification protein	IIIa. Membrane transport
GO_dr004P0024D23_F_ab1	Heavy metal transport/detoxification protein	IIIa. Membrane transport
IP_PHBS009D21u	Heavy metal transport/detoxification protein	IIIa. Membrane transport
GO_dr001P0007O18_F_ab1	Hexose carrier protein HEX6	IIIa. Membrane transport
cn3485	hexose transporter	IIIa. Membrane transport
GO_drpoolB-CL7892Contig1	hexose transporter	IIIa. Membrane transport
IP_PHBS004K10u	hexose transporter	IIIa. Membrane transport
GO_drpoolB-CL3506Contig1	hexose transporter 6	IIIa. Membrane transport
DC243391_1	high-affinity hydrogen:glucose symporter	IIIa. Membrane transport
cn4073	histidine amino acid transporter	IIIa. Membrane transport
DY395776_1	histidine amino acid transporter	IIIa. Membrane transport
GO_drpoolB-CL4929Contig1	histidine triad family protein	IIIa. Membrane transport
GO_dr004P0020A02_F_ab1	histidine triad family protein / HIT family protein	IIIa. Membrane transport
GO_dr001P0002F04_F_ab1	Importin 11	IIIa. Membrane transport
GO_dr004P0003C04_F_ab1	Inner membrane transport protein	IIIa. Membrane transport
GO_drpoolB-CL4481Contig1	inorganic carbon transport protein-related	IIIa. Membrane transport
DC242589_1	INOSITOL TRANSPORTER	IIIa. Membrane transport
GO_dr001P0007B05_F_ab1	integral membrane transporter family	IIIa. Membrane transport
GO_dr004P0002D21_F_ab1	integral membrane transporter family	IIIa. Membrane transport
GO_dr004P0017E20_F_ab1	integral membrane transporter family	IIIa. Membrane transport
GO_drs21P0001L22_F_ab1	integral membrane transporter family	IIIa. Membrane transport
GO_drs21P0001L22_R_ab1	integral membrane transporter family	IIIa. Membrane transport
GO_drs21P0004G01_F_ab1	integral membrane transporter family	IIIa. Membrane transport
GO_drs21P0004G01_R_ab1	integral membrane transporter family	IIIa. Membrane transport
cn3772	integral membrane transporter family protein	IIIa. Membrane transport
cn788	Intracellular chloride channel	IIIa. Membrane transport
cn8085	ion channel	IIIa. Membrane transport
GO_drpoolB-CL5110Contig1	lactose permease	IIIa. Membrane transport
GO_drpoolB-CL4102Contig1	lysine and histidine specific transporter	IIIa. Membrane transport
cn8753	lysine/histidine transporter	IIIa. Membrane transport
DC242615_1	lysine/histidine transporter	IIIa. Membrane transport
DC244337_1	lysine/histidine transporter	IIIa. Membrane transport
GO_drpoolB-CL3044Contig1	Magnesium and cobalt efflux protein	IIIa. Membrane transport
cn5188	major intrinsic protein NIP5	IIIa. Membrane transport
GO_drpoolB-CL3299Contig1	malate transmembrane transporter	IIIa. Membrane transport
GO_drpoolB-CL7294Contig1	maltose transporter	IIIa. Membrane transport
GO_dr004P0002J03_F_ab1	mannitol transporter	IIIa. Membrane transport
cn10223	MATE efflux family protein	IIIa. Membrane transport
cn5468	MATE efflux family protein	IIIa. Membrane transport
cn8165	MATE efflux family protein	IIIa. Membrane transport
cn9272	MATE efflux family protein	IIIa. Membrane transport
cn9406	MATE efflux family protein	IIIa. Membrane transport
DC244505_1	MATE efflux family protein	IIIa. Membrane transport
GO_dr004P0017P02_F_ab1	MATE efflux family protein	IIIa. Membrane transport
GO_dr004P0018I05_F_ab1	MATE efflux family protein	IIIa. Membrane transport
GO_drpoolB-CL7747Contig1	MATE efflux family protein	IIIa. Membrane transport
GO_drpoolB-CL8093Contig1	MATE efflux family protein	IIIa. Membrane transport
GO_drpoolB-CL9532Contig1	MATE efflux family protein	IIIa. Membrane transport
GO_drs12P0003H03_R_ab1	MATE efflux family protein	IIIa. Membrane transport
GO_drs12P0010J17_F_ab1	MATE efflux family protein	IIIa. Membrane transport
GO_drs12P0010J17_R_ab1	MATE efflux family protein	IIIa. Membrane transport
GO_drs13P0001M18_R_ab1	MATE efflux family protein	IIIa. Membrane transport
GO_drs31P0004N16_R_ab1	MATE efflux family protein	IIIa. Membrane transport
IP_PHBS008O13u	MATE efflux family protein	IIIa. Membrane transport
IP_PHBS010I13u	MATE efflux family protein	IIIa. Membrane transport
GO_drpoolB-CL8019Contig1	MATE efflux family protein	IIIa. Membrane transport
cn4623	MaTE efflux protein-related	IIIa. Membrane transport
GO_drpoolB-CL7736Contig1	MATE efflux protein-related	IIIa. Membrane transport
GO_drpoolB-CL9607Contig1	MATE efflux protein-related	IIIa. Membrane transport
GO_drs12P0003A02_F_ab1	MatE family transporter	IIIa. Membrane transport
cn8040	MFS general substrate transporter	IIIa. Membrane transport
GO_dr001P0011E08_F_ab1	MFS general substrate transporter	IIIa. Membrane transport
GO_dr004P0014C19_F_ab1	MFS general substrate transporter	IIIa. Membrane transport
GO_drpoolB-CL3176Contig1	MFS general substrate transporter	IIIa. Membrane transport
GO_drpoolB-CL3655Contig1	MFS general substrate transporter	IIIa. Membrane transport
GO_drpoolB-CL4295Contig1	MFS general substrate transporter	IIIa. Membrane transport
GO_drpoolB-CL9299Contig1	MFS general substrate transporter	IIIa. Membrane transport
GO_drpoolB-CL9792Contig1	MFS general substrate transporter	IIIa. Membrane transport
cn2118	mitochondrial 2-oxoglutarate/malate carrier protein	IIIa. Membrane transport
cn2121	mitochondrial carrier protein	IIIa. Membrane transport
cn3806	mitochondrial carrier protein	IIIa. Membrane transport
cn8963	mitochondrial carrier protein	IIIa. Membrane transport
cn913	mitochondrial carrier protein	IIIa. Membrane transport
GO_dr001P0002I21_F_ab1	mitochondrial carrier protein	IIIa. Membrane transport
GO_dr004P0009G14_F_ab1	mitochondrial carrier protein	IIIa. Membrane transport
GO_dr004P0015I22_F_ab1	mitochondrial carrier protein	IIIa. Membrane transport
GO_dr004P0031A07_F_ab1	mitochondrial carrier protein	IIIa. Membrane transport
GO_drpoolB-CL4567Contig1	mitochondrial carrier protein	IIIa. Membrane transport
IP_PHBS003K11u	mitochondrial carrier protein	IIIa. Membrane transport
GO_drpoolB-CL4532Contig1	Mitochondrial carrier protein	IIIa. Membrane transport
cn4810	Mitochondrial carrier protein RIM2	IIIa. Membrane transport
GO_dr001P0004J01_F_ab1	Mitochondrial carrier protein RIM2	IIIa. Membrane transport
GO_dr001P0011N08_F_ab1	Mitochondrial carrier protein RIM2	IIIa. Membrane transport
GO_dr001P0009L22_F_ab1	Mitochondrial deoxynucleotide carrier	IIIa. Membrane transport
GO_drpoolB-CL1544Contig1	Mitochondrial deoxynucleotide carrier	IIIa. Membrane transport
GO_drpoolB-CL4388Contig1	mitochondrial deoxynucleotide carrier	IIIa. Membrane transport
cn10298	mitochondrial dicarboxylate carrier protein	IIIa. Membrane transport
cn2120	mitochondrial dicarboxylate carrier protein	IIIa. Membrane transport
cn4905	mitochondrial dicarboxylate carrier protein	IIIa. Membrane transport
cn6886	mitochondrial dicarboxylate carrier protein	IIIa. Membrane transport
cn9014	mitochondrial dicarboxylate carrier protein	IIIa. Membrane transport
cn9036	mitochondrial dicarboxylate carrier protein	IIIa. Membrane transport
GO_dr001P0004H13_F_ab1	mitochondrial half-ABC transporter	IIIa. Membrane transport
cn3003	mitochondrial phosphate carrier protein	IIIa. Membrane transport
cn3004	mitochondrial phosphate carrier protein	IIIa. Membrane transport
cn3005	mitochondrial phosphate carrier protein	IIIa. Membrane transport
cn3007	mitochondrial phosphate carrier protein	IIIa. Membrane transport
cn3008	mitochondrial phosphate carrier protein	IIIa. Membrane transport
GO_dr001P0020L22_F_ab1	mitochondrial phosphate carrier protein	IIIa. Membrane transport
cn3624	mitochondrial phosphate translocator	IIIa. Membrane transport
GO_drpoolB-CL5177Contig1	mitochondrial substrate carrier	IIIa. Membrane transport
cn10288	mitochondrial substrate carrier family protein	IIIa. Membrane transport
cn4809	mitochondrial substrate carrier family protein	IIIa. Membrane transport
cn5819	mitochondrial substrate carrier family protein	IIIa. Membrane transport
cn6720	mitochondrial substrate carrier family protein	IIIa. Membrane transport
cn8825	mitochondrial substrate carrier family protein	IIIa. Membrane transport
GO_dr001P0011N14_F_ab1	mitochondrial substrate carrier family protein	IIIa. Membrane transport
GO_dr004P0002M22_F_ab1	mitochondrial substrate carrier family protein	IIIa. Membrane transport
GO_dr004P0002N17_F_ab1	mitochondrial substrate carrier family protein	IIIa. Membrane transport
GO_dr004P0010N11_F_ab1	mitochondrial substrate carrier family protein	IIIa. Membrane transport
GO_dr004P0032P14_F_ab1	mitochondrial substrate carrier family protein	IIIa. Membrane transport
GO_drpoolB-CL2502Contig1	mitochondrial substrate carrier family protein	IIIa. Membrane transport
GO_drs31P0010L16_F_ab1	monosaccharide transport protein	IIIa. Membrane transport
cn3367	monosaccharide transporter	IIIa. Membrane transport
cn6380	monosaccharide transporter	IIIa. Membrane transport
GO_drpoolB-CL3193Contig1	monosaccharide transporter	IIIa. Membrane transport
cn3226	Multidrug resistance efflux transporter	IIIa. Membrane transport
GO_dr004P0013J02_F_ab1	Multidrug resistance protein	IIIa. Membrane transport
GO_drpoolB-CL4505Contig1	multidrug resistance protein	IIIa. Membrane transport
GO_drpoolB-CL5809Contig1	multidrug resistance protein	IIIa. Membrane transport
cn1329	multidrug resistance protein ABC transporter family	IIIa. Membrane transport
cn4922	multidrug resistance protein ABC transporter family	IIIa. Membrane transport
GO_drpoolB-CL4725Contig1	multidrug resistance protein ABC transporter family	IIIa. Membrane transport
GO_drpoolB-CL4846Contig1	multidrug resistance protein ABC transporter family	IIIa. Membrane transport
cn4714	multidrug resistance protein ABC transporter family	IIIa. Membrane transport
cn6571	multidrug resistance protein ABC transporter family	IIIa. Membrane transport
cn9184	multidrug resistance protein ABC transporter family	IIIa. Membrane transport
GO_dr004P0004P17_F_ab1	multidrug resistance protein ABC transporter family	IIIa. Membrane transport
GO_drpoolB-CL5132Contig1	multidrug resistance protein ABC transporter family	IIIa. Membrane transport
GO_drpoolB-CL6403Contig1	multidrug resistance protein ABC transporter family	IIIa. Membrane transport
GO_drpoolB-CL9304Contig1	multidrug resistance protein ABC transporter family	IIIa. Membrane transport
cn7262	multidrug resistance pump	IIIa. Membrane transport
GO_dr004P0004O15_F_ab1	multidrug/pheromone exporter	IIIa. Membrane transport
GO_dr004P0010I15_F_ab1	multidrug/pheromone exporter	IIIa. Membrane transport
GO_drpoolB-CL6611Contig1	multidrug/pheromone exporter	IIIa. Membrane transport
GO_drpoolB-CL6975Contig1	multidrug/pheromone exporter	IIIa. Membrane transport
DC244161_1	Na+/myo-inositol symporter	IIIa. Membrane transport
cn4952	neutral amino acid transport protein	IIIa. Membrane transport
cn2318	NOD26-like intrinsic protein	IIIa. Membrane transport
cn6439	NOD26-like intrinsic protein	IIIa. Membrane transport
cn8356	NOD26-like intrinsic protein	IIIa. Membrane transport
GO_drpoolB-CL9410Contig1	NOD26-like intrinsic protein	IIIa. Membrane transport
SG_SGN-U209918	NOD26-like intrinsic protein	IIIa. Membrane transport
SG_SGN-U210333	NOD26-like intrinsic protein	IIIa. Membrane transport
EB175171_1	nodulin-like intrinsic protein	IIIa. Membrane transport
cn4783	Non-intrinsic ABC protein	IIIa. Membrane transport
GO_dr004P0012F16_F_ab1	Non-intrinsic ABC protein	IIIa. Membrane transport
cn4446	Non-intrinsic ABC protein 14, chloroplastic	IIIa. Membrane transport
GO_drpoolB-CL6072Contig1	Nuclear pore protein	IIIa. Membrane transport
cn4153	nuclear transport factor	IIIa. Membrane transport
cn9520	nucleobase ascorbate transporter	IIIa. Membrane transport
GO_drpoolB-CL7703Contig1	nucleobase ascorbate transporter	IIIa. Membrane transport
cn5368	nucleobase:cation symporter	IIIa. Membrane transport
GO_drpoolB-CL8885Contig1	nucleobase:cation symporter	IIIa. Membrane transport
cn7621	nucleoporin	IIIa. Membrane transport
cn10145	Nucleoporin 155	IIIa. Membrane transport
cn10146	Nucleoporin 155	IIIa. Membrane transport
GO_drpoolB-CL5272Contig1	Nucleoporin 155	IIIa. Membrane transport
GO_drs12P0009N23_F_ab1	Nucleoporin 155	IIIa. Membrane transport
GO_drpoolB-CL6650Contig1	nucleoporin family protein	IIIa. Membrane transport
GO_drpoolB-CL7413Contig1	nucleoporin family protein	IIIa. Membrane transport
GO_drpoolB-CL7116Contig1	Nucleoporin GLE1	IIIa. Membrane transport
GO_drpoolB-CL9025Contig1	Nucleoporin interacting component	IIIa. Membrane transport
GO_drpoolB-CL5348Contig1	nucleoside transporter	IIIa. Membrane transport
GO_drpoolB-CL3519Contig1	nucleotide-sugar transmembrane transporter	IIIa. Membrane transport
GO_dr001P0007A06_F_ab1	nucleotide-sugar transporter family protein	IIIa. Membrane transport
GO_drpoolB-CL8591Contig1	nucleotide-sugar transporter family protein	IIIa. Membrane transport
cn10402	oligopeptide transporter	IIIa. Membrane transport
cn2886	oligopeptide transporter	IIIa. Membrane transport
cn3550	oligopeptide transporter	IIIa. Membrane transport
cn4168	oligopeptide transporter	IIIa. Membrane transport
cn4867	oligopeptide transporter	IIIa. Membrane transport
cn5014	oligopeptide transporter	IIIa. Membrane transport
cn6172	oligopeptide transporter	IIIa. Membrane transport
DC242139_1	oligopeptide transporter	IIIa. Membrane transport
DC242252_1	oligopeptide transporter	IIIa. Membrane transport
DC242672_1	oligopeptide transporter	IIIa. Membrane transport
GO_dr001P0018O11_F_ab1	oligopeptide transporter	IIIa. Membrane transport
GO_dr004P0031H16_F_ab1	oligopeptide transporter	IIIa. Membrane transport
GO_drpoolB-CL2327Contig1	oligopeptide transporter	IIIa. Membrane transport
GO_drpoolB-CL5641Contig1	oligopeptide transporter	IIIa. Membrane transport
GO_drpoolB-CL5996Contig1	oligopeptide transporter	IIIa. Membrane transport
GO_drpoolB-CL7378Contig1	oligopeptide transporter	IIIa. Membrane transport
GO_drpoolB-CL770Contig1	oligopeptide transporter	IIIa. Membrane transport
GO_drpoolB-CL7969Contig1	oligopeptide transporter	IIIa. Membrane transport
GO_drpoolB-CL8355Contig1	oligopeptide transporter	IIIa. Membrane transport
GO_drpoolB-CL9524Contig1	oligopeptide transporter	IIIa. Membrane transport
GO_drs12P0011L16_F_ab1	oligopeptide transporter	IIIa. Membrane transport
GO_drs21P0005L06_R_ab1	oligopeptide transporter	IIIa. Membrane transport
GO_drpoolB-CL7699Contig1	Oligopeptide transporter	IIIa. Membrane transport
cn8587	organic anion transporter	IIIa. Membrane transport
DC243671_1	organic anion transporter	IIIa. Membrane transport
cn3183	oxoglutarate/malate translocator	IIIa. Membrane transport
cn3263	PDR-like ABC transporter	IIIa. Membrane transport
GO_drs13P0004P03_R_ab1	PDR-like ABC transporter	IIIa. Membrane transport
cn7333	PDR-type ABC transporter	IIIa. Membrane transport
cn9211	PDR-type ABC transporter	IIIa. Membrane transport
GO_drpoolB-CL2225Contig1	PDR-type ABC transporter	IIIa. Membrane transport
GO_drpoolB-CL3171Contig1	PDR-type ABC transporter	IIIa. Membrane transport
GO_drpoolB-CL3674Contig1	PDR-type ABC transporter	IIIa. Membrane transport
GO_drpoolB-CL5105Contig1	PDR-type ABC transporter	IIIa. Membrane transport
GO_drpoolB-CL5945Contig1	PDR-type ABC transporter	IIIa. Membrane transport
GO_drpoolB-CL7243Contig1	PDR-type ABC transporter	IIIa. Membrane transport
GO_drpoolB-CL7264Contig1	PDR-type ABC transporter	IIIa. Membrane transport
GO_drpoolB-CL7288Contig1	PDR-type ABC transporter	IIIa. Membrane transport
GO_drpoolB-CL9789Contig1	PDR-type ABC transporter	IIIa. Membrane transport
GO_drs13P0004P03_F_ab1	PDR-type ABC transporter	IIIa. Membrane transport
cn9243	PDR-type ABC transporter 2	IIIa. Membrane transport
cn6694	Peptide transporter	IIIa. Membrane transport
cn842	Peptide transporter	IIIa. Membrane transport
cn8862	Peptide transporter	IIIa. Membrane transport
GO_dr004P0023J05_F_ab1	Peptide transporter	IIIa. Membrane transport
GO_drpoolB-CL7593Contig1	Peptide transporter	IIIa. Membrane transport
GO_drpoolB-CL8717Contig1	Peptide transporter	IIIa. Membrane transport
GO_drpoolB-CL8880Contig1	Peptide transporter	IIIa. Membrane transport
GO_drs12P0005C10_F_ab1	Peptide transporter	IIIa. Membrane transport
DY395398_1	peptide/glutathione transporter OPT1	IIIa. Membrane transport
cn6111	permease-related	IIIa. Membrane transport
GO_drpoolB-CL1505Contig1	permease-related	IIIa. Membrane transport
GO_dr004P0014G22_F_ab1	peroxisomal voltage-dependent anion-selective channel protein	IIIa. Membrane transport
cn9572	phosphate translocator	IIIa. Membrane transport
DC240085_1	phosphate translocator	IIIa. Membrane transport
cn1724	phosphate/phosphoenolpyruvate translocator	IIIa. Membrane transport
cn1896	phosphate/phosphoenolpyruvate translocator	IIIa. Membrane transport
cn2400	phosphate/phosphoenolpyruvate translocator	IIIa. Membrane transport
cn2402	phosphate/phosphoenolpyruvate translocator	IIIa. Membrane transport
cn3823	phosphate/phosphoenolpyruvate translocator	IIIa. Membrane transport
cn6473	phosphate/phosphoenolpyruvate translocator	IIIa. Membrane transport
cn8582	phosphate/phosphoenolpyruvate translocator	IIIa. Membrane transport
cn9025	phosphate/phosphoenolpyruvate translocator	IIIa. Membrane transport
cn9571	phosphate/phosphoenolpyruvate translocator	IIIa. Membrane transport
cn9992	phosphate/phosphoenolpyruvate translocator	IIIa. Membrane transport
GO_drpoolB-CL8789Contig1	phosphate/phosphoenolpyruvate translocator	IIIa. Membrane transport
cn1616	phosphatidylinositol transporter	IIIa. Membrane transport
cn1617	phosphatidylinositol transporter	IIIa. Membrane transport
GO_drpoolB-CL9417Contig1	phosphatidylinositol transporter	IIIa. Membrane transport
cn6748	phosphoglyceride transfer protein	IIIa. Membrane transport
cn1873	PLASMA MEMBRANE INTRINSIC PROTEIN	IIIa. Membrane transport
cn4156	plasma membrane intrinsic protein NIP	IIIa. Membrane transport
cn10104	plasma membrane intrinsic protein PIP	IIIa. Membrane transport
cn154	plasma membrane intrinsic protein PIP	IIIa. Membrane transport
cn155	plasma membrane intrinsic protein PIP	IIIa. Membrane transport
cn1559	plasma membrane intrinsic protein PIP	IIIa. Membrane transport
cn1582	plasma membrane intrinsic protein PIP	IIIa. Membrane transport
cn1608	plasma membrane intrinsic protein PIP	IIIa. Membrane transport
cn1609	plasma membrane intrinsic protein PIP	IIIa. Membrane transport
cn1770	plasma membrane intrinsic protein PIP	IIIa. Membrane transport
cn1856	plasma membrane intrinsic protein PIP	IIIa. Membrane transport
cn1858	plasma membrane intrinsic protein PIP	IIIa. Membrane transport
cn2082	plasma membrane intrinsic protein PIP	IIIa. Membrane transport
cn2083	plasma membrane intrinsic protein PIP	IIIa. Membrane transport
cn2084	plasma membrane intrinsic protein PIP	IIIa. Membrane transport
cn224	plasma membrane intrinsic protein PIP	IIIa. Membrane transport
cn225	plasma membrane intrinsic protein PIP	IIIa. Membrane transport
cn226	plasma membrane intrinsic protein PIP	IIIa. Membrane transport
cn227	plasma membrane intrinsic protein PIP	IIIa. Membrane transport
cn228	plasma membrane intrinsic protein PIP	IIIa. Membrane transport
cn229	plasma membrane intrinsic protein PIP	IIIa. Membrane transport
cn2307	plasma membrane intrinsic protein PIP	IIIa. Membrane transport
cn231	plasma membrane intrinsic protein PIP	IIIa. Membrane transport
cn2310	plasma membrane intrinsic protein PIP	IIIa. Membrane transport
cn2315	plasma membrane intrinsic protein PIP	IIIa. Membrane transport
cn2316	plasma membrane intrinsic protein PIP	IIIa. Membrane transport
cn2317	plasma membrane intrinsic protein PIP	IIIa. Membrane transport
cn2319	plasma membrane intrinsic protein PIP	IIIa. Membrane transport
cn234	plasma membrane intrinsic protein PIP	IIIa. Membrane transport
cn236	plasma membrane intrinsic protein PIP	IIIa. Membrane transport
cn7279	plasma membrane intrinsic protein PIP	IIIa. Membrane transport
cn8246	plasma membrane intrinsic protein PIP	IIIa. Membrane transport
cn8365	plasma membrane intrinsic protein PIP	IIIa. Membrane transport
cn8442	plasma membrane intrinsic protein PIP	IIIa. Membrane transport
cn8444	plasma membrane intrinsic protein PIP	IIIa. Membrane transport
GO_dr004P0024A22_F_ab1	plasma membrane intrinsic protein PIP	IIIa. Membrane transport
GO_drpoolB-CL9491Contig1	plasma membrane intrinsic protein PIP	IIIa. Membrane transport
GO_drs12P0001L21_R_ab1	plasma membrane intrinsic protein PIP	IIIa. Membrane transport
GO_drs21P0003P03_R_ab1	plasma membrane intrinsic protein PIP	IIIa. Membrane transport
cn10305	plasma membrane intrinsic protein SIP	IIIa. Membrane transport
cn7353	plasma membrane intrinsic protein SIP	IIIa. Membrane transport
GO_drpoolB-CL6479Contig1	plasma membrane intrinsic protein SIP	IIIa. Membrane transport
cn1099	plasma membrane intrinsic protein TIP	IIIa. Membrane transport
cn1101	plasma membrane intrinsic protein TIP	IIIa. Membrane transport
cn1546	plasma membrane intrinsic protein TIP	IIIa. Membrane transport
cn2148	plasma membrane intrinsic protein TIP	IIIa. Membrane transport
cn6541	plasma membrane intrinsic protein TIP	IIIa. Membrane transport
cn9747	plasma membrane intrinsic protein TIP	IIIa. Membrane transport
cn9748	plasma membrane intrinsic protein TIP	IIIa. Membrane transport
GO_drpoolB-CL4555Contig1	plasma membrane intrinsic protein TIP	IIIa. Membrane transport
GO_drpoolB-CL7190Contig1	plasma membrane intrinsic protein TIP	IIIa. Membrane transport
GO_drs21P0008B07_R_ab1	plastid ATP/ADP transport protein	IIIa. Membrane transport
GO_dr001P0017I21_F_ab1	plastidic ATP/ADP-transporter	IIIa. Membrane transport
GO_drpoolB-CL4651Contig1	polyol transporter or mannitol transporter	IIIa. Membrane transport
cn3099	porin/voltage-dependent anion-selective channel protein	IIIa. Membrane transport
cn3493	porin/voltage-dependent anion-selective channel protein	IIIa. Membrane transport
cn4346	porin/voltage-dependent anion-selective channel protein	IIIa. Membrane transport
cn3433	proline transporter	IIIa. Membrane transport
cn9124	proline transporter	IIIa. Membrane transport
cn9125	proline transporter	IIIa. Membrane transport
GO_dr001P0004A03_F_ab1	proline transporter	IIIa. Membrane transport
GO_drpoolB-CL1483Contig1	proline transporter	IIIa. Membrane transport
GO_drs13P0012H13_F_ab1	proline transporter	IIIa. Membrane transport
cn5918	Protein ABC1	IIIa. Membrane transport
cn836	proton pump interactor	IIIa. Membrane transport
GO_dr001P0007N11_F_ab1	proton-dependent oligopeptide transport	IIIa. Membrane transport
GO_drpoolB-CL2260Contig1	proton-dependent oligopeptide transport	IIIa. Membrane transport
cn5943	proton-dependent oligopeptide transport (POT) family protein	IIIa. Membrane transport
GO_dr001P0007M10_F_ab1	proton-dependent oligopeptide transport (POT) family protein	IIIa. Membrane transport
GO_drs13P0001M20_F_ab1	proton-dependent oligopeptide transport (POT) family protein	IIIa. Membrane transport
GO_dr001P0016P18_F_ab1	proton-dependent oligopeptide transport POT	IIIa. Membrane transport
GO_dr004P0013P14_F_ab1	proton-dependent oligopeptide transport POT family protein	IIIa. Membrane transport
GO_drpoolB-CL1375Contig1	proton-dependent oligopeptide transport POT family protein	IIIa. Membrane transport
GO_drpoolB-CL5252Contig1	proton-dependent oligopeptide transport POT family protein	IIIa. Membrane transport
IP_PHBS003G21u	proton-dependent oligopeptide transport POT family protein	IIIa. Membrane transport
cn5051	purine permease	IIIa. Membrane transport
GO_dr001P0018E21_F_ab1	purine permease	IIIa. Membrane transport
cn9400	purine permease	IIIa. Membrane transport
cn9975	purine permease family protein	IIIa. Membrane transport
cn3669	purine transmembrane transporter	IIIa. Membrane transport
GO_dr001P0002L02_F_ab1	purine transmembrane transporter	IIIa. Membrane transport
GO_dr004P0007E10_F_ab1	purine transmembrane transporter	IIIa. Membrane transport
GO_dr004P0024B24_F_ab1	purine transmembrane transporter	IIIa. Membrane transport
GO_drpoolB-CL1981Contig1	purine transmembrane transporter	IIIa. Membrane transport
GO_drpoolB-CL476Contig1	purine transmembrane transporter	IIIa. Membrane transport
GO_drpoolB-CL4975Contig1	purine transmembrane transporter	IIIa. Membrane transport
GO_drpoolB-CL8240Contig1	purine transmembrane transporter	IIIa. Membrane transport
GO_drpoolB-CL9132Contig1	purine transmembrane transporter	IIIa. Membrane transport
GO_dr001P0016A17_F_ab1	purine transmembrane transporter	IIIa. Membrane transport
GO_drpoolB-CL1994Contig1	purine transmembrane transporter	IIIa. Membrane transport
SG_SGN-U210043	purine transmembrane transporter	IIIa. Membrane transport
DC239786_1	purine transporter	IIIa. Membrane transport
cn10183	scramblase-related	IIIa. Membrane transport
GO_dr004P0003M01_F_ab1	Sialin	IIIa. Membrane transport
cn4490	small molecule transporter	IIIa. Membrane transport
GO_drpoolB-CL8887Contig1	small molecule transporter	IIIa. Membrane transport
cn4881	small multi-drug export	IIIa. Membrane transport
GO_drpoolB-CL8395Contig1	small multi-drug export	IIIa. Membrane transport
GO_dr004P0007F06_F_ab1	sodium symporter-related	IIIa. Membrane transport
GO_drpoolB-CL6300Contig1	sodium/proline symporter or sodium:solute symporter	IIIa. Membrane transport
GO_drpoolB-CL4759Contig1	sodium:solute symporter	IIIa. Membrane transport
GO_drpoolB-CL762Contig1	sodium-dicarboxylate cotransporter	IIIa. Membrane transport
cn1328	Solute carrier family 35 member B3	IIIa. Membrane transport
cn7981	sorbitol transporter	IIIa. Membrane transport
DC241632_1	sorbitol transporter	IIIa. Membrane transport
cn10284	SPFH domain-containing protein 2 precursor	IIIa. Membrane transport
GO_drpoolB-CL7248Contig1	SPFH domain-containing protein 2 precursor	IIIa. Membrane transport
IP_PHBS008H24u	stigma/style ABC transporter	IIIa. Membrane transport
GO_dr004P0017G03_F_ab1	Succinate/fumarate mitochondrial transporter	IIIa. Membrane transport
cn10026	Sucrose transporter	IIIa. Membrane transport
cn1614	sucrose transporter	IIIa. Membrane transport
cn1615	sucrose transporter	IIIa. Membrane transport
cn6559	sucrose transporter	IIIa. Membrane transport
cn972	sucrose transporter	IIIa. Membrane transport
GO_drpoolB-CL6986Contig1	sucrose transporter	IIIa. Membrane transport
GO_drpoolB-CL8960Contig1	sucrose transporter	IIIa. Membrane transport
cn1374	sugar transporter	IIIa. Membrane transport
cn255	sugar transporter	IIIa. Membrane transport
cn3642	sugar transporter	IIIa. Membrane transport
cn4243	sugar transporter	IIIa. Membrane transport
cn4410	sugar transporter	IIIa. Membrane transport
cn5264	sugar transporter	IIIa. Membrane transport
cn6081	sugar transporter	IIIa. Membrane transport
cn6335	sugar transporter	IIIa. Membrane transport
cn6336	sugar transporter	IIIa. Membrane transport
cn6379	sugar transporter	IIIa. Membrane transport
cn6460	sugar transporter	IIIa. Membrane transport
cn6997	sugar transporter	IIIa. Membrane transport
cn7708	sugar transporter	IIIa. Membrane transport
GO_dr001P0006D14_F_ab1	sugar transporter	IIIa. Membrane transport
GO_dr001P0018E09_F_ab1	sugar transporter	IIIa. Membrane transport
GO_dr004P0006E03_F_ab1	sugar transporter	IIIa. Membrane transport
GO_dr004P0017H11_F_ab1	sugar transporter	IIIa. Membrane transport
GO_drpoolB-CL2694Contig1	sugar transporter	IIIa. Membrane transport
GO_drpoolB-CL5107Contig1	sugar transporter	IIIa. Membrane transport
GO_drpoolB-CL5288Contig1	sugar transporter	IIIa. Membrane transport
GO_drpoolB-CL6374Contig1	sugar transporter	IIIa. Membrane transport
GO_drpoolB-CL7478Contig1	sugar transporter	IIIa. Membrane transport
GO_drpoolB-CL8102Contig1	sugar transporter	IIIa. Membrane transport
GO_drpoolB-CL8670Contig1	sugar transporter	IIIa. Membrane transport
GO_drpoolB-CL8699Contig1	sugar transporter	IIIa. Membrane transport
SG_SGN-U208608	sugar transporter	IIIa. Membrane transport
SG_SGN-U210867	sugar transporter	IIIa. Membrane transport
GO_drpoolB-CL6241Contig1	sugar:hydrogen ion symporter	IIIa. Membrane transport
GO_drpoolB-CL7696Contig1	sugar:hydrogen ion symporter	IIIa. Membrane transport
cn8784	Sulfate/thiosulfate import ATP-binding protein	IIIa. Membrane transport
GO_dr004P0018A06_F_ab1	tetracycline transporter	IIIa. Membrane transport
cn9085	TONOPLAST MONOSACCHARIDE TRANSPORTER	IIIa. Membrane transport
GO_dr001P0020G23_F_ab1	TONOPLAST MONOSACCHARIDE TRANSPORTER	IIIa. Membrane transport
GO_drpoolB-CL5222Contig1	TONOPLAST MONOSACCHARIDE TRANSPORTER	IIIa. Membrane transport
GO_drpoolB-CL5729Contig1	TONOPLAST MONOSACCHARIDE TRANSPORTER	IIIa. Membrane transport
GO_drpoolB-CL5993Contig1	TONOPLAST MONOSACCHARIDE TRANSPORTER	IIIa. Membrane transport
SG_SGN-U210468	TONOPLAST MONOSACCHARIDE TRANSPORTER	IIIa. Membrane transport
cn9164	Translocase of outer membrane	IIIa. Membrane transport
cn9550	TRANSLOCASE OF THE OUTER MITOCHONDRIAL MEMBRANE 6	IIIa. Membrane transport
cn454	Transmembrane emp24 domain-containing protein	IIIa. Membrane transport
cn4613	Transmembrane emp24 domain-containing protein	IIIa. Membrane transport
GO_drpoolB-CL3703Contig1	Transmembrane emp24 domain-containing protein	IIIa. Membrane transport
cn4520	transporter	IIIa. Membrane transport
cn4521	transporter	IIIa. Membrane transport
cn9251	transporter	IIIa. Membrane transport
GO_dr004P0029E14_F_ab1	transporter	IIIa. Membrane transport
GO_drpoolB-CL3435Contig1	transporter	IIIa. Membrane transport
GO_drpoolB-CL5778Contig1	transporter	IIIa. Membrane transport
cn1906	transporter-related	IIIa. Membrane transport
cn739	transporter-related	IIIa. Membrane transport
DC242382_1	transporter-related	IIIa. Membrane transport
GO_drpoolB-CL6292Contig1	transporter-related	IIIa. Membrane transport
SG_SGN-U212436	transporter-related	IIIa. Membrane transport
cn9122	TRIGALACTOSYLDIACYLGLYCEROL	IIIa. Membrane transport
cn7996	Triose phosphate/phosphate translocato	IIIa. Membrane transport
GO_dr004P0004B18_F_ab1	Triose phosphate/phosphate translocato	IIIa. Membrane transport
GO_dr004P0008F22_F_ab1	Triose phosphate/phosphate translocato	IIIa. Membrane transport
GO_drpoolB-CL5429Contig1	Triose phosphate/phosphate translocato	IIIa. Membrane transport
GO_drpoolB-CL8145Contig1	Triose phosphate/phosphate translocator, chloroplast precursor	IIIa. Membrane transport
DC242393_1	UDP-galactose transporter	IIIa. Membrane transport
DC243132_1	UDP-galactose transporter	IIIa. Membrane transport
GO_drpoolB-CL9315Contig1	UDP-galactose transporter	IIIa. Membrane transport
GO_drpoolB-CL9232Contig1	UDP-GALACTOSE TRANSPORTER 6	IIIa. Membrane transport
cn5071	UDP-glucuronic acid/UDP-N-acetylgalactosamine transporter	IIIa. Membrane transport
DC239614_1	UDP-glucuronic acid/UDP-N-acetylgalactosamine transporter	IIIa. Membrane transport
GO_drpoolB-CL9500Contig1	UDP-N-acetylgalactosamine transporter-related	IIIa. Membrane transport
cn1226	UDP-sugar transporter UDP-glucuronic acid/UDP-N-acetylgalactosamine transporter-related	IIIa. Membrane transport
cn464	Ureide permease	IIIa. Membrane transport
DC242319_1	vacuolar citrate/H+ symporter	IIIa. Membrane transport
GO_drpoolB-CL9659Contig1	vacuolar citrate/H+ symporter	IIIa. Membrane transport
cn1001	vacuolar proton-ATPase subunit-like protein	IIIa. Membrane transport
cn1143	vacuolar proton-ATPase subunit-like protein	IIIa. Membrane transport
cn1323	vacuolar proton-ATPase subunit-like protein	IIIa. Membrane transport
cn1432	vacuolar proton-ATPase subunit-like protein	IIIa. Membrane transport
cn1537	vacuolar proton-ATPase subunit-like protein	IIIa. Membrane transport
cn1757	vacuolar proton-ATPase subunit-like protein	IIIa. Membrane transport
cn176	vacuolar proton-ATPase subunit-like protein	IIIa. Membrane transport
cn177	vacuolar proton-ATPase subunit-like protein	IIIa. Membrane transport
cn1806	vacuolar proton-ATPase subunit-like protein	IIIa. Membrane transport
cn2500	vacuolar proton-ATPase subunit-like protein	IIIa. Membrane transport
cn2511	vacuolar proton-ATPase subunit-like protein	IIIa. Membrane transport
cn2537	vacuolar proton-ATPase subunit-like protein	IIIa. Membrane transport
cn2875	vacuolar proton-ATPase subunit-like protein	IIIa. Membrane transport
cn5320	vacuolar proton-ATPase subunit-like protein	IIIa. Membrane transport
cn5321	vacuolar proton-ATPase subunit-like protein	IIIa. Membrane transport
cn6156	vacuolar proton-ATPase subunit-like protein	IIIa. Membrane transport
cn6157	vacuolar proton-ATPase subunit-like protein	IIIa. Membrane transport
cn6824	vacuolar proton-ATPase subunit-like protein	IIIa. Membrane transport
cn763	vacuolar proton-ATPase subunit-like protein	IIIa. Membrane transport
cn764	vacuolar proton-ATPase subunit-like protein	IIIa. Membrane transport
cn7847	vacuolar proton-ATPase subunit-like protein	IIIa. Membrane transport
cn873	vacuolar proton-ATPase subunit-like protein	IIIa. Membrane transport
cn9350	vacuolar proton-ATPase subunit-like protein	IIIa. Membrane transport
cn976	vacuolar proton-ATPase subunit-like protein	IIIa. Membrane transport
cn9957	vacuolar proton-ATPase subunit-like protein	IIIa. Membrane transport
cn9958	vacuolar proton-ATPase subunit-like protein	IIIa. Membrane transport
DC239748_1	vacuolar proton-ATPase subunit-like protein	IIIa. Membrane transport
DC244196_1	vacuolar proton-ATPase subunit-like protein	IIIa. Membrane transport
GO_dr004P0009B07_F_ab1	vacuolar proton-ATPase subunit-like protein	IIIa. Membrane transport
GO_drpoolB-CL2036Contig1	vacuolar proton-ATPase subunit-like protein	IIIa. Membrane transport
GO_drpoolB-CL2207Contig1	vacuolar proton-ATPase subunit-like protein	IIIa. Membrane transport
GO_drpoolB-CL2833Contig1	vacuolar proton-ATPase subunit-like protein	IIIa. Membrane transport
GO_drpoolB-CL2977Contig1	vacuolar proton-ATPase subunit-like protein	IIIa. Membrane transport
GO_drpoolB-CL386Contig1	vacuolar proton-ATPase subunit-like protein	IIIa. Membrane transport
GO_drpoolB-CL4495Contig1	vacuolar proton-ATPase subunit-like protein	IIIa. Membrane transport
GO_drpoolB-CL5933Contig1	vacuolar proton-ATPase subunit-like protein	IIIa. Membrane transport
GO_drpoolB-CL6555Contig1	vacuolar proton-ATPase subunit-like protein	IIIa. Membrane transport
GO_drpoolB-CL8642Contig1	vacuolar proton-ATPase subunit-like protein	IIIa. Membrane transport
GO_drs12P0022C07_F_ab1	vacuolar proton-ATPase subunit-like protein	IIIa. Membrane transport
GO_drs21P0010E21_R_ab1	vacuolar proton-ATPase subunit-like protein	IIIa. Membrane transport
SG_SGN-U209476	vacuolar proton-ATPase subunit-like protein	IIIa. Membrane transport
cn10186	vacuolar proton-pumping Ppase	IIIa. Membrane transport
cn10187	vacuolar proton-pumping Ppase	IIIa. Membrane transport
GO_drpoolB-CL2667Contig1	vacuolar proton-pumping Ppase	IIIa. Membrane transport
GO_drpoolB-CL3380Contig1	vacuolar proton-pumping Ppase	IIIa. Membrane transport
cn3237	vacuolar-type H+-pumping pyrophosphatase	IIIa. Membrane transport
cn1284	voltage-dependent anion channel	IIIa. Membrane transport
cn4133	voltage-dependent anion channel	IIIa. Membrane transport
cn4134	voltage-dependent anion channel	IIIa. Membrane transport
cn8332	voltage-dependent anion channel	IIIa. Membrane transport
SG_SGN-U208392	voltage-dependent anion channel	IIIa. Membrane transport
cn4504	voltage-dependent anion-selective channel protein	IIIa. Membrane transport
GO_drpoolB-CL4593Contig1	voltage-gated clc-type chloride channel	IIIa. Membrane transport
GO_drs13P0005A05_F_ab1	voltage-gated clc-type chloride channel	IIIa. Membrane transport
EB174398_1	V-type ATPase	IIIa. Membrane transport
cn10258	xanthine/uracil permease	IIIa. Membrane transport
GO_drs21P0006P06_R_ab1	xanthine/uracil/vitamin C permease	IIIa. Membrane transport
cn1784	adenylyl-sulfate reductase	IIIb. Mineral nutrient responsive and aquisition
GO_drpoolB-CL1195Contig1	adenylyl-sulfate reductase	IIIb. Mineral nutrient responsive and aquisition
GO_drpoolB-CL5698Contig1	adenylyl-sulfate reductase	IIIb. Mineral nutrient responsive and aquisition
GO_drpoolB-CL7174Contig1	adenylyl-sulfate reductase	IIIb. Mineral nutrient responsive and aquisition
GO_drpoolB-CL8386Contig1	adenylyl-sulfate reductase	IIIb. Mineral nutrient responsive and aquisition
cn3402	ammonium transporter	IIIb. Mineral nutrient responsive and aquisition
DC239617_1	ammonium transporter	IIIb. Mineral nutrient responsive and aquisition
DC242645_1	Ammonium transporter	IIIb. Mineral nutrient responsive and aquisition
GO_drpoolB-CL4971Contig1	ammonium transporter	IIIb. Mineral nutrient responsive and aquisition
GO_drpoolB-CL5358Contig1	ammonium transporter	IIIb. Mineral nutrient responsive and aquisition
GO_drpoolB-CL8140Contig1	ammonium transporter	IIIb. Mineral nutrient responsive and aquisition
GO_drs12P0011A24_F_ab1	ammonium transporter	IIIb. Mineral nutrient responsive and aquisition
cn9337	anion:sodium symporter	IIIb. Mineral nutrient responsive and aquisition
GO_dr004P0013D02_F_ab1	anion-transporting ATPase	IIIb. Mineral nutrient responsive and aquisition
IP_PHBS005B11u	anion-transporting ATPase	IIIb. Mineral nutrient responsive and aquisition
IP_PHBS009K04u	ATZIP4; zinc transporter	IIIb. Mineral nutrient responsive and aquisition
GO_dr001P0015A09_F_ab1	bile acid:Na+ symporter	IIIb. Mineral nutrient responsive and aquisition
GO_dr004P0009F23_F_ab1	bile acid:Na+ symporter	IIIb. Mineral nutrient responsive and aquisition
GO_dr004P0017C14_F_ab1	bile acid:Na+ symporter	IIIb. Mineral nutrient responsive and aquisition
GO_drpoolB-CL695Contig1	bile acid:Na+ symporter	IIIb. Mineral nutrient responsive and aquisition
GO_drs12P0014G24_F_ab1	bile acid:Na+ symporter	IIIb. Mineral nutrient responsive and aquisition
cn5317	boron transporter	IIIb. Mineral nutrient responsive and aquisition
cn7016	boron transporter	IIIb. Mineral nutrient responsive and aquisition
GO_dr004P0012E03_F_ab1	Boron transporter	IIIb. Mineral nutrient responsive and aquisition
GO_drpoolB-CL5691Contig1	Boron transporter	IIIb. Mineral nutrient responsive and aquisition
GO_drs12P0016K01_R_ab1	Boron transporter	IIIb. Mineral nutrient responsive and aquisition
SG_SGN-U208324	Boron transporter	IIIb. Mineral nutrient responsive and aquisition
GO_drs12P0009N01_F_ab1	cadmium-transporting ATPase	IIIb. Mineral nutrient responsive and aquisition
IP_PHBS005D21u	calcium-transporting ATPase, plasma membrane-type	IIIb. Mineral nutrient responsive and aquisition
cn4146	cation efflux family protein / metal tolerance protein	IIIb. Mineral nutrient responsive and aquisition
cn9579	cation efflux family protein / metal tolerance protein	IIIb. Mineral nutrient responsive and aquisition
GO_drpoolB-CL1117Contig1	cation efflux family protein / metal tolerance protein	IIIb. Mineral nutrient responsive and aquisition
GO_drpoolB-CL4459Contig1	cation efflux family protein / metal tolerance protein	IIIb. Mineral nutrient responsive and aquisition
GO_drpoolB-CL8757Contig1	cation efflux family protein / metal tolerance protein	IIIb. Mineral nutrient responsive and aquisition
cn6762	cation efflux protein/ zinc transporter	IIIb. Mineral nutrient responsive and aquisition
cn8345	cation efflux protein/ zinc transporter	IIIb. Mineral nutrient responsive and aquisition
cn9578	cation efflux protein/ zinc transporter	IIIb. Mineral nutrient responsive and aquisition
GO_dr004P0006J07_F_ab1	cation:chloride symporter	IIIb. Mineral nutrient responsive and aquisition
GO_drpoolB-CL2417Contig1	cation:chloride symporter	IIIb. Mineral nutrient responsive and aquisition
GO_drpoolB-CL5825Contig1	cation:chloride symporter	IIIb. Mineral nutrient responsive and aquisition
GO_drpoolB-CL8929Contig1	cation:chloride symporter	IIIb. Mineral nutrient responsive and aquisition
GO_drpoolB-CL5356Contig1	copper ion transmembrane transporter	IIIb. Mineral nutrient responsive and aquisition
GO_drpoolB-CL1954Contig1	copper transporter	IIIb. Mineral nutrient responsive and aquisition
GO_drpoolB-CL8213Contig1	copper transporter	IIIb. Mineral nutrient responsive and aquisition
GO_drs13P0027O21_F_ab1	copper-translocating P-type ATPase	IIIb. Mineral nutrient responsive and aquisition
GO_dr001P0005H04_F_ab1	copper-transporting atpase p-type	IIIb. Mineral nutrient responsive and aquisition
GO_drpoolB-CL5927Contig1	copper-transporting atpase p-type	IIIb. Mineral nutrient responsive and aquisition
GO_dr004P0012P22_F_ab1	copper-transporting P-type ATPase	IIIb. Mineral nutrient responsive and aquisition
GO_dr004P0017O01_F_ab1	copper-transporting P-type ATPase	IIIb. Mineral nutrient responsive and aquisition
GO_drpoolB-CL6139Contig1	copper-transporting P-type ATPase	IIIb. Mineral nutrient responsive and aquisition
GO_drpoolB-CL7604Contig1	copper-transporting P-type ATPase	IIIb. Mineral nutrient responsive and aquisition
cn3458	ferric-chelate reductase	IIIb. Mineral nutrient responsive and aquisition
GO_dr001P0019F16_F_ab1	ferric-chelate reductase	IIIb. Mineral nutrient responsive and aquisition
GO_drpoolB-CL1069Contig1	ferric-chelate reductase	IIIb. Mineral nutrient responsive and aquisition
GO_dr004P0008G04_F_ab1	ferrochelatase	IIIb. Mineral nutrient responsive and aquisition
IP_PHBS009L16u	ferrochelatase	IIIb. Mineral nutrient responsive and aquisition
cn1223	heavy metal ATPase	IIIb. Mineral nutrient responsive and aquisition
IP_PHBS009G09u	heavy metal ATPase	IIIb. Mineral nutrient responsive and aquisition
GO_drpoolB-CL2121Contig1	high affinity ammonium transporter	IIIb. Mineral nutrient responsive and aquisition
GO_drpoolB-CL3722Contig1	High affinity K+ transporter 5 HAK6	IIIb. Mineral nutrient responsive and aquisition
cn8619	high affinity nitrate transporter	IIIb. Mineral nutrient responsive and aquisition
GO_drpoolB-CL2736Contig1	high affinity nitrate transporter	IIIb. Mineral nutrient responsive and aquisition
GO_drpoolB-CL6334Contig1	high affinity nitrate transporter	IIIb. Mineral nutrient responsive and aquisition
GO_drs31P0006M14_R_ab1	high affinity nitrate transporter	IIIb. Mineral nutrient responsive and aquisition
cn8665	high affinity nitrate transporter	IIIb. Mineral nutrient responsive and aquisition
cn3229	high-affinity K+ transporter	IIIb. Mineral nutrient responsive and aquisition
cn6295	high-affinity K+ transporter	IIIb. Mineral nutrient responsive and aquisition
cn7073	high-affinity K+ transporter	IIIb. Mineral nutrient responsive and aquisition
cn7074	high-affinity K+ transporter	IIIb. Mineral nutrient responsive and aquisition
GO_drpoolB-CL4097Contig1	high-affinity K+ transporter	IIIb. Mineral nutrient responsive and aquisition
GO_drpoolB-CL5699Contig1	high-affinity K+ transporter	IIIb. Mineral nutrient responsive and aquisition
cn7864	high-affinity nitrate transporter	IIIb. Mineral nutrient responsive and aquisition
cn8666	high-affinity nitrate transporter	IIIb. Mineral nutrient responsive and aquisition
GO_drpoolB-CL302Contig1	high-affinity nitrate transporter	IIIb. Mineral nutrient responsive and aquisition
GO_drpoolB-CL406Contig1	high-affinity nitrate transporter	IIIb. Mineral nutrient responsive and aquisition
cn5204	iron reductase	IIIb. Mineral nutrient responsive and aquisition
GO_drpoolB-CL5640Contig1	iron transporter protein	IIIb. Mineral nutrient responsive and aquisition
GO_drpoolB-CL5141Contig1	iron transporter protein IRT1	IIIb. Mineral nutrient responsive and aquisition
GO_drpoolB-CL3406Contig1	K+ uptake permease	IIIb. Mineral nutrient responsive and aquisition
GO_drpoolB-CL3742Contig1	K+ uptake permease	IIIb. Mineral nutrient responsive and aquisition
GO_drpoolB-CL4194Contig1	K+ uptake permease	IIIb. Mineral nutrient responsive and aquisition
GO_drpoolB-CL5411Contig1	K+ uptake permease	IIIb. Mineral nutrient responsive and aquisition
GO_drpoolB-CL5492Contig1	K+ uptake permease	IIIb. Mineral nutrient responsive and aquisition
GO_drpoolB-CL6682Contig1	K+ uptake permease	IIIb. Mineral nutrient responsive and aquisition
GO_drpoolB-CL8720Contig1	K+ uptake permease	IIIb. Mineral nutrient responsive and aquisition
GO_dr001P0013N10_F_ab1	magnesium transporter CorA-like family protein	IIIb. Mineral nutrient responsive and aquisition
IP_PHBS011H06u	magnesium transporter CorA-like protein	IIIb. Mineral nutrient responsive and aquisition
GO_drpoolB-CL4809Contig1	manganese ion transmembrane transporter	IIIb. Mineral nutrient responsive and aquisition
GO_drpoolB-CL7158Contig1	metal ion transporter	IIIb. Mineral nutrient responsive and aquisition
cn7013	Metal transporter Nramp2	IIIb. Mineral nutrient responsive and aquisition
GO_drpoolB-CL5707Contig1	Metal transporter Nramp2	IIIb. Mineral nutrient responsive and aquisition
GO_drpoolB-CL604Contig1	Metal transporter Nramp2	IIIb. Mineral nutrient responsive and aquisition
DC242152_1	metal transporter Nramp3	IIIb. Mineral nutrient responsive and aquisition
DC244373_1	metal transporter Nramp4	IIIb. Mineral nutrient responsive and aquisition
DC243504_1	monovalent cation:proton antiporter	IIIb. Mineral nutrient responsive and aquisition
GO_drpoolB-CL5576Contig1	monovalent cation:proton antiporter	IIIb. Mineral nutrient responsive and aquisition
SG_SGN-U211249	monovalent cation:proton antiporter	IIIb. Mineral nutrient responsive and aquisition
GO_drpoolB-CL7858Contig1	Na+/H+ antiporter	IIIb. Mineral nutrient responsive and aquisition
GO_drs13P0011D23_R_ab1	Na+/H+ antiporter	IIIb. Mineral nutrient responsive and aquisition
cn3400	nitrate reductase	IIIb. Mineral nutrient responsive and aquisition
GO_drpoolB-CL2981Contig1	nitrate transmembrane transporter	IIIb. Mineral nutrient responsive and aquisition
GO_drpoolB-CL3003Contig1	nitrate transmembrane transporter	IIIb. Mineral nutrient responsive and aquisition
cn1356	nitrate transporter	IIIb. Mineral nutrient responsive and aquisition
cn4377	nitrate transporter	IIIb. Mineral nutrient responsive and aquisition
cn5272	nitrate transporter	IIIb. Mineral nutrient responsive and aquisition
cn6467	nitrate transporter	IIIb. Mineral nutrient responsive and aquisition
cn7095	nitrate transporter	IIIb. Mineral nutrient responsive and aquisition
cn7729	nitrate transporter	IIIb. Mineral nutrient responsive and aquisition
cn8317	nitrate transporter	IIIb. Mineral nutrient responsive and aquisition
cn8348	nitrate transporter	IIIb. Mineral nutrient responsive and aquisition
cn8506	nitrate transporter	IIIb. Mineral nutrient responsive and aquisition
GO_drpoolB-CL1918Contig1	nitrate transporter	IIIb. Mineral nutrient responsive and aquisition
GO_drpoolB-CL2532Contig1	nitrate transporter	IIIb. Mineral nutrient responsive and aquisition
GO_drpoolB-CL2602Contig1	nitrate transporter	IIIb. Mineral nutrient responsive and aquisition
GO_drpoolB-CL2658Contig1	nitrate transporter	IIIb. Mineral nutrient responsive and aquisition
GO_drpoolB-CL5838Contig1	nitrate transporter	IIIb. Mineral nutrient responsive and aquisition
GO_drpoolB-CL8152Contig1	nitrate transporter	IIIb. Mineral nutrient responsive and aquisition
SG_SGN-U210769	nitrate transporter	IIIb. Mineral nutrient responsive and aquisition
cn7484	Nitrate-induced NOI	IIIb. Mineral nutrient responsive and aquisition
cn7485	Nitrate-induced NOI	IIIb. Mineral nutrient responsive and aquisition
cn9153	Nitrate-induced NOI	IIIb. Mineral nutrient responsive and aquisition
DC243479_1	Nitrate-induced NOI	IIIb. Mineral nutrient responsive and aquisition
GO_dr001P0018B05_F_ab1	Nitrate-induced NOI	IIIb. Mineral nutrient responsive and aquisition
DC243236_1	nitrate-induced NOI protein	IIIb. Mineral nutrient responsive and aquisition
GO_drpoolB-CL4235Contig1	nitrite reductase	IIIb. Mineral nutrient responsive and aquisition
GO_drpoolB-CL8921Contig1	nitrite transporter	IIIb. Mineral nutrient responsive and aquisition
cn9729	Nitrogen fixation protein NFU	IIIb. Mineral nutrient responsive and aquisition
cn9982	Nitrogen fixation protein NFU	IIIb. Mineral nutrient responsive and aquisition
GO_dr004P0001L14_F_ab1	Nitrogen fixation protein NFU	IIIb. Mineral nutrient responsive and aquisition
GO_drpoolB-CL2192Contig1	Nitrogen fixation protein NFU	IIIb. Mineral nutrient responsive and aquisition
GO_drpoolB-CL5245Contig1	NITROGEN LIMITATION ADAPTATION	IIIb. Mineral nutrient responsive and aquisition
GO_drpoolB-CL1711Contig1	NRAMP metal ion transporter	IIIb. Mineral nutrient responsive and aquisition
GO_drpoolB-CL3396Contig1	PHF1 (PHOSPHATE TRANSPORTER TRAFFIC FACILITATOR1)	IIIb. Mineral nutrient responsive and aquisition
cn9666	Phi-1-like phosphate-induced protein	IIIb. Mineral nutrient responsive and aquisition
GO_drpoolB-CL1869Contig1	pho1-like protein	IIIb. Mineral nutrient responsive and aquisition
GO_drpoolB-CL3968Contig1	pho1-like protein	IIIb. Mineral nutrient responsive and aquisition
GO_drpoolB-CL7806Contig1	pho1-like protein	IIIb. Mineral nutrient responsive and aquisition
GO_dr004P0016B01_F_ab1	phosphate induced Phi1	IIIb. Mineral nutrient responsive and aquisition
cn5234	PHOSPHATE STARVATION RESPONSE 1; transcription factor	IIIb. Mineral nutrient responsive and aquisition
cn9182	PHOSPHATE STARVATION RESPONSE 1; transcription factor	IIIb. Mineral nutrient responsive and aquisition
cn1272	phosphate transporter 1	IIIb. Mineral nutrient responsive and aquisition
cn8235	phosphate transporter 1	IIIb. Mineral nutrient responsive and aquisition
GO_dr001P0002B23_F_ab1	phosphate transporter 1	IIIb. Mineral nutrient responsive and aquisition
cn8239	phosphate transporter 2	IIIb. Mineral nutrient responsive and aquisition
GO_drpoolB-CL9490Contig1	phosphate transporter 2	IIIb. Mineral nutrient responsive and aquisition
cn8240	phosphate transporter 3	IIIb. Mineral nutrient responsive and aquisition
cn8237	phosphate transporter 4	IIIb. Mineral nutrient responsive and aquisition
cn8238	phosphate transporter 4	IIIb. Mineral nutrient responsive and aquisition
cn8236	phosphate transporter 5	IIIb. Mineral nutrient responsive and aquisition
cn5456	phosphate-responsive 1 family protein	IIIb. Mineral nutrient responsive and aquisition
cn5457	phosphate-responsive 1 family protein	IIIb. Mineral nutrient responsive and aquisition
cn8404	phosphate-responsive 1 family protein	IIIb. Mineral nutrient responsive and aquisition
GO_dr004P0015D23_F_ab1	phosphate-responsive 1 family protein	IIIb. Mineral nutrient responsive and aquisition
GO_drpoolB-CL6268Contig1	phosphate-responsive 1 family protein	IIIb. Mineral nutrient responsive and aquisition
cn3085	phosphate-responsive protein	IIIb. Mineral nutrient responsive and aquisition
cn3086	phosphate-responsive protein	IIIb. Mineral nutrient responsive and aquisition
cn3087	phosphate-responsive protein	IIIb. Mineral nutrient responsive and aquisition
GO_dr001P0019E20_F_ab1	phosphate-responsive protein	IIIb. Mineral nutrient responsive and aquisition
DC243562_1	phosphate-responsive protein Phi1	IIIb. Mineral nutrient responsive and aquisition
cn9563	phytase	IIIb. Mineral nutrient responsive and aquisition
cn1202	plasma membrane proton ATPase	IIIb. Mineral nutrient responsive and aquisition
cn3218	plasma membrane proton ATPase	IIIb. Mineral nutrient responsive and aquisition
cn4408	plasma membrane proton ATPase	IIIb. Mineral nutrient responsive and aquisition
cn4449	plasma membrane proton ATPase	IIIb. Mineral nutrient responsive and aquisition
cn8303	plasma membrane proton ATPase	IIIb. Mineral nutrient responsive and aquisition
cn8459	plasma membrane proton ATPase	IIIb. Mineral nutrient responsive and aquisition
cn8460	plasma membrane proton ATPase	IIIb. Mineral nutrient responsive and aquisition
cn8461	plasma membrane proton ATPase	IIIb. Mineral nutrient responsive and aquisition
cn968	plasma membrane proton ATPase	IIIb. Mineral nutrient responsive and aquisition
DC241898_1	plasma membrane proton ATPase	IIIb. Mineral nutrient responsive and aquisition
EB175073_1	plasma membrane proton ATPase	IIIb. Mineral nutrient responsive and aquisition
EB175175_1	plasma membrane proton ATPase	IIIb. Mineral nutrient responsive and aquisition
GO_drpoolB-CL134Contig1	plasma membrane proton ATPase	IIIb. Mineral nutrient responsive and aquisition
cn1203	plasma membrane proton ATPase 5	IIIb. Mineral nutrient responsive and aquisition
cn3340	plasmalemma Na+/H+ antiporter	IIIb. Mineral nutrient responsive and aquisition
GO_drpoolB-CL1110Contig1	plasmalemma Na+/H+ antiporter	IIIb. Mineral nutrient responsive and aquisition
GO_drpoolB-CL5310Contig1	plasmalemma Na+/H+ antiporter	IIIb. Mineral nutrient responsive and aquisition
GO_drpoolB-CL5781Contig1	plasmalemma Na+/H+ antiporter	IIIb. Mineral nutrient responsive and aquisition
SG_SGN-U209805	plasmalemma Na+/H+ antiporter	IIIb. Mineral nutrient responsive and aquisition
SG_SGN-U210397	plasmalemma Na+/H+ antiporter	IIIb. Mineral nutrient responsive and aquisition
cn10185	potassium transporter	IIIb. Mineral nutrient responsive and aquisition
cn3435	potassium transporter	IIIb. Mineral nutrient responsive and aquisition
GO_drpoolB-CL8788Contig1	potassium transporter	IIIb. Mineral nutrient responsive and aquisition
cn1188	p-type ATPase transporter	IIIb. Mineral nutrient responsive and aquisition
GO_drpoolB-CL3523Contig1	sodium ion transmembrane transporter	IIIb. Mineral nutrient responsive and aquisition
SG_SGN-U211984	sodium:dicarboxylate symporter	IIIb. Mineral nutrient responsive and aquisition
cn6026	sulfate adenylyltransferase	IIIb. Mineral nutrient responsive and aquisition
GO_dr004P0010H16_F_ab1	sulfate adenylyltransferase	IIIb. Mineral nutrient responsive and aquisition
GO_drpoolB-CL2256Contig1	sulfate adenylyltransferase	IIIb. Mineral nutrient responsive and aquisition
GO_drpoolB-CL393Contig1	sulfate adenylyltransferase	IIIb. Mineral nutrient responsive and aquisition
GO_drpoolB-CL4792Contig1	sulfate adenylyltransferase	IIIb. Mineral nutrient responsive and aquisition
cn4982	sulfate transporter	IIIb. Mineral nutrient responsive and aquisition
cn5799	sulfate transporter	IIIb. Mineral nutrient responsive and aquisition
cn6307	sulfate transporter	IIIb. Mineral nutrient responsive and aquisition
cn6617	sulfate transporter	IIIb. Mineral nutrient responsive and aquisition
cn9288	sulfate transporter	IIIb. Mineral nutrient responsive and aquisition
cn9289	sulfate transporter	IIIb. Mineral nutrient responsive and aquisition
cn9447	sulfate transporter	IIIb. Mineral nutrient responsive and aquisition
DC242285_1	sulfate transporter	IIIb. Mineral nutrient responsive and aquisition
GO_dr001P0002A22_F_ab1	sulfate transporter	IIIb. Mineral nutrient responsive and aquisition
GO_dr004P0014H02_F_ab1	sulfate transporter	IIIb. Mineral nutrient responsive and aquisition
GO_dr004P0014L08_F_ab1	sulfate transporter	IIIb. Mineral nutrient responsive and aquisition
GO_drpoolB-CL2304Contig1	sulfate transporter	IIIb. Mineral nutrient responsive and aquisition
GO_drpoolB-CL6920Contig1	sulfate transporter	IIIb. Mineral nutrient responsive and aquisition
GO_drpoolB-CL7115Contig1	sulfate transporter	IIIb. Mineral nutrient responsive and aquisition
cn3473	sulfate/bicarbonate/oxalate exchanger and transporter	IIIb. Mineral nutrient responsive and aquisition
cn363	sulfate/bicarbonate/oxalate exchanger and transporter	IIIb. Mineral nutrient responsive and aquisition
cn4214	sulfate/bicarbonate/oxalate exchanger and transporter	IIIb. Mineral nutrient responsive and aquisition
cn4227	sulfate/bicarbonate/oxalate exchanger and transporter	IIIb. Mineral nutrient responsive and aquisition
DC242068_1	sulfate/bicarbonate/oxalate exchanger and transporter	IIIb. Mineral nutrient responsive and aquisition
GO_drpoolB-CL8270Contig1	sulfate/bicarbonate/oxalate exchanger and transporter	IIIb. Mineral nutrient responsive and aquisition
cn1412	sulfite reductase	IIIb. Mineral nutrient responsive and aquisition
cn6470	sulfite reductase	IIIb. Mineral nutrient responsive and aquisition
GO_dr001P0004G24_F_ab1	zinc ion transmembrane transporter	IIIb. Mineral nutrient responsive and aquisition
GO_drpoolB-CL4970Contig1	zinc transporter	IIIb. Mineral nutrient responsive and aquisition
GO_drpoolB-CL5016Contig1	zinc transporter	IIIb. Mineral nutrient responsive and aquisition
GO_drs31P0006E07_F_ab1	Zinc transporter	IIIb. Mineral nutrient responsive and aquisition
cn399	zinc/iron transporter	IIIb. Mineral nutrient responsive and aquisition
cn5371	zinc/iron transporter	IIIb. Mineral nutrient responsive and aquisition
GO_dr004P0016I22_F_ab1	zinc/iron transporter	IIIb. Mineral nutrient responsive and aquisition
GO_drs31P0006E07_R_ab1	zinc/iron transporter	IIIb. Mineral nutrient responsive and aquisition
cn5659	1-acyl-sn-glycerol-3-phosphate acyltransferase	IVa. Membrane constituents (phospholipids, sterols etc.)
DC244333_1	1-acyl-sn-glycerol-3-phosphate acyltransferase	IVa. Membrane constituents (phospholipids, sterols etc.)
cn6442	alkaline phytoceramidase	IVa. Membrane constituents (phospholipids, sterols etc.)
DC239684_1	alpha-2,8-sialyltransferase	IVa. Membrane constituents (phospholipids, sterols etc.)
GO_dr001P0015E11_F_ab1	aminoalcoholphosphotransferase	IVa. Membrane constituents (phospholipids, sterols etc.)
GO_dr004P0022I14_F_ab1	aminoalcoholphosphotransferase	IVa. Membrane constituents (phospholipids, sterols etc.)
GO_drpoolB-CL2216Contig1	aminoalcoholphosphotransferase	IVa. Membrane constituents (phospholipids, sterols etc.)
cn3859	C-4 methyl sterol oxidase	IVa. Membrane constituents (phospholipids, sterols etc.)
GO_drpoolB-CL9083Contig1	C-4 methyl sterol oxidase	IVa. Membrane constituents (phospholipids, sterols etc.)
SG_SGN-U209347	C-4 methyl sterol oxidase	IVa. Membrane constituents (phospholipids, sterols etc.)
cn5787	C-4 sterol methyl oxidase	IVa. Membrane constituents (phospholipids, sterols etc.)
cn8472	C-4 sterol methyl oxidase	IVa. Membrane constituents (phospholipids, sterols etc.)
GO_drpoolB-CL7800Contig1	C-4 sterol methyl oxidase	IVa. Membrane constituents (phospholipids, sterols etc.)
cn3238	C-8,7 sterol isomerase	IVa. Membrane constituents (phospholipids, sterols etc.)
cn9021	C-8,7 sterol isomerase	IVa. Membrane constituents (phospholipids, sterols etc.)
GO_dr004P0016B23_F_ab1	CDP-diacylglycerol--glycerol-3- phosphate 3-phosphatidyltransferase	IVa. Membrane constituents (phospholipids, sterols etc.)
GO_drpoolB-CL7532Contig1	CDP-diacylglycerol--glycerol-3- phosphate 3-phosphatidyltransferase	IVa. Membrane constituents (phospholipids, sterols etc.)
GO_drs12P0011B03_F_ab1	CDP-diacylglycerol--glycerol-3- phosphate 3-phosphatidyltransferase	IVa. Membrane constituents (phospholipids, sterols etc.)
cn3885	ceramidase	IVa. Membrane constituents (phospholipids, sterols etc.)
GO_dr004P0015O03_F_ab1	ceramidase	IVa. Membrane constituents (phospholipids, sterols etc.)
GO_drpoolB-CL2351Contig1	ceramide glucosyltransferase	IVa. Membrane constituents (phospholipids, sterols etc.)
GO_drpoolB-CL4017Contig1	choline kinase	IVa. Membrane constituents (phospholipids, sterols etc.)
DC243624_1	choline monooxygenase	IVa. Membrane constituents (phospholipids, sterols etc.)
cn5804	choline/ethanolamine kinase	IVa. Membrane constituents (phospholipids, sterols etc.)
GO_drs12P0004C15_R_ab1	choline/ethanolamine kinase	IVa. Membrane constituents (phospholipids, sterols etc.)
cn9327	cholinephosphate cytidylyltransferase	IVa. Membrane constituents (phospholipids, sterols etc.)
DC243459_1	cholinephosphate cytidylyltransferase	IVa. Membrane constituents (phospholipids, sterols etc.)
cn5878	cmp-2-keto-3-deoctulosonate (cmp-kdo) cytidyltransferase	IVa. Membrane constituents (phospholipids, sterols etc.)
cn8090	coclaurine N-methyltransferase	IVa. Membrane constituents (phospholipids, sterols etc.)
GO_drpoolB-CL6577Contig1	cycloartenol synthase	IVa. Membrane constituents (phospholipids, sterols etc.)
GO_drpoolB-CL6203Contig1	cyclopropane fatty acid synthase	IVa. Membrane constituents (phospholipids, sterols etc.)
cn1590	delta 7-sterol-C5-desaturase	IVa. Membrane constituents (phospholipids, sterols etc.)
cn1733	delta 7-sterol-C5-desaturase	IVa. Membrane constituents (phospholipids, sterols etc.)
cn1734	delta 7-sterol-C5-desaturase	IVa. Membrane constituents (phospholipids, sterols etc.)
cn1344	diacylglycerol kinase	IVa. Membrane constituents (phospholipids, sterols etc.)
cn3051	diacylglycerol kinase	IVa. Membrane constituents (phospholipids, sterols etc.)
GO_dr004P0009I06_F_ab1	diacylglycerol kinase	IVa. Membrane constituents (phospholipids, sterols etc.)
GO_drpoolB-CL3787Contig1	diacylglycerol kinase	IVa. Membrane constituents (phospholipids, sterols etc.)
cn2801	epsin N-terminal homology	IVa. Membrane constituents (phospholipids, sterols etc.)
GO_dr004P0004K11_F_ab1	EPSIN3	IVa. Membrane constituents (phospholipids, sterols etc.)
[truncated: 22,818 more rows]

## Sheet: Categories
Tab S2b Category abundance: Number of genes grouped in different functional categories are shown.
Ia. Cell wall	627	0.025266
Ib. Storage	114	0.00459381
II. Cytosceleton	330	0.0132979
IIIa. Membrane transport	666	0.0268375
IIIb. Mineral nutrient responsive and aquisition	221	0.00890554
IVa. Membrane constituents (phospholipids, sterols etc.)	237	0.00955029
IVb. Vesicular trafficking secretion and protein sorting	647	0.0260719
Va. C1-C12 metabolism	582	0.0234526
Vb. Mitochondrial electron transport	138	0.00556093
Vc. Lipid metabolism	337	0.0135799
Vd. Amino acid and N metabolism	414	0.0166828
Ve. Chloroplast, Photosynthesis, Calvin cycle	243	0.00979207
Vf. Nucleotide metabolism	152	0.00612508
Vg. Antioxidative metabolism and Redox state	396	0.0159574
VIa. Secondary metabolism	851	0.0342924
VIb1. Auxin metabolism and perception	177	0.0071325
VIb2. Cytokinin metabolism and perception	15	0.000604449
VIb3. Abscisic acid metabolism and perception	52	0.00209542
VIb4. Giberellin metabolism and perception	47	0.00189394
VIb5. Ethylene metabolism and perception	119	0.00479529
VIb6. Jasmonate metabolism and perception	36	0.00145068
VIb7. Salicylic acid metabolism and perception	11	0.000443262
VIb8. Brassinosteroid metabolism and perception	43	0.00173275
VII. Chromatin and DNA metabolism	463	0.0186573
VIII. Gene expression and RNA metabolism	1683	0.0678191
IX. Protein synthesis, processing and degradation	2225	0.0896599
X. Signalling	1724	0.0694713
XI. Cell cycle	174	0.00701161
XIIa. Biotic stimuli	312	0.0125725
XIIb. Abiotic stimuli	293	0.0118069
XIIc. Development and tissue specific	185	0.00745487
XIId. Miscellaneous	1255	0.0505722
XIIe. Unknown	2513	0.101265
XIII. No homology	7534	0.303594
Sum	24816
