# Supplementary material for: Comprehensive Transcriptome Analysis Unravels the Existence of Crucial Genes Regulating Primary Metabolism during Adventitious Root Formation in Petunia hybrida
Source: PLoS One. 2014 Jun 30;9(6):e100997. doi: 10.1371/journal.pone.0100997 (PMC4076263; doi:10.1371/journal.pone.0100997)
Supplement: Table S3 — Expression values and ratios. (S3a) All expression and corresponding mean values. Arrays were hybridized to complex cDNA probes derived from stem bases 0 hours up to 192 hours post excision (hpe) of the cutting as well as from fresh leaves (FrL), from wounded leaves (WL) and from a root system (Root). Shown are means of expression values from 3 to 4 biological repetitions. (S3b) Expression ratios for all sequence identifiers. M-values (Log2 of expression ratios) are shown for comparisons of expression values of the Sink establishemnt phase (6 hpe), the Recovery Phase (72 hpe) and the Maintenance Phase (192 hpe) to the expression values at 0 hpe, as well as the comparison of fresh leaves (FrL) to wounded leaves (WL) and from root systems (Root) to cuttings at 192 hpe. M-values for putative genes being more than 2-times induced or repressed and where the differences are significant according to Rank Product Analysis are highlighted in red or in green, respectively (M-value >1 or <1). (S3c) Expression ratios for all AR formation-specifically regulated putative genes. M-values (Log2 of expression ratios) are shown for thos sequence identifiers belonging to putative genes induced or repressed during the Sink establishment phase (6 hpe) and not regulated by wounding, and during the Recovery Phase (72 hpe) or the Maintenance Phase (192 hpe) and not differentially expressed in the comparison roots versus shoot basis. M-values for putative genes being more than 2-times induced or repressed and where the differences are significant according to Rank Product Analysis are highlighted in red or in green, respectively (M-value >1 or <1). (S3d) Number of down- or up-regulated genes specifically induced during different phases of AR formation in petunia cuttings in each individual category. SEP: Sink Establishment Phase, RP: Recovery Phase, MP: Maintenance Phase. (XLSX) [file pone.0100997.s004.xlsx]

## Sheet: Expression values
Table S3a. All expression and corresponding mean values. Arrays were hybridized to complex cDNA probes derived from stem bases 0 hours up to 192 hours post excision (hpe) of the cutting as well as from fresh leaves (FrL), from wounded leaves (WL) and from a root system (Root). Shown are means of expression values from 3 to 4 biological repetitions.
SEQ_ID	Function	functional class	0 hpe	2 hpe	6 hpe	24 hpe	72 hpe	96 hpe	144 hpe	192 hpe	FrL	WL	Root
cn204	14 kDa proline-rich protein	Ia. Cell wall	251.171	401.41	1271.67	1049.87	358.858	861.616	672.63	356.319	4479.8	1861.98	133.891
cn4901	acetylglucosaminyltransferase	Ia. Cell wall	649.563	488.792	396.432	576.796	447.585	495.319	761.011	410.044	702.942	519.521	758.192
cn5340	acetylglucosaminyltransferase	Ia. Cell wall	2118.77	1661.24	2396.35	3637.4	4306.25	3119.37	3797.24	4661.13	3901.08	2565.2	4270.52
cn5438	acetylglucosaminyltransferase	Ia. Cell wall	6473.05	4187.2	3398.61	5255.84	3934.33	4761.4	4857.04	4012.68	4978.48	4133.2	4381.81
DC243277_1	acetylglucosaminyltransferase	Ia. Cell wall	5067.98	8617.05	3009.21	3815.74	3215.09	4842.27	4438.31	3057.87	3967.74	9525.28	4655.6
GO_drpoolB-CL2360Contig1	acetylglucosaminyltransferase	Ia. Cell wall	6055.27	3279.74	1587.57	5294.2	2542.98	4391.38	5209.85	3226.26	2625.74	1832.17	3099.24
GO_drpoolB-CL6119Contig1	acetylglucosaminyltransferase	Ia. Cell wall	4116.28	4356.15	2914.17	4863.95	3234.08	3928.58	4176.28	3168.84	1777.83	2007.89	3780.76
GO_drpoolB-CL6494Contig1	acetylglucosaminyltransferase	Ia. Cell wall	2539.27	2916.1	1631.63	3049.08	1910.63	2531.86	2921.41	1813.77	1274.74	1349.97	3171.17
GO_drpoolB-CL7468Contig1	acetylglucosaminyltransferase	Ia. Cell wall	2066.91	1385.52	716.499	3758.84	1032.93	4265.61	3744.56	1277.29	513.936	768.97	534.099
GO_drpoolB-CL9019Contig1	acetylglucosaminyltransferase	Ia. Cell wall	3860.84	6613.85	7195.02	5985.78	5431.99	4846.33	3537.73	4815.84	3332.82	19745.9	1799.38
GO_drs12P0007P22_F_ab1	acetylglucosaminyltransferase	Ia. Cell wall	2912.23	2133.96	1339.04	4929.12	3284.71	4298.89	4091.64	2858.42	1196.79	2410.35	1332.7
GO_drpoolB-CL5007Contig1	acid alpha galactosidase 1	Ia. Cell wall	478.16	351.835	89.387	489.467	322.239	1134.87	497.689	154.284	564.7	869.621	62.6305
cn1318	acyl-[acyl-carrier-protein]-UDP-N-acetylglucosamine O-acyltransferase	Ia. Cell wall	3190.78	1947.9	1351.56	2978.17	2124.15	3218.84	3100.49	2079.24	3874.63	3049.83	1131.58
cn9199	AGP-like protein	Ia. Cell wall	32.1476	30.4661	21.7228	22.7215	19.3276	21.6121	34.1216	21.5736	19.7122	24.4397	22.2884
cn4186	alkaline alpha galactosidase	Ia. Cell wall	506.133	307.651	67.3628	125.565	603.381	807.57	1085.48	744.728	214.963	121.803	507.496
GO_drpoolB-CL722Contig1	alkaline alpha galactosidase	Ia. Cell wall	7138.49	6130.63	3091.39	3274.11	10800.7	12124.3	13109.1	11659.2	4574.98	2865.09	8602.36
GO_drs21P0002D06_F_ab1	alkaline alpha galactosidase	Ia. Cell wall	4804.95	2988.44	605.183	971.005	10894.8	9074.97	12446.4	11980.4	2154.68	1616.61	7246.24
cn210	alkaline alpha galactosidase 2	Ia. Cell wall	4556.49	17748	29401.4	4448.59	4540.19	3426.65	3530.81	4814.94	7365.89	27756.1	6451.32
cn211	alkaline alpha galactosidase 2	Ia. Cell wall	12837.1	33737.2	37290.2	13141.8	13415.4	10740.9	12616.2	13835.7	18883.3	38799.9	18064.7
cn1312	alpha galactosidase	Ia. Cell wall	4313.34	7448.24	5762.39	4357.11	1255.63	2739.17	3127.86	1420.21	4068.03	12563.7	922.614
cn4917	alpha galactosidase	Ia. Cell wall	53.0026	40.1192	30.7109	64.9227	25.6253	61.7635	47.9759	34.1339	78.1243	110.751	22.6998
cn4918	alpha galactosidase	Ia. Cell wall	7748.88	6858.72	2054.93	7062.97	6840.57	12011.2	6945.76	4395.73	10903.9	11939.8	1671.79
DC240865_1	alpha galactosidase	Ia. Cell wall	59.3779	55.0417	48.6209	51.1008	29.7385	44.0476	42.6661	33.1174	59.3084	63.5734	29.3989
cn2059	Alpha-expansin	Ia. Cell wall	9229.88	2512.86	2433.9	15489.7	9542.57	13587.4	16046	9906.14	12677.8	6579.52	4229.7
cn2060	Alpha-expansin	Ia. Cell wall	1833.15	258.412	780.04	2229.42	833.942	1874.77	1640.33	1374.51	3416.4	1359.15	267.205
cn2062	Alpha-expansin	Ia. Cell wall	5291.89	1209.61	1770.73	9058.36	5876.57	7338.92	8067.69	6691.51	8579.42	4408.72	1961.78
cn3259	Alpha-expansin	Ia. Cell wall	15234.7	2102.52	1351.05	6174.96	10181.5	11258.4	15948.1	11130.8	29176.4	2926.3	1434.35
GO_dr004P0010K11_F_ab1	Alpha-expansin	Ia. Cell wall	7961.97	3319.59	3780.85	4412.32	2630.2	4279.29	4167.05	2683.45	3012.71	5112.2	386.599
GO_dr004P0014A22_F_ab1	Alpha-expansin	Ia. Cell wall	20183.7	6160.3	1657.07	7294.13	3782.3	4914.43	4054.71	2422.24	3659.77	2281.03	292.417
GO_drpoolB-CL5159Contig1	Alpha-expansin	Ia. Cell wall	22.3858	21.0472	16.8612	31.3886	55.8141	24.1571	26.947	221.645	32.0684	28.7853	35.6861
GO_drpoolB-CL7392Contig1	Alpha-expansin	Ia. Cell wall	64.9997	24.6815	35.098	254.207	940.738	601.479	1345.06	1861.41	29.3826	26.5094	1913.98
GO_dr001P0011K23_F_ab1	Alpha-L-fucosidase	Ia. Cell wall	19.7824	39.3957	25.1886	45.2179	1977.82	4681.33	5754.26	2512.92	24.9777	29.7178	422.931
GO_dr004P0009G24_F_ab1	Alpha-L-fucosidase	Ia. Cell wall	49.0974	22.4786	41.7878	46.3635	31.7351	35.9074	103.217	43.2544	26.5698	41.0522	32.0261
GO_drpoolB-CL1245Contig1	alpha-l-fucosidase	Ia. Cell wall	3956.42	3040.33	2426.85	4017.58	2783.9	3927.7	4307.73	2601.47	1663.46	1192.88	2444.73
GO_drpoolB-CL2066Contig1	Alpha-L-fucosidase	Ia. Cell wall	61.7565	176.472	189.973	970.024	3532.13	6012.13	4388.01	3652.86	115.022	588.535	2472.4
GO_drpoolB-CL6545Contig1	Alpha-L-fucosidase	Ia. Cell wall	7938.37	3927.9	3097.82	14343.9	10482.9	17413.8	13680.5	8439.64	4233.49	938.005	1638.47
SG_SGN-U208568	Alpha-L-fucosidase	Ia. Cell wall	132.939	127.938	178.773	285.372	104.553	187.059	173.511	85.8505	215.853	183.594	68.602
GO_drpoolB-CL7621Contig1	Alpha-L-fucosidase 2	Ia. Cell wall	23.3754	225.534	222.585	45.7464	27868.5	3561.6	53580.3	50708.1	54.8658	79.3088	46151.7
GO_drpoolB-CL9582Contig1	Alpha-L-fucosidase 2	Ia. Cell wall	654.714	277.606	192.789	798.475	721.263	1484.95	1909.31	542.195	459.763	132.071	205.748
IP_PHBS009E05u	Alpha-L-fucosidase 2	Ia. Cell wall	433.505	224.405	434.601	436.583	311.452	564.325	733.876	294.128	1433.71	411.816	84.6767
GO_drpoolB-CL3142Contig1	alpha-N-acetylglucosaminidase	Ia. Cell wall	6652.13	4607.27	2833.32	6189.56	4882.27	6544.65	6111.33	4156.51	5095.77	3465.95	4591.67
GO_drpoolB-CL9443Contig1	alpha-N-acetylglucosaminidase	Ia. Cell wall	8031.31	4256.16	1558.24	4305.01	2573.73	4888.58	3762.89	2105.18	13310.8	4637.07	956.706
cn4989	alpha-N-acetylglucosaminidase family	Ia. Cell wall	216.681	244.765	120.393	410.195	625.656	930.215	808.182	464.31	155.137	552.332	1049.91
GO_dr001P0016H07_F_ab1	alpha-xylosidase	Ia. Cell wall	64.163	316.568	166.438	183.913	291.862	495.613	696.021	215.798	212.398	332.628	74.5604
IP_PHBS002K07u	alpha-xylosidase	Ia. Cell wall	218.81	1528.84	717.56	691.609	694.664	663.863	749.677	692.168	209.711	1183.3	221.522
cn2495	arabinogalactan protein	Ia. Cell wall	3555.57	2941.01	2580.52	2426.04	3224.81	2940.35	2090.81	2000.43	2971.82	1778.11	1925.16
cn3777	arabinogalactan protein	Ia. Cell wall	8681.71	6137.47	3732.65	4698.6	18917.4	11688.8	35984.5	34033.1	2581.83	1495.79	30270.8
cn6421	arabinogalactan protein	Ia. Cell wall	74.3892	47.1572	24.3169	36.5809	94.8557	259.276	770.72	128.085	42.818	31.7025	236.149
DC244330_1	arabinogalactan protein	Ia. Cell wall	41.5945	33.9041	34.7274	29.4352	20.2251	25.9982	27.4744	23.5588	25.516	30.9449	26.0691
GO_dr001P0019C15_F_ab1	arabinogalactan protein	Ia. Cell wall	32091.2	29287.5	19305.8	16016.2	12129.8	18130.5	18671.4	12501.8	21188.4	15082	13169.7
GO_drpoolB-CL2501Contig1	arabinogalactan protein	Ia. Cell wall	21540.7	15429.3	9457.71	6983.27	27847.9	42299.5	39600.1	24212	3821.25	1824.84	14915.6
GO_drpoolB-CL8229Contig1	arabinogalactan protein	Ia. Cell wall	1710.56	2313.31	619.466	1036.38	1206.77	1885.33	1903.61	1155.15	705.856	1408.5	798.727
cn8321	Barwin-related endoglucanase	Ia. Cell wall	192.693	154.375	139.583	285.41	172.77	219.863	271.849	156.924	295.826	228.059	288.967
cn8322	Barwin-related endoglucanase	Ia. Cell wall	23.7882	23.1109	26.6589	19.2329	23.4104	18.9308	17.8063	22.3416	33.0205	27.7442	19.9535
cn8323	Barwin-related endoglucanase	Ia. Cell wall	75.7676	70.5824	79.6108	82.7139	58.9388	92.1861	80.1812	69.1539	134.814	93.744	85.2469
GO_dr004P0005H14_F_ab1	beta 1,4 mannosyltransferase	Ia. Cell wall	9522.33	8110.21	5798.49	10401.1	7805.37	9369.23	7899.33	7060.2	7394.48	7614.55	7438.34
GO_drpoolB-CL1457Contig1	beta xylosidase	Ia. Cell wall	728.879	1523.63	6601.11	263.353	86.7075	75.1159	42.8526	121.765	1821.37	1019.97	38.0059
cn6526	beta-1,4-xylosidase	Ia. Cell wall	4095.32	851.482	429.2	1562.23	1157.13	1291.13	1189.66	603.152	2036.14	1164.09	175.862
cn7908	beta-1,4-xylosidase	Ia. Cell wall	595.678	536.208	457.171	1053.17	932.769	3126.19	2621.14	650.441	483.833	372.412	457.723
GO_dr001P0017O19_F_ab1	beta-1,4-xylosidase	Ia. Cell wall	3378.97	2162.61	1403.18	4642.73	2656.03	3977.02	5348.75	2699.45	1657.73	1015.49	681.368
cn5533	beta-D-glucan exohydrolase	Ia. Cell wall	813.185	807.266	957.566	1209.74	439.192	886.426	696.592	399.422	634.244	741.068	201.462
cn5770	beta-D-glucan exohydrolase-like protein	Ia. Cell wall	10130.6	11713.2	23334.8	11623	14877.2	7724.62	8998.92	16197.7	3663.85	3474.95	24489.7
GO_drpoolB-CL2144Contig1	beta-D-glucan exohydrolase-like protein	Ia. Cell wall	11806.5	11852.8	23626.8	15353.7	10197.1	12289.8	15592	12875.9	2561.5	2108.92	16218.1
cn314	beta-D-xylosidase	Ia. Cell wall	30018.4	28090.7	24797.9	23081.8	15275	18520.6	19908.8	16343.9	24608	30563.2	6307.18
cn5763	beta-D-xylosidase	Ia. Cell wall	1415.88	2299.57	10238.4	515.494	133.635	133.632	64.7335	206.248	3170.1	1744.82	39.7991
cn5898	beta-D-xylosidase	Ia. Cell wall	4070.22	4077.49	13033.9	1144.34	1065.41	777.939	770.488	1247.53	7946.28	2542.9	747.559
GO_dr001P0015O15_F_ab1	beta-D-xylosidase	Ia. Cell wall	2443.67	1312.8	496.217	2205	648.504	1721.92	2587.09	1023.21	222.993	599.815	526.845
GO_dr001P0017F02_F_ab1	beta-D-xylosidase	Ia. Cell wall	2009.59	871.279	517.903	594.12	219.457	286.8	258.269	222.012	743.388	439.859	466.702
GO_drpoolB-CL3898Contig1	beta-D-xylosidase	Ia. Cell wall	5445.98	3794.97	1582.05	7451.88	5756.41	10802.9	9553.49	4086.3	3065.42	1497.32	2156.63
GO_drpoolB-CL5636Contig1	beta-D-xylosidase	Ia. Cell wall	1189.47	517.009	335.838	308.768	149.868	176.067	153.983	146.335	596.418	380.46	230.989
cn5226	beta-expansin	Ia. Cell wall	6206.03	1796.46	612.872	950.452	1116.44	517.025	1086.38	2108.11	2240.65	1005.57	899.379
GO_drpoolB-CL1678Contig1	beta-expansin	Ia. Cell wall	1756.94	82.1738	182.345	1949.97	2237.34	2794.43	2243.91	1373.34	343.075	45.6635	225.772
GO_dr004P0005H23_F_ab1	beta-glucan binding protein	Ia. Cell wall	1709.76	9348.05	9987.78	5619.15	5967.04	8228.18	8447.28	5500.97	1141.52	5857.11	4234.17
GO_drpoolB-CL7660Contig1	beta-glucan binding protein	Ia. Cell wall	170.401	1002.04	1765.17	917.393	544.449	1518.33	1290.35	531.129	66.4436	590.109	248.633
cn7345	beta-glucanase	Ia. Cell wall	5463.48	4672.34	3129.28	4714.79	4160.07	3533.45	3174.08	3276.64	2402.87	5541.16	2850.61
GO_drpoolB-CL8401Contig1	beta-glucan-binding protein	Ia. Cell wall	403.533	3485.52	5817.21	2012.64	696.479	2201.28	2213.94	725.263	107.623	491.691	2062.82
GO_dr001P0009P11_F_ab1	beta-glucan-binding protein 4	Ia. Cell wall	1842.67	11351.3	16554.3	5004.84	5537.72	5194.65	5541.16	4808.12	927.54	4190.24	12408.8
GO_drs21P0002K24_R_ab1	beta-xylosidase	Ia. Cell wall	2774.11	4166.19	22821	982.899	300.563	323.039	202.7	469.01	5655.28	2882.37	131.595
GO_dr001P0013D10_F_ab1	callose synthase	Ia. Cell wall	11881.5	16681.9	14216.5	11671.5	13533.5	12245.8	12789.6	14780.3	10263.7	15338.9	11760.5
GO_drs13P0027M18_R_ab1	callose synthase	Ia. Cell wall	572.586	984.518	875.413	1262.2	860.852	989.731	632.991	650.232	316.203	852.606	492.557
GO_drpoolB-CL7809Contig1	callose synthase 3	Ia. Cell wall	6777.82	3549.44	1299.75	4351.35	3815.44	6457.72	4622.04	3209.56	2784.76	2466.66	5001.06
cn10306	callose synthase 5	Ia. Cell wall	129.342	215.764	167.297	120.732	106.648	78.3882	129.589	69.8082	72.5178	101.918	68.303
DC243304_1	callose synthase 6	Ia. Cell wall	28.4995	41.1683	23.7144	44.6939	28.8732	27.654	30.3615	26.9915	28.6823	25.3279	51.5475
GO_drs13P0027M18_F_ab1	callose synthase 8	Ia. Cell wall	734.083	1261.63	915.186	1247.77	745.784	1188.59	752.846	673.77	334.185	911.282	497.837
cn8208	cell wall hydrolase	Ia. Cell wall	2882.51	3939.13	1825.37	5612.56	3527.37	7813.8	8571.89	3684.56	1251.2	1799.61	4009.75
GO_dr004P0011J13_F_ab1	cellulase	Ia. Cell wall	4317.23	1990.93	1197.9	3879.34	3043.35	3255.61	2893.89	2442.66	4295.34	2067.06	1925.72
GO_dr004P0017G21_F_ab1	cellulase	Ia. Cell wall	1703.9	1003.94	942.962	1749.43	1647.16	2202.25	2119.1	1639.31	1040.23	629.431	875.051
SG_SGN-U210311	cellulase	Ia. Cell wall	2640.32	2675.95	3801.87	4335.12	2899.18	3555.32	3057.99	2356.49	1997.8	2278.81	1263.85
SG_SGN-U211346	cellulase	Ia. Cell wall	69.3732	59.6278	38.1723	37.2495	23.2367	24.0729	35.3462	22.6466	54.7177	60.7636	36.3416
cn10211	cellulose synthase	Ia. Cell wall	45082.4	38789.8	40168.6	44252.7	33190.4	42358	35856.7	36754.8	34536.3	32873.2	31130.9
cn3104	cellulose synthase	Ia. Cell wall	43227.3	45786.8	34370.7	40654.2	33316.1	38286	35959.1	34286.2	29193.1	31705.8	33879.1
cn3105	cellulose synthase	Ia. Cell wall	1834.38	710.589	159.198	1065.82	319.031	449.244	541.803	254.551	134.671	72.9754	347.603
cn3442	cellulose synthase	Ia. Cell wall	34313.4	40023.3	28851.3	30056.1	22585.1	25153.2	22500.5	23107	22042.2	29779.1	20930.7
cn5917	cellulose synthase	Ia. Cell wall	2807.42	859.334	209.224	752.29	115.722	315.801	369.17	148.417	403.71	131.614	104.858
cn6562	cellulose synthase	Ia. Cell wall	51.0145	42.6273	90.6444	78.9391	41.0462	44.9523	54.6341	33.8606	76.1374	59.8248	50.3658
cn6644	cellulose synthase	Ia. Cell wall	54789.9	53812.5	51625	47062.4	41992.8	48096.9	43880.6	44234.1	42804.2	47740.9	37553.8
cn6645	cellulose synthase	Ia. Cell wall	1070.52	1737.71	883.104	1248.38	275.735	667.386	629.458	290.082	381.23	342.164	515.518
cn9176	cellulose synthase	Ia. Cell wall	37440.6	33938.5	16943.1	35258.5	22983.8	29453.7	28199.8	25259.7	21093.4	19481.3	16423.2
cn9594	cellulose synthase	Ia. Cell wall	44354.3	42876	39989	37862.4	30547.7	34864	30363.2	30885.5	32915.4	34321.9	26464.9
cn9595	cellulose synthase	Ia. Cell wall	1523.63	3195.85	1116.49	1452	754.861	864.324	976.991	670.413	1482.87	2160.3	629.202
GO_dr001P0016I21_F_ab1	cellulose synthase	Ia. Cell wall	10913.7	18899.9	9765.11	9585.77	12676	14404.3	14432.3	12743.1	11880.3	19701.7	14658.2
GO_dr004P0008D18_F_ab1	cellulose synthase	Ia. Cell wall	15317.6	15254.1	13280.7	16008.9	6080.47	11186.8	7112.03	7399.44	10495.7	11403.3	4728.3
GO_dr004P0011P03_F_ab1	cellulose synthase	Ia. Cell wall	814.988	192.477	393.307	249.295	812.392	1109.94	1268.58	762.653	6234.74	3371.95	277.378
GO_dr004P0012C14_F_ab1	Cellulose synthase	Ia. Cell wall	6447.59	2284.84	1115.88	4203.3	2050.37	3892.86	4321.11	2036.96	2896.78	1193.13	1768.18
GO_drpoolB-CL1403Contig1	cellulose synthase	Ia. Cell wall	34070.5	32360.6	30318.8	27863.9	24215.1	22880.4	19221.2	24046.6	25248.5	25595.9	19161.3
GO_drpoolB-CL2307Contig1	cellulose synthase	Ia. Cell wall	213.236	627.431	7897.48	4160.2	4558.49	6717.91	6172.05	4382.24	126.515	97.6361	8978.6
GO_drpoolB-CL2555Contig1	cellulose synthase	Ia. Cell wall	37140.6	36402.7	33203.9	35057.7	20004.9	27526.7	22998.2	21330.3	21665.7	30850.4	15505.6
GO_drpoolB-CL2933Contig1	cellulose synthase	Ia. Cell wall	30.8002	23.2958	28.8782	46.5195	33.2315	35.8395	69.6847	48.3426	22.4102	28.7917	162.492
GO_drpoolB-CL300Contig1	cellulose synthase	Ia. Cell wall	9436.85	6989.04	11829.5	13869.8	18160	13169.8	15768.3	15181.2	11482.2	9787.7	12754.9
GO_drpoolB-CL3232Contig1	cellulose synthase	Ia. Cell wall	518.798	443.022	620.253	647.542	407.955	577.886	515.197	328.189	434.427	480.306	337.678
GO_drpoolB-CL3486Contig1	cellulose synthase	Ia. Cell wall	638.287	477.315	1297.59	7675.5	4729.13	6264.59	4030.22	2332.94	12792.8	4416	6264.49
GO_drpoolB-CL4717Contig1	cellulose synthase	Ia. Cell wall	29737.2	22859.7	10991.8	27470.6	7808.54	10777.4	12780.9	6767.87	4817.23	3095.32	9683.64
GO_drpoolB-CL5504Contig1	cellulose synthase	Ia. Cell wall	2951.45	1009.93	660.096	545.379	90.5983	317.697	110.528	46.0786	13922.5	6815.49	25.8088
GO_drpoolB-CL6900Contig1	cellulose synthase	Ia. Cell wall	184.797	63.5011	34.2632	36.5447	19.8237	33.2352	21.9347	17.5785	1102.68	758.617	15.1672
GO_drpoolB-CL8512Contig1	cellulose synthase	Ia. Cell wall	33074.1	24255.1	25742.5	26554.7	17943.8	22646.7	24529.2	18953.4	15704.2	18263.8	15059.3
GO_drpoolB-CL8519Contig1	cellulose synthase	Ia. Cell wall	26703.5	22312.1	13801.1	23810.1	14325.5	18396	15670.7	14757.7	12486.3	13298.3	8085.02
GO_drpoolB-CL854Contig1	cellulose synthase	Ia. Cell wall	29616.1	30411.8	25606.8	29110.9	15532.7	22632.6	20476.2	19468	20733.8	26651.3	12821.5
GO_drpoolB-CL8595Contig1	cellulose synthase	Ia. Cell wall	34371.4	31821.7	29877.4	34522.6	18009.3	28913.2	23814	21162.2	19113.9	28097.5	12926.5
GO_drpoolB-CL9057Contig1	cellulose synthase	Ia. Cell wall	50738.8	47030	50276.7	46069.1	40544.7	41306.7	43490.8	40836	32410.4	40077.2	30723
GO_drpoolB-CL9250Contig1	cellulose synthase	Ia. Cell wall	14704.9	27900.7	12552.4	12370.7	18265.7	20077.4	20876.9	18812.2	13839.1	24846	23348.4
GO_drs12P0010J24_F_ab1	cellulose synthase	Ia. Cell wall	34260	35925.2	28604.7	37613.1	17597.6	24219.7	20641.4	20141.7	21000.4	25317.1	12889.4
GO_drs21P0007P18_F_ab1	cellulose synthase	Ia. Cell wall	15387.6	10810	3942.87	11001.6	2420.81	2069.16	2725.55	1971.29	1138.88	877.95	4288.8
SG_SGN-U208172	cellulose synthase	Ia. Cell wall	142.133	75.9424	40.6091	106.813	32.7893	31.2521	31.0522	30.1134	30.5979	28.7034	30.5825
SG_SGN-U210990	cellulose synthase	Ia. Cell wall	4188.78	5455.11	2455.18	4485.53	3511.66	2766.59	2821.42	3224.85	2314.4	3302.58	4272.54
cn6199	Cellulose synthase-like	Ia. Cell wall	9075.49	8441.64	2934	4593.33	1424.07	1402.51	1129.95	1138.64	4330.37	5031.45	1714.97
SG_SGN-U212142	Cellulose synthase-like	Ia. Cell wall	1009.76	499.483	156.592	271.492	47.4863	40.0634	88.2623	47.2022	155.799	45.9834	30.608
cn4848	COBRA	Ia. Cell wall	1053.71	447.974	203.376	685.242	370.892	545.05	580.724	321.831	3112.91	1819.29	513.477
cn746	COBRA-like protein	Ia. Cell wall	1208.21	9441.6	4091.38	2682.51	1257.17	3319.16	2733.02	1433.45	444.566	3672.93	4643.15
SG_SGN-U210442	COBRA-like protein	Ia. Cell wall	26.776	25.9902	31.9388	19.8116	19.2895	21.3847	26.1831	20.4572	23.4013	23.6911	17.9981
cn5657	COBRA-LIKE PROTEIN 10 PRECURSOR	Ia. Cell wall	25.8636	68.9711	25.436	23.2993	22.4508	18.0686	25.4541	18.9029	33.6425	25.9698	25.9459
SG_SGN-U207886	COBRA-LIKE PROTEIN 10 PRECURSOR	Ia. Cell wall	18.636	28.9256	23.581	19.1856	16.4783	16.2537	20.4391	16.8718	21.9662	23.2009	24.0617
cn1463	COBRA-LIKE PROTEIN PRECURSOR	Ia. Cell wall	32381.7	30996.8	26553.3	35867.1	22565.5	25130.3	25115.1	23052.9	18763.8	21260.3	16853.9
cn6760	COBRA-LIKE PROTEIN PRECURSOR	Ia. Cell wall	2551.89	1046.04	588.126	1265.22	954.731	1032.74	1183.99	895.886	6843.45	4459.62	1042.72
cn9050	COBRA-LIKE PROTEIN PRECURSOR	Ia. Cell wall	5519.06	3824.11	1727.82	3700.97	710.39	1053.21	897.529	617.873	52.7464	44.9006	1532.62
DC242242_1	COBRA-LIKE PROTEIN PRECURSOR	Ia. Cell wall	2758.73	1366.47	749.72	2825.1	295.024	542.262	675.511	312.573	180.924	187.242	275.009
GO_dr004P0031D03_F_ab1	COBRA-LIKE PROTEIN PRECURSOR	Ia. Cell wall	2574.65	4015.31	2715	7701.98	12404.3	14802.9	10616	13095.5	1572.55	2533.62	7911.85
cn8513	DEFECTIVE IN EXINE FORMATION	Ia. Cell wall	5491.46	3841.11	3798.84	8493.89	6662.55	7264.91	7403.88	6720.41	3554.72	3846.58	5009.49
cn8514	DEFECTIVE IN EXINE FORMATION	Ia. Cell wall	4805.41	3018.32	1616.92	5812.54	4227.12	6764.51	5840.28	2323.1	6683.53	2157.63	2939.64
GO_dr004P0015K17_F_ab1	DEFECTIVE IN EXINE FORMATION	Ia. Cell wall	1053.77	691.896	940.76	1550.47	880.72	960.149	948.819	666.304	1829.83	1297.95	660.218
GO_drpoolB-CL6981Contig1	dtdp-4-dehydrorhamnose dehydrogenase	Ia. Cell wall	2121.07	1129.99	612.535	1659.47	1204.45	1154.27	1622.52	1449.1	1830.07	1201.82	979.091
cn3687	endo-1,3-1,4-beta-d-glucanase	Ia. Cell wall	4796.52	3664.27	2904.77	6876.33	4854.47	8707.9	7806.58	4837.27	3021.45	2736.09	3144.37
GO_drpoolB-CL9341Contig1	endo-1,3-1,4-beta-d-glucanase	Ia. Cell wall	341.636	446.53	295.809	3438.01	5919.78	8766.81	7957.62	5622.36	3982.15	10063	6056.51
cn5398	endo-1,4-beta-glucanase	Ia. Cell wall	7166.57	8776.25	2305.41	17772	5512.18	2195.95	9814.05	9193.07	2390.55	8700.42	4260.56
cn5544	endo-1,4-beta-glucanase	Ia. Cell wall	22807.8	19254.3	11742.4	16966.9	5655.22	9633.37	9355.83	7304.43	9409.33	8448.2	5053.46
cn5581	endo-1,4-beta-glucanase	Ia. Cell wall	17865	16702.9	12726.2	20239.5	10094	18541.8	14521.2	10254.5	13964.8	12407	7814.85
cn5582	endo-1,4-beta-glucanase	Ia. Cell wall	50540.2	44768.3	34648.8	43795.8	25023.7	30630.3	24202.3	26115.6	33199.3	32046.3	25312.7
cn6120	endo-1,4-beta-glucanase	Ia. Cell wall	43279	37648.9	26314.1	38607.8	20050.2	24033.5	23899.9	23980.4	27274.4	25264.9	23297.2
GO_dr001P0005G21_F_ab1	endo-1,4-beta-glucanase	Ia. Cell wall	23.4981	66.8504	31.8646	85.8838	516.307	658.315	454.072	578.861	22.0513	52.1086	793.71
GO_dr004P0017E01_F_ab1	endo-1,4-beta-glucanase	Ia. Cell wall	422.372	186.17	125.083	277.375	214.018	297.768	202.956	130.551	161.227	129.795	58.4466
GO_dr004P0032A19_F_ab1	endo-1,4-beta-glucanase	Ia. Cell wall	7241.64	2853.42	635.711	4733.51	2479.96	4084.65	2835.32	1213.79	1571.46	1051.82	206.485
GO_drpoolB-CL2068Contig1	endo-1,4-beta-glucanase	Ia. Cell wall	14742.1	14244.4	9395.87	13597.7	9592.04	9149.25	9013.98	11613.2	8225.3	8262.16	8362.07
GO_drpoolB-CL5520Contig1	endo-1,4-beta-glucanase	Ia. Cell wall	109.001	82.2025	45.6053	170.051	1566.15	105.679	86.038	7310.9	49.4062	69.7167	1730.85
GO_drpoolB-CL5618Contig1	endo-1,4-beta-glucanase	Ia. Cell wall	81.4636	50.9198	27.8566	164.256	1261.55	109.492	95.8999	7822.5	35.7024	28.0515	1714.02
GO_drpoolB-CL6661Contig1	endo-1,4-beta-glucanase	Ia. Cell wall	7089.35	2007.01	1441.18	12326.8	12310.4	22878.6	17359.8	11101	468.729	73.8625	2986.28
GO_drpoolB-CL7587Contig1	endo-1,4-beta-glucanase	Ia. Cell wall	1328.47	593.684	525.933	2138.26	2035.66	4109.5	3579.42	1308.15	118.353	394.111	329.154
GO_drpoolB-CL8415Contig1	endo-1,4-beta-glucanase	Ia. Cell wall	26061.8	23962.1	18717	21597.7	12108.6	10187.8	12636.1	13649.1	11970.4	9597.15	11584.5
GO_drpoolB-CL893Contig1	endo-1,4-beta-glucanase	Ia. Cell wall	29291	12115.1	16054	23484.9	20180.1	19090.6	16031.2	16559.5	11112.8	7333.37	5240.83
GO_drpoolB-CL9330Contig1	endo-1,4-beta-glucanase	Ia. Cell wall	94.6012	69.9621	37.6777	176.028	3633.87	129.64	94.5352	11189.6	38.8167	29.3019	3233.4
GO_drpoolB-CL9353Contig1	endo-1,4-beta-glucanase	Ia. Cell wall	34636.7	12289.8	16976.1	32595.2	23551	24746	19966.4	17340.8	12295	7859.43	5526.61
GO_dr004P0020P11_F_ab1	endo-alpha-1,4-glucanase	Ia. Cell wall	3422.83	1829.72	1172.91	2897.93	1178.82	3191.18	2723.48	1787.87	7426.55	2167.69	328.77
cn3832	endo-beta-1,4-glucanase	Ia. Cell wall	122.681	1025.34	495.302	142.19	593.994	563.234	1628.12	739.014	40.3948	140.803	2098.83
cn3467	endo-xyloglucan transferase	Ia. Cell wall	50442.5	48770	40662.1	41967.3	25966	33760	31680	24653.9	16523.6	12376.8	12506.9
cn9357	endo-xyloglucan transferase	Ia. Cell wall	20453.6	13312.7	25049.7	20820.4	19893	23323.5	22413.9	17500.8	6588.43	4989.96	16146.3
cn9358	endo-xyloglucan transferase	Ia. Cell wall	15.7064	16.9755	21.1274	22.3969	25.209	17.6532	16.0201	22.2538	19.7749	20.3798	16.0308
GO_drpoolB-CL1700Contig1	endoxyloglucan transferase A2	Ia. Cell wall	1916.4	1575.49	2736.47	3808.15	3355.33	3460.85	3938.05	3561.28	2099.05	1643.28	2882.31
cn3293	expansin	Ia. Cell wall	22409.7	14939.9	27112.9	31975.1	28083	28013.8	22161.4	16158	11937.5	7097.3	4039.66
cn3294	expansin	Ia. Cell wall	5417.12	1803.24	1577.29	5147.55	4356.81	10930.2	5213.19	2757.96	363.766	108.593	417.536
cn7179	expansin	Ia. Cell wall	4824.08	5188.4	2276.42	6307.69	2946.37	4154.51	4281.62	2535.45	1841.22	2034.7	2474.44
GI_NP1239933	expansin	Ia. Cell wall	361.433	35.1731	39.8207	1194.89	74.5024	72.4956	112.439	52.8488	27.6224	33.0762	25.0758
GO_dr001P0020D04_F_ab1	expansin	Ia. Cell wall	93.4353	65.0981	116.889	403.393	215.722	251.764	777.029	302.006	82.6362	123.469	127.263
GO_dr004P0010F07_F_ab1	expansin	Ia. Cell wall	3602.4	2017.73	1501.39	2505.83	2593.7	5267.13	3968.84	2167.68	3484.47	1643.23	2363.92
GO_drpoolB-CL8367Contig1	expansin	Ia. Cell wall	485.843	240.846	1856.26	61.4566	44.5555	36.9215	59.1077	85.2478	148.077	2568.31	22.9127
cn6235	expansin-like	Ia. Cell wall	306.397	162.413	240.95	215.786	60.0385	131.24	123.766	39.1151	48.0983	63.7358	43.7264
cn8367	expansin-like	Ia. Cell wall	20.5208	20.7365	21.0201	18.2609	29.9121	38.2789	27.3012	32.6049	22.4125	31.2672	123.412
cn8368	expansin-like	Ia. Cell wall	78.0039	70.4478	80.8754	93.2044	70.1527	99.0421	76.924	79.0126	68.2163	67.0135	681.409
GO_drpoolB-CL2098Contig1	expansin-like	Ia. Cell wall	102.725	428.64	77.3777	163.88	685.349	1652.75	402.646	527.883	91.7255	125.875	291.792
GO_drpoolB-CL2186Contig1	expansin-like	Ia. Cell wall	21.9215	23.3343	19.2893	17.2665	43.5402	35.2359	28.5243	28.4271	21.0157	21.6766	795.435
GO_drpoolB-CL547Contig1	expansin-like	Ia. Cell wall	25.3373	106.911	235.633	431.505	594.004	516.955	173.889	896.16	25.4165	39.0187	7058.73
GO_drpoolB-CL8016Contig1	expansin-like	Ia. Cell wall	5990.95	1619.39	1041.29	689.914	1222.33	314.729	854.954	2226.82	2038.12	1289.04	1091.17
GO_drpoolB-CL3893Contig1	EXPANSIN-LIKE B2	Ia. Cell wall	107.049	510.546	83.376	168.361	714.508	1962.41	427.63	587.04	97.6729	125.957	302.637
cn803	expansin-like protein	Ia. Cell wall	5157.74	31366.9	26671.6	15302	8023.79	10625.4	6798.3	6363.02	2248.34	17940.7	19118.7
GO_drpoolB-CL71Contig1	expansin-like protein	Ia. Cell wall	30.3901	227.698	32.7549	61.6311	81.3098	326.384	80.9924	95.2338	35.326	55.2916	322.288
GO_dr004P0014E17_F_ab1	extensin	Ia. Cell wall	118.861	110.772	96.8693	82.0241	165.79	183.734	704.499	354.011	110.854	83.9351	216.521
GO_drpoolB-CL4229Contig1	extensin	Ia. Cell wall	4166.27	2435.08	1192.16	870.467	5318.36	5962.71	7938.5	7511.8	22.3445	27.0601	13742.4
IP_PHBS001J09u	extensin	Ia. Cell wall	8771.06	6723.53	2489.45	11732	3070.29	4960.83	3794.27	3467.58	5068.41	4146.06	231.608
DY395590_1	extensin family protein	Ia. Cell wall	22042.8	18174.9	15756.4	18489.9	6390.38	17811.1	11275.4	6599.87	9252.94	10899.9	3002.33
GO_dr001P0010K02_F_ab1	Extensin-3	Ia. Cell wall	3180.38	734.084	901.141	1750.61	4657.65	3743.29	6606.89	5048.65	7560.27	1524.2	4145.83
DY344694_1	Extensin-3 precursor	Ia. Cell wall	7625.97	1646.01	1605.53	5291.86	6966.73	12942.4	18231.2	9190.65	11379.6	1928.62	6568.32
cn3944	extensin-like	Ia. Cell wall	23895.7	20451.5	14602.9	10011.7	2685.56	5081.29	6587.68	3400.19	21497.3	11321.9	50.2985
cn9549	extensin-like	Ia. Cell wall	202.407	365.722	3803.96	6896.09	6129.97	5630.64	7095.54	8544.86	27.1221	22.305	5616.96
cn8863	extensin-like protein	Ia. Cell wall	41.9629	36.0958	33.7738	92.8274	2824.18	1353.61	4322.99	4828.99	28.7704	22.7504	4935.53
cn8864	extensin-like protein	Ia. Cell wall	22.2888	17.7781	13.8634	30.9887	1448.43	554.809	2456.72	2355.75	16.5662	20.4119	2868.53
cn9603	extensin-like protein Ext1	Ia. Cell wall	2951.88	1773.96	3328.19	3621.17	3989.34	4063.25	3385.28	3345.71	1996.03	1492.1	1893.45
cn10135	fasciclin-like arabinogalactan protein	Ia. Cell wall	20243.5	14048.7	5264.56	15413.5	1786.63	5432.96	3533.52	1369.5	1119.05	703.77	3223.13
cn1084	fasciclin-like arabinogalactan protein	Ia. Cell wall	144.723	147.185	93.9174	147.71	58.7638	53.5719	68.7298	37.9512	51.5419	59.8261	52.3174
cn1085	fasciclin-like arabinogalactan protein	Ia. Cell wall	304.568	410.604	73.7604	135.709	35.1319	37.7325	39.2744	30.0708	43.1307	105.769	31.3823
cn1634	fasciclin-like arabinogalactan protein	Ia. Cell wall	23.5394	16.9759	18.3234	23.4017	18.764	18.697	16.0937	17.4209	30.145	18.4783	20.1911
cn1635	fasciclin-like arabinogalactan protein	Ia. Cell wall	9340.7	7886.53	4515.2	5804.83	962.153	3237.77	2622.23	2041.5	1541.16	4899.23	806.274
cn1720	fasciclin-like arabinogalactan protein	Ia. Cell wall	37.7697	47.4081	33.1108	29.7112	30.4111	24.8822	30.3375	32.1439	31.7834	39.413	34.7391
cn1844	fasciclin-like arabinogalactan protein	Ia. Cell wall	15.3597	18.2546	16.8743	16.6375	16.9973	21.5505	15.8437	15.4822	17.4873	15.1308	16.6088
cn1845	fasciclin-like arabinogalactan protein	Ia. Cell wall	26909.9	26796.5	18297.8	28045.1	10411.6	15087.7	12213.7	11199.4	9651.27	9329.71	10028.2
cn1847	fasciclin-like arabinogalactan protein	Ia. Cell wall	32.2974	30.2679	19.1897	23.36	20.3408	25.7801	21.0235	22.5996	24.5432	20.2029	19.6992
cn2232	fasciclin-like arabinogalactan protein	Ia. Cell wall	7811.18	7559.89	3647.86	7446.56	1122.65	3856.65	2679.84	1686.47	1539.65	2104.48	1159.32
cn2233	fasciclin-like arabinogalactan protein	Ia. Cell wall	24.188	39.1234	20.5959	23.1008	22.0404	32.7325	28.5745	20.2375	22.5268	23.6957	19.3346
cn2234	fasciclin-like arabinogalactan protein	Ia. Cell wall	76.6084	48.6127	39.0188	56.7579	29.0824	26.0419	41.2106	30.1116	33.8524	44.8671	27.308
cn2235	fasciclin-like arabinogalactan protein	Ia. Cell wall	190.113	161.095	136.631	316.12	51.7895	118.755	63.818	46.9496	92.1406	118.182	49.0465
cn2236	fasciclin-like arabinogalactan protein	Ia. Cell wall	579.575	553.158	379.144	466.476	87.7284	163.991	188.405	114.1	164.361	176.673	66.7974
cn2237	fasciclin-like arabinogalactan protein	Ia. Cell wall	209.778	143.711	128.959	385.395	27.9479	111.377	60.9797	39.2052	41.4312	82.4164	26.5078
cn2676	fasciclin-like arabinogalactan protein	Ia. Cell wall	48.6731	109.976	51.6648	28.0638	23.5284	28.5821	28.9648	20.227	24.8411	35.1098	17.6533
cn2680	fasciclin-like arabinogalactan protein	Ia. Cell wall	553.042	423.337	290.554	485.886	38.5303	165.353	130.154	94.0071	172.7	407.212	26.8083
cn2683	fasciclin-like arabinogalactan protein	Ia. Cell wall	4252.04	4319.87	2526.5	2513.77	476.724	1505.09	1289.62	901.904	1074.7	2526.58	386.811
cn2684	fasciclin-like arabinogalactan protein	Ia. Cell wall	18.2131	37.0053	22.1513	26.2391	29.0877	21.1847	19.616	19.8638	20.99	23.6733	21.2625
cn2685	fasciclin-like arabinogalactan protein	Ia. Cell wall	15.7253	15.8212	13.5758	19.2021	15.6325	18.0328	20.1172	22.1058	18.2874	19.6389	17.9456
cn2687	fasciclin-like arabinogalactan protein	Ia. Cell wall	28.1652	22.0629	28.6294	23.2384	24.1593	27.1001	22.8721	21.9971	26.3631	25.0911	22.7207
cn2691	fasciclin-like arabinogalactan protein	Ia. Cell wall	15.8189	16.1294	15.4417	16.6469	14.0594	23.8838	15.969	17.4441	18.8561	19.4228	18.3106
cn2692	fasciclin-like arabinogalactan protein	Ia. Cell wall	19.2429	33.7797	23.9938	21.0847	24.3154	23.6322	23.5634	21.2845	23.5837	21.0487	23.4808
cn2693	fasciclin-like arabinogalactan protein	Ia. Cell wall	27.189	63.7907	49.4793	31.8362	24.7972	20.6767	26.3313	22.9352	25.1704	28.4989	21.6355
cn2696	fasciclin-like arabinogalactan protein	Ia. Cell wall	4758.69	3484.41	3417.4	2718.43	736.001	1639.89	1319.08	1139.5	1293.89	2652.23	518.377
cn2697	fasciclin-like arabinogalactan protein	Ia. Cell wall	151.415	108.488	110.63	60.6118	59.6815	71.2805	48.5618	38.3986	61.8693	95.4068	46.0506
cn2698	fasciclin-like arabinogalactan protein	Ia. Cell wall	1447.86	1356.14	760.905	851.719	169.103	397.943	393.76	284.028	500.931	875.968	183.82
cn2699	fasciclin-like arabinogalactan protein	Ia. Cell wall	287.743	305.701	224.099	193.483	33.6129	73.8801	70.4799	54.9142	123.288	306.783	31.5738
cn2700	fasciclin-like arabinogalactan protein	Ia. Cell wall	4457.19	3816.83	2726.8	4237.07	953.916	2444.87	2604.96	1513.54	1362.03	3276.83	1089.83
cn2701	fasciclin-like arabinogalactan protein	Ia. Cell wall	27.2633	22.5347	23.5177	21.0416	17.0953	18.9809	15.983	18.9987	19.4513	17.9004	17.4795
cn2704	fasciclin-like arabinogalactan protein	Ia. Cell wall	53.2467	47.1216	32.0757	26.7056	16.853	21.4163	19.0472	20.3266	23.7887	38.0498	17.7334
cn2705	fasciclin-like arabinogalactan protein	Ia. Cell wall	253.546	193.745	105.756	129.451	27.7389	69.5891	48.5848	39.5457	95.2899	188.715	28.6709
cn2706	fasciclin-like arabinogalactan protein	Ia. Cell wall	1381.77	970.596	635.513	770.841	59.463	408.88	247.066	208.986	294.819	897.026	37.9016
cn2708	fasciclin-like arabinogalactan protein	Ia. Cell wall	38.6742	33.0272	31.1849	26.4118	21.45	22.993	24.1877	22.5968	19.3967	32.405	21.5557
cn2709	fasciclin-like arabinogalactan protein	Ia. Cell wall	436.472	355.136	260.647	219.01	50.2023	90.9435	89.4424	79.1043	110.562	333.662	33.6909
cn2712	fasciclin-like arabinogalactan protein	Ia. Cell wall	19011.1	18521.1	8804.55	11056.4	2573.63	6995.96	7129.63	4695.29	3490	8886.6	2362.28
cn2716	fasciclin-like arabinogalactan protein	Ia. Cell wall	19732.6	20320.9	10129.9	15366.5	3990.16	8555.66	8168.11	5934.98	4528.49	10993.6	3703.98
cn2717	fasciclin-like arabinogalactan protein	Ia. Cell wall	12605.3	12330.3	5729.17	7420.88	1778.65	4360.22	4228.56	2902.11	2424.69	4825.48	1697.85
cn2720	fasciclin-like arabinogalactan protein	Ia. Cell wall	23439.4	22446.4	10261.7	14785.1	3678.36	9020.09	9761.95	5690.14	4463.82	10075.1	3641.71
cn2723	fasciclin-like arabinogalactan protein	Ia. Cell wall	24589.8	24820.7	11715.8	17014.9	4526.67	10289.9	10778.1	7638.2	5259.67	13799.4	4388.71
cn2724	fasciclin-like arabinogalactan protein	Ia. Cell wall	18567.4	19655.5	9405.61	11910.7	3316.19	7016.99	6845.83	5191.68	4059.39	8921.85	2921.21
cn2725	fasciclin-like arabinogalactan protein	Ia. Cell wall	27.4408	32.0477	17.2083	17.775	17.6792	19.3372	25.6899	22.9965	23.4335	27.6771	19.7598
cn3564	fasciclin-like arabinogalactan protein	Ia. Cell wall	17189.8	16419.6	15833.8	11938.5	6650.48	7023.45	4884.34	9101.38	3996.46	3157.65	6542.75
cn6181	fasciclin-like arabinogalactan protein	Ia. Cell wall	27250.7	21532.2	13131	19833.1	13017.1	13310.7	16639.4	16309.9	6945.4	10005.8	12904.7
cn6182	fasciclin-like arabinogalactan protein	Ia. Cell wall	9684.84	6879.65	2560.87	7518.18	2649.45	2837.25	4132.17	3503.09	901.045	2168.32	3277.8
cn8711	fasciclin-like arabinogalactan protein	Ia. Cell wall	50175.7	41239.6	27865.5	30078.9	23362.9	18685.2	25929	31220.5	31149.1	24221.2	28399.6
cn9159	fasciclin-like arabinogalactan protein	Ia. Cell wall	22469.5	17949.5	9896.89	18890	3812.45	5254.77	5521.27	3228.53	1753.34	1187.7	5098.82
DC239848_1	fasciclin-like arabinogalactan protein	Ia. Cell wall	26.8551	32.6996	17.7898	22.6286	45.0005	28.7877	22.7547	65.4254	28.8027	30.1975	36.1865
DC240799_1	fasciclin-like arabinogalactan protein	Ia. Cell wall	29688.3	16663.2	7597.39	14258.7	8689.72	7879.05	8663.84	9540.36	16996.1	10141.6	7342.61
GO_dr001P0019B01_F_ab1	fasciclin-like arabinogalactan protein	Ia. Cell wall	25042.4	24399.4	14601.7	16805	6640.31	9067.08	8797.56	9288.84	7659.89	14853.4	6659.63
GO_drpoolB-CL3982Contig1	fasciclin-like arabinogalactan protein	Ia. Cell wall	7674.58	4551.4	5220.34	6836.79	5666.13	5994	6795.68	6195.78	3358.94	2103.54	4314.53
IP_PHBS008K19u	fasciclin-like arabinogalactan protein	Ia. Cell wall	544.572	508.207	538.808	823.103	286.117	782.403	732.746	275.745	402.926	353.463	325.702
SG_SGN-U209500	fasciclin-like arabinogalactan protein	Ia. Cell wall	28.7711	18.5164	28.1076	19.8495	21.2277	29.1919	29.7214	23.0438	22.6154	25.2484	21.1045
cn4892	fiber protein	Ia. Cell wall	4668.11	3968.62	2814.4	5969.85	5997.01	7690.99	7498.18	5339.8	4192.03	3449.56	6140.38
cn9397	fiber protein Fb2	Ia. Cell wall	303.747	1134.61	555.916	268.543	322.836	352.557	348.994	350.636	163.377	311.041	327.346
cn2504	fucose synthetase	Ia. Cell wall	29.4165	29.7501	24.7556	36.9787	21.8514	42.5472	27.5682	22.997	27.9349	24.0692	27.2158
cn2531	fucose synthetase	Ia. Cell wall	4238.15	2593.9	1497.99	5080.33	2405.69	5207.78	5322.52	2823.95	2273.68	1645.91	2076.34
GO_drpoolB-CL5750Contig1	fucosyltransferase	Ia. Cell wall	9158.69	10927.3	16606.2	12031.1	10393.7	10055.8	10284.3	10925.1	6005.99	8094.28	7817.91
cn2336	GDP-D-mannose-4, 6-dehydratase	Ia. Cell wall	24.0556	18.6384	22.301	21.3188	16.7335	17.6812	22.1113	19.4313	21.2223	23.315	17.3876
DC240821_1	GDP-D-mannose-4, 6-dehydratase	Ia. Cell wall	11232.3	10440.5	6962.36	8891.08	5494.56	5316.57	5785.83	6194.74	4762.36	6685.34	3978.67
EB174934_1	GDP-mannose pyrophosphorylase	Ia. Cell wall	7460.92	6165.96	3730.49	4610.25	2047.83	2644.74	2620.47	2891.98	9517.75	5154.5	3177.99
GO_drpoolB-CL4196Contig1	GDP-mannose pyrophosphorylase	Ia. Cell wall	5554.18	4095.11	3176.47	6492.71	5087.88	5843.53	5809.96	4882.9	6933.75	5660.34	2924.77
GO_drpoolB-CL9331Contig1	GDP-mannose pyrophosphorylase	Ia. Cell wall	941.483	510.445	426.352	1460.17	1037.88	1751.92	2050.78	975.365	825.522	656.595	1009.37
SG_SGN-U211139	GDP-mannose pyrophosphorylase	Ia. Cell wall	9792.41	6870.49	4380.04	5244.39	2498.14	2759.81	3477.54	3592.17	9958.2	5947.16	3577.13
GO_dr004P0011M03_F_ab1	GLUCAN SYNTHASE	Ia. Cell wall	638.776	580.384	1181.82	1043.55	423.531	1219.17	1055.33	423.828	245.732	421.294	269.155
cn7277	Glucosamine 6-phosphate N-acetyltransferase	Ia. Cell wall	978.099	400.671	135.931	468.233	134.688	594.887	820.472	165.98	248.94	155.275	147.176
GO_drpoolB-CL7482Contig1	glucosamine-fructose-6-phosphate aminotransferase	Ia. Cell wall	2445.45	9022.57	4672.02	4033.77	3494.05	3221.79	3423.26	4251.83	2827.17	5866.93	4599.72
DC240498_1	glucosaminephosphotransferase	Ia. Cell wall	285.678	161.414	225.477	326.997	170.494	273.636	268.534	182.344	124.501	134.595	141.191
cn1661	glycine-rich cell wall structural protein 1	Ia. Cell wall	2189.9	10402.1	16968.3	12475.9	425.162	272.489	151.095	164.05	923.567	5110.27	285.55
cn5429	glycogenin	Ia. Cell wall	1873.51	2142.51	2944.69	3019.12	2557.72	2351.52	2506.32	2346.93	1957.19	2741.5	2400.45
GO_dr001P0002G03_F_ab1	glycogenin	Ia. Cell wall	6988.4	6391.87	8521.72	9240.14	5298.32	7625.95	8139.21	5651.32	4061.11	4662.45	4545.03
GO_dr001P0011G06_F_ab1	glycogenin	Ia. Cell wall	104.734	45.2677	42.8591	113.185	60.8229	91.1099	89.9764	111.808	26.1318	28.5674	242.335
cn3681	glycogenin glucosyltransferase	Ia. Cell wall	3010.73	25256.5	11067.3	5437.52	3200.66	5829.97	4670.27	3058.01	3227.58	12523	3492.49
GO_drpoolB-CL3941Contig1	glycogenin glucosyltransferase	Ia. Cell wall	4069.25	27325.5	14289.1	7723.58	5545.38	7943.3	7662.06	4567.18	6104.1	16864.7	5553.14
GO_drpoolB-CL4135Contig1	glycogenin glucosyltransferase	Ia. Cell wall	12680.6	48311.1	24669	13115.1	23969.9	18601	19194.2	23286.6	3288.17	16834.3	31054.5
GO_drpoolB-CL7862Contig1	glycogenin glucosyltransferase	Ia. Cell wall	3274.61	21136.1	6359.38	3557.75	4669.07	4483.25	4535.04	5128.66	534.743	3644.53	7340.76
cn10109	GLYCOGENIN-LIKE STARCH INITIATION PROTEIN 2	Ia. Cell wall	2943.74	2949.39	3254.73	4737.94	2329.14	4283.84	4551.29	2549.26	2076.37	2599.23	2388.22
cn2026	hydroproline-rich glycoprotein	Ia. Cell wall	10700	9025.34	7531.31	10391.6	11083.3	15999.3	15786.5	10886.5	5931.14	5767.04	11095.4
GO_drpoolB-CL5298Contig1	hydroproline-rich glycoprotein like protein	Ia. Cell wall	9226.72	7888.66	6128.89	9758.29	10333.5	12941.6	15443.1	9861.49	9174.82	6533.37	9926.29
cn9235	hydroxyproline-rich glycopeptide precursor II	Ia. Cell wall	84.0289	389.261	64.8979	27.634	25.8316	71.2997	29.1148	31.1682	13765.5	8781.2	207.584
cn9236	hydroxyproline-rich glycopeptide precursor II	Ia. Cell wall	44.4333	93.7948	36.191	27.5722	19.6424	38.7301	27.4862	22.0074	4697.63	2570.13	45.5866
cn3048	hydroxyproline-rich glycoprotein	Ia. Cell wall	17.2617	21.2354	18.2542	20.2573	18.9085	12.5083	23.3747	21.4974	17.6082	20.1186	21.5539
cn3140	hydroxyproline-rich glycoprotein	Ia. Cell wall	1484.59	6727.95	10029.2	2851.21	1054.62	1661.8	1517.33	888.64	628.64	1172.9	2219.42
cn3490	hydroxyproline-rich glycoprotein	Ia. Cell wall	15894.7	7034.27	6878.66	15213	8612.97	9310.93	8861.71	7950.13	8865.2	3987.91	5864.66
cn9130	hydroxyproline-rich glycoprotein	Ia. Cell wall	1350.58	8723.89	3160.36	1621.71	560.883	883.441	598.939	449.814	966.533	3797.34	2292.46
GO_dr004P0003J20_F_ab1	hydroxyproline-rich glycoprotein	Ia. Cell wall	283.669	206.657	406.08	785.052	318.099	676.242	706.932	273.748	85.6552	150.114	170.406
GO_drpoolB-CL2405Contig1	hydroxyproline-rich glycoprotein	Ia. Cell wall	4621.19	4221.5	3217.95	4385.41	1441.58	2794.23	2376.19	1438.53	707.682	1406.03	2858.17
cn10414	hydroxyproline-rich glycoprotein family protein	Ia. Cell wall	26.1534	15.6159	17.3918	21.8087	18.099	29.6308	23.2772	20.1991	23.1702	20.9137	18.2903
cn10415	hydroxyproline-rich glycoprotein family protein	Ia. Cell wall	29.6474	35.5892	48.2476	51.1434	29.2277	43.3326	32.4331	44.5173	73.1534	43.1845	29.5397
cn10416	hydroxyproline-rich glycoprotein family protein	Ia. Cell wall	25.1045	23.2485	17.3797	23.4323	27.3169	21.0362	31.9236	19.3595	28.2931	27.8177	27.7039
cn10417	hydroxyproline-rich glycoprotein family protein	Ia. Cell wall	21.6886	30.002	24.0789	35.0891	18.8679	26.2281	35.0415	23.7622	30.6847	29.0693	20.3542
cn1050	hydroxyproline-rich glycoprotein family protein	Ia. Cell wall	62.0914	40.6619	49.691	221.949	42.5945	102.083	85.8083	24.9513	22.737	32.0309	22.2991
cn1141	hydroxyproline-rich glycoprotein family protein	Ia. Cell wall	31426	25516	27411.3	28694.4	39509.6	37686.1	41885	39275.7	25572.1	21877.7	39325.8
cn1416	hydroxyproline-rich glycoprotein family protein	Ia. Cell wall	32975.8	41783.8	37526.5	28371	38452.2	40662.7	37810.9	38261.3	20111.5	46874	40503.7
cn1418	hydroxyproline-rich glycoprotein family protein	Ia. Cell wall	32455.8	38317.8	35680.9	34033	41536.5	40555.3	37023	43471.4	18878.3	44096.5	38171.9
cn3049	hydroxyproline-rich glycoprotein family protein	Ia. Cell wall	17.163	16.2625	13.3468	15.0947	13.5309	15.2731	12.4908	15.448	15.0829	12.8086	14.7644
cn3139	hydroxyproline-rich glycoprotein family protein	Ia. Cell wall	71.9569	387.398	551.597	110.57	38.0222	55.8996	51.2717	35.5053	20.3599	21.4936	49.2836
cn3474	hydroxyproline-rich glycoprotein family protein	Ia. Cell wall	26605.9	33772.3	28965.3	31447.2	32689.5	28569.6	27317	30709.8	23886	36885.7	27896.3
cn3475	hydroxyproline-rich glycoprotein family protein	Ia. Cell wall	36.2931	20.3347	20.8527	34.8696	23.9612	34.6712	34.2596	24.5388	27.8136	25.9597	23.3891
cn3477	hydroxyproline-rich glycoprotein family protein	Ia. Cell wall	20.0012	21.0652	32.9068	32.0867	19.0566	24.1125	27.726	18.1806	24.7262	31.8616	26.0805
cn6350	hydroxyproline-rich glycoprotein family protein	Ia. Cell wall	35.6579	25.6466	31.2611	37.8997	24.5153	39.3442	33.0727	28.8371	51.6055	38.8151	35.4118
cn7756	hydroxyproline-rich glycoprotein family protein	Ia. Cell wall	1898.97	992.489	529.896	2730.4	1234.85	2380.84	2266.44	1130.23	1016.17	740.402	981.912
DC240353_1	hydroxyproline-rich glycoprotein family protein	Ia. Cell wall	229.063	163.326	157.766	226.355	131.201	257.577	162.951	114.572	160.21	98.7103	68.6544
DC242314_1	hydroxyproline-rich glycoprotein family protein	Ia. Cell wall	4579.73	2646.82	2784.87	4185.3	4530.94	5670.24	5939.53	4642.72	3040.3	2404.66	4382.94
GO_dr001P0011B23_F_ab1	hydroxyproline-rich glycoprotein family protein	Ia. Cell wall	9311.76	9910.71	8455.73	9520.43	9342.47	8317.9	9816.81	8876.75	8168.37	17489	10265.9
GO_dr004P0011I17_F_ab1	hydroxyproline-rich glycoprotein family protein	Ia. Cell wall	3783.22	1231.74	723.642	3410.23	2684.03	3736.86	4100.71	2640.37	492.45	442.502	2256.84
GO_dr004P0020H19_F_ab1	hydroxyproline-rich glycoprotein family protein	Ia. Cell wall	884.144	1217.55	1838.1	1691.92	1487.06	1957.98	1894.87	1439.3	827.797	960.713	830.333
GO_dr004P0022L21_F_ab1	hydroxyproline-rich glycoprotein family protein	Ia. Cell wall	361.195	43.7945	52.4291	267.175	135.113	406.345	235.727	96.5986	53.4012	23.1114	53.2501
GO_drpoolB-CL3865Contig1	hydroxyproline-rich glycoprotein family protein	Ia. Cell wall	13878.8	7133.53	4439.08	8935.33	8608.16	9214.54	10014.4	9574.82	7503.22	3613.97	6312.07
GO_drpoolB-CL4800Contig1	hydroxyproline-rich glycoprotein family protein	Ia. Cell wall	11486.5	16883.9	9740.77	12633.7	11918	10864.1	11734	10688	10036.4	16340.1	13768.5
GO_drpoolB-CL6961Contig1	hydroxyproline-rich glycoprotein family protein	Ia. Cell wall	43.5995	1093.98	1978.38	548.507	1487.17	2989.62	1269.37	1580.46	140.042	156.925	844.613
GO_drpoolB-CL8797Contig1	hydroxyproline-rich glycoprotein family protein	Ia. Cell wall	8429.58	7319.86	6234.24	7894.48	7868.63	11931.6	10980.7	8005.69	8770.25	5928.58	6471.44
cn3161	hydroxyproline-rich systemin precursor	Ia. Cell wall	14990.7	3445.09	372.626	3542.47	4885.76	6992.75	5870.19	5923.64	3932.19	1083.93	12110.8
cn3181	invertase/pectin methylesterase inhibitor family protein	Ia. Cell wall	342.831	20588.9	23816.9	1255.03	34.0972	28.3284	44.0593	26.2673	858.579	10568	40.6322
cn446	invertase/pectin methylesterase inhibitor family protein	Ia. Cell wall	8232.38	34994.1	24478.8	8102.81	3755.99	8890.09	9784.16	2419.66	3336.98	23246.9	1597.87
cn5964	invertase/pectin methylesterase inhibitor family protein	Ia. Cell wall	2458.08	946.696	415.405	314.938	26.1853	54.8949	61.1408	23.6593	996.228	448.604	31.1022
cn7252	invertase/pectin methylesterase inhibitor family protein	Ia. Cell wall	533.045	269.288	265.948	520.065	445.799	801.562	1434.35	755.853	833.27	358.476	224.722
cn917	invertase/pectin methylesterase inhibitor family protein	Ia. Cell wall	7280.69	2428.34	925.905	2578.72	2351.8	5287.74	4394.26	3064.58	9700.75	5756.18	6129.23
GO_dr001P0001J21_F_ab1	invertase/pectin methylesterase inhibitor family protein	Ia. Cell wall	25951.9	52332.4	46090	49089.3	22438.1	35488.5	30364.7	21203	17472.3	42410.1	28315.9
GO_dr001P0012D21_F_ab1	invertase/pectin methylesterase inhibitor family protein	Ia. Cell wall	1753.62	1599.4	948.492	3687.65	726.688	2041.01	1547.62	260.526	148.453	262.429	269.336
GO_dr004P0002H04_F_ab1	invertase/pectin methylesterase inhibitor family protein	Ia. Cell wall	7441.9	4428.44	4889.45	12829	5402.31	8924.52	6238.45	3296.14	355.579	131.074	1303.71
GO_dr004P0003P14_F_ab1	invertase/pectin methylesterase inhibitor family protein	Ia. Cell wall	2419.19	681.069	62.4366	653.367	3052.34	3711.32	15246.7	6357.56	75.2103	61.9955	2085.36
GO_dr004P0010F08_F_ab1	invertase/pectin methylesterase inhibitor family protein	Ia. Cell wall	82.0558	4440.97	3114.91	232.521	82.5683	56.7361	92.4101	127.926	114.106	885.209	154.848
GO_dr004P0015G17_F_ab1	invertase/pectin methylesterase inhibitor family protein	Ia. Cell wall	1819.74	345.17	34.107	600.137	208.891	851.16	262.162	87.4545	1889.96	126.338	18.8823
GO_drpoolB-CL4433Contig1	invertase/pectin methylesterase inhibitor family protein	Ia. Cell wall	2384.23	4648.59	6460.73	4797.92	4267.02	6010.8	9532.38	5312.37	461.575	144.005	2901.11
GO_drpoolB-CL7844Contig1	invertase/pectin methylesterase inhibitor family protein	Ia. Cell wall	28.3036	25.7207	18.1227	74.194	124.03	32.8745	223.267	346.24	20.6965	21.2236	203.803
cn10266	mannan synthase	Ia. Cell wall	11508.6	8554.42	8451.04	24883.8	13548.7	20804.7	18499.6	13436.6	4782.23	3264.17	5666.73
GO_drpoolB-CL839Contig1	mannan synthase	Ia. Cell wall	20064.6	16004.1	12687.5	40981.4	28108.9	31993.9	33047.9	26146.1	9837.95	7921.13	14118.1
cn5108	MUCILAGE-MODIFIED	Ia. Cell wall	116.743	131.549	95.8534	87.8919	47.6664	64.7171	85.3347	52.0523	60.468	198.093	49.4185
cn5764	N-acetylglucosamine kinase	Ia. Cell wall	2421.98	2381.69	3463.18	2796.09	2256.54	3366.95	3103.49	2350.45	2712.66	2223.66	2488.51
GO_drpoolB-CL4848Contig1	n-acetylglucosamine transferase	Ia. Cell wall	799.984	746.263	1382.77	1054.19	999.087	1022.23	1212.3	1060.98	830.849	732.216	910.27
GO_dr004P0007N11_F_ab1	N-acetylglucosaminyltransferase	Ia. Cell wall	14546.4	10756.4	7708.99	8165.52	9323.77	9445.35	8851.65	7802.74	9010.14	11263.2	7420.81
GO_drpoolB-CL5262Contig1	N-acetylglucosaminyltransferase	Ia. Cell wall	12813	8581.45	5987.16	12741.9	8597.71	12578.8	13413.9	8892.7	6231.22	5177.97	7346.24
GO_drpoolB-CL7823Contig1	N-acetylglucosaminyltransferase	Ia. Cell wall	6629.53	4210.95	2884.96	4718.27	3508.07	4671.96	4252.8	2793.6	2781.53	4615.4	1885.84
cn8553	Ole e 1 allergen and extensin	Ia. Cell wall	22471.8	15991.7	3645.41	15036.5	43594.1	49491.1	51784.6	50081.2	9077.73	4658.25	8486.46
cn2937	O-linked N-acetylglucosamine transferase	Ia. Cell wall	7318.32	4720.09	6281.46	7524.49	10397.1	9630.74	8514.52	8568.39	5810.99	5904.68	4585.3
DC242241_1	olygalacturonate 4-alpha-galacturonosyltransferase	Ia. Cell wall	105.254	119.275	58.0741	125.283	65.1523	99.4849	74.5236	44.3356	70.5144	91.2036	54.4617
cn10483	pectate lyase	Ia. Cell wall	488.352	358.361	140.708	382.3	214.611	255.238	465.891	226.326	94.2325	69.5696	63.7923
cn1177	Pectate lyase	Ia. Cell wall	27.7377	30.947	18.0224	23.9103	23.6861	32.839	32.9807	22.5402	65.0866	26.9664	19.1509
cn1639	pectate lyase	Ia. Cell wall	43.3938	70.3352	29.3789	43.0266	36.2776	41.7936	132.624	37.4793	51.1067	51.8057	43.6028
cn1801	pectate lyase	Ia. Cell wall	69.3798	50.3523	29.7366	43.4072	22.0703	51.9589	63.1688	36.9586	38.3989	37.3111	31.2134
cn1802	pectate lyase	Ia. Cell wall	25.4166	30.97	24.5446	21.1995	19.4805	22.7454	53.0779	26.1225	51.2621	24.9793	28.6344
cn221	pectate lyase	Ia. Cell wall	22.2088	19.3445	18.1339	23.3288	17.3318	22.1828	25.3392	18.1261	20.673	18.1923	18.1533
cn2423	pectate lyase	Ia. Cell wall	20.554	15.2754	15.9836	13.3225	13.7094	23.0028	36.8682	14.9427	22.4483	15.5249	11.9006
cn2424	pectate lyase	Ia. Cell wall	24.4627	25.8582	24.1738	26.7231	20.8807	28.0351	19.7839	21.9659	21.6846	25.8149	34.717
cn2425	pectate lyase	Ia. Cell wall	24.7285	26.1768	26.4861	31.8682	25.7959	20.3927	25.3892	23.9798	26.8818	27.1205	23.4658
cn6296	Pectate lyase	Ia. Cell wall	38.6874	35.754	32.3139	35.5538	37.4596	25.4542	34.0001	27.3659	37.6591	37.9507	35.5825
cn6298	Pectate lyase	Ia. Cell wall	25.4098	26.956	21.8609	29.5211	22.0393	29.793	29.8147	22.1116	21.1687	23.3672	20.9256
cn6412	Pectate lyase	Ia. Cell wall	21.074	17.9473	15.3361	22.5068	20.1788	20.5502	21.9788	17.4063	16.1231	19.2282	15.1371
cn6785	Pectate lyase	Ia. Cell wall	12531.3	3802.64	661.96	3377.83	456.425	605.358	2738.16	716.524	4513.38	1651.55	98.6962
DC241985_1	Pectate lyase	Ia. Cell wall	19960.7	8985.76	5004.2	14830.6	11711.5	10329.7	10641.6	8975.42	9577.5	3752.51	4040.27
EB175241_1	Pectate lyase	Ia. Cell wall	1419.36	1332.42	2046.42	23337.5	14681.9	22271.3	13470.2	7780.63	106.608	87.9968	330.58
GO_dr001P0009N12_F_ab1	Pectate lyase	Ia. Cell wall	18.6985	38.5533	26.5908	24.2025	83.2534	121.304	87.3361	114.562	27.1439	34.2027	227.88
GO_dr004P0022H10_F_ab1	pectate lyase	Ia. Cell wall	1162.66	813.159	283.684	1842.09	1330.26	2799.41	1933.34	1051.24	282.629	48.2738	171.084
cn10409	pectate lyase family protein	Ia. Cell wall	41.0555	34.9498	46.4185	57.3694	35.9356	34.7171	35.7616	28.5092	83.6634	50.4694	29.5823
GO_dr004P0019G24_F_ab1	pectate lyase family protein	Ia. Cell wall	23017	10203.1	3942.78	15956.1	7938.79	13586.8	13978.2	7636.83	7868.13	2496.91	2798.05
SG_SGN-U211775	pectate lyase family protein	Ia. Cell wall	20.2982	22.5767	24.6693	22.7721	21.0797	18.2316	17.7439	23.2408	28.4383	23.8786	17.5553
SG_SGN-U212178	pectate lyase family protein	Ia. Cell wall	23.0601	17.5055	19.4694	12.6657	19.643	13.1924	16.5025	17.1935	24.1159	22.4003	22.5099
cn4015	Pectate lyase precursor	Ia. Cell wall	12144.1	4126.87	1213.45	9607.47	5524.2	7538.61	15316.3	7622.91	1731.21	2034	1837.29
cn6583	Pectate lyase precursor	Ia. Cell wall	98.6924	84.3557	50.0344	82.7336	168.878	104.941	144.05	118.07	102.553	127.51	134.714
cn10072	pectin methyl esterase	Ia. Cell wall	20230	9918.22	10053.5	23616.9	21123.1	24361.1	22369.4	13473.3	11077.5	4736.64	2206.38
cn8144	pectin methyl esterase	Ia. Cell wall	44270.3	31201.2	13644.4	9545.86	319.792	145.541	333.198	422.972	14054.2	9903.79	5429.28
GO_dr004P0007K17_F_ab1	pectin methyl esterase	Ia. Cell wall	32104.8	23020.5	21895.5	29373.9	28701.1	28844.4	28594.4	26167.7	23910	11887.9	8754.86
cn5496	pectin methylesterase	Ia. Cell wall	297.512	715.242	381.459	593.715	210.07	566.802	465.03	243.449	240.214	339.428	193.832
GO_dr004P0024N04_F_ab1	pectin methylesterase	Ia. Cell wall	5113.22	18843.8	7736.31	7671.21	1226.42	1669.65	1276.62	974.791	4862.18	22482.5	1020.91
cn1460	pectin methyl-esterase	Ia. Cell wall	29.7563	23.4943	27.2302	21.8497	28.5653	17.1486	22.4051	27.8905	22.8064	30.3386	28.11
cn2305	pectin methyl-esterase	Ia. Cell wall	826.261	672.334	279.801	670.878	797.461	461.159	725.476	445.172	73.786	88.3067	184.107
cn2306	pectin methyl-esterase	Ia. Cell wall	181.509	98.9527	61.5482	49.9673	69.4909	50.4672	147.216	82.6557	27.2757	28.6377	44.8415
cn2323	pectin methyl-esterase	Ia. Cell wall	17.528	18.6427	20.8875	16.1859	16.6061	17.7188	19.9867	17.6404	16.9922	19.803	22.6004
cn2325	pectin methyl-esterase	Ia. Cell wall	20.7295	20.1332	21.5636	24.3826	22.5979	22.5415	17.7951	22.0033	23.0748	22.3054	19.2454
cn2436	pectin methyl-esterase	Ia. Cell wall	78.5679	51.794	34.9673	57.046	54.0784	44.1221	61.729	43.9432	22.1731	27.2933	27.049
cn2557	pectin methyl-esterase	Ia. Cell wall	1726.97	2283.64	2657.77	2980.8	1121.11	1937.68	1202.44	1131.76	1157.93	1624.47	509.006
cn2561	pectin methyl-esterase	Ia. Cell wall	95.7257	179.595	452.636	196.588	41.5899	90.0711	89.3642	59.5466	29.6607	113.681	20.4026
cn5705	pectin methyl-esterase	Ia. Cell wall	34.7747	31.2251	21.8858	36.9605	30.6491	27.0593	29.1375	22.4247	51.3118	25.0017	29.2131
GO_drpoolB-CL1368Contig1	pectin methyl-esterase	Ia. Cell wall	24970.3	32084.4	32695.6	29762.7	19756.4	21532.3	23125.1	22132.2	11952.8	23475.1	9447.69
GO_drpoolB-CL7089Contig1	pectin methyl-esterase	Ia. Cell wall	75.8956	1095.19	7816.31	34738.1	40931.1	41093.6	37391.3	38483.5	152.898	86.719	32522.5
GO_drpoolB-CL8124Contig1	pectin methyl-esterase	Ia. Cell wall	62.5197	1183.22	1110.91	4247.56	13178.1	19081.9	21408.8	15819.7	27.1706	40.004	10181.6
cn1096	pectinacetylesterase	Ia. Cell wall	29.4462	28.2098	22.6918	22.6364	19.0477	24.4172	23.2041	20.9022	36.6927	23.6326	20.9247
cn3957	pectinacetylesterase	Ia. Cell wall	18.6806	20.6865	17.8938	18.935	17.8837	18.6267	22.7081	18.9575	16.7765	19.4571	19.4047
cn3958	pectinacetylesterase	Ia. Cell wall	20.2546	20.8038	28.6322	23.6009	23.6833	22.2043	20.6779	19.0933	29.1043	20.7904	22.143
cn3959	pectinacetylesterase	Ia. Cell wall	48.3769	28.3802	26.1553	29.5201	21.7945	28.3448	44.4516	23.4236	31.7052	28.2013	24.2121
cn5400	pectinacetylesterase	Ia. Cell wall	28.6827	19.4074	25.473	22.1469	22.3822	18.2327	21.5591	21.3349	28.2615	24.1443	21.4065
cn5401	pectinacetylesterase	Ia. Cell wall	22.0008	32.4777	26.3647	15.2154	22.1093	22.8216	24.6168	23.5706	27.5048	25.1659	24.3178
cn8642	pectinacetylesterase	Ia. Cell wall	9506.28	14200.3	7976.24	8635.88	4662	6820.59	6684.64	5300.05	3546.1	12826.4	4671.09
cn9439	pectinacetylesterase	Ia. Cell wall	9948.67	11171.1	7522.31	13121.4	8484.98	11121.7	8098.66	7750.95	7020.83	9823.45	2675.77
EB174967_1	pectinacetylesterase	Ia. Cell wall	8891.23	4548.12	1804.08	3503.67	466.773	779.571	832.692	315.149	5208.78	3454.7	72.7577
GO_dr001P0012A10_F_ab1	pectinacetylesterase	Ia. Cell wall	894.266	1172.77	435.087	2761.99	554.252	646.11	988.209	626.859	49.8834	72.6794	678.475
GO_drpoolB-CL2686Contig1	pectinacetylesterase	Ia. Cell wall	994.886	1307.6	1360.44	1154.77	299.772	321.369	477.497	338.887	223.302	644.998	1120.9
GO_drpoolB-CL5836Contig1	pectinacetylesterase	Ia. Cell wall	13796	18290.6	13106.9	11506.7	9772.89	7550.37	9076.11	10209.3	5998.61	24352.7	9219.05
cn1104	Pectinesterase	Ia. Cell wall	19702.2	11352.4	4490.77	8899.94	1258.57	3187.89	3276.15	1393.62	11049.3	6422.11	285.442
cn1362	pectinesterase	Ia. Cell wall	17.0027	18.1221	21.3949	15.4461	16.2966	16.1315	17.3377	20.6294	22.528	22.7432	21.0663
cn1558	Pectinesterase	Ia. Cell wall	19.7861	22.7118	20.9068	17.2923	21.3652	22.5023	17.597	23.7988	24.362	21.885	20.512
cn1656	pectinesterase	Ia. Cell wall	587.252	738.747	609.979	662.487	338.405	536.128	588.073	365.092	974.398	880.292	291.88
cn1767	pectinesterase	Ia. Cell wall	6709.24	6304.48	6279.52	7827.09	6415.34	7994.79	7708.86	6812.54	7739.39	10180.3	4561.58
cn1840	pectinesterase	Ia. Cell wall	22.7634	15.2633	17.9791	20.2032	18.6514	18.7738	14.2628	18.5258	15.8336	16.0255	20.8404
cn1841	pectinesterase	Ia. Cell wall	346.677	507.124	954.841	382.68	252.161	213.025	162.145	347.165	219.623	297.39	186.002
cn1842	pectinesterase	Ia. Cell wall	4014.6	7742.85	9719.2	12781.2	3638.1	6221.32	4868.5	3653.91	887.372	2844.25	1834.4
cn1905	pectinesterase	Ia. Cell wall	4567.34	2898.34	2389.41	2721.77	4536.1	4185.44	4274.9	5483.39	1505.09	1137.75	4487.91
cn2493	pectinesterase	Ia. Cell wall	36.0045	26.9065	32.0516	26.5338	29.5106	22.625	27.2178	27.2404	59.6102	80.0474	32.8897
cn2911	Pectinesterase	Ia. Cell wall	5181.11	3572.23	5510.42	5820.91	2531.48	5426.51	5641.32	2528.8	679.068	658.723	3565.56
cn2999	pectinesterase	Ia. Cell wall	23584.5	26250.3	26226.1	25113.9	21428.9	22303.4	22635.3	20302.6	16488.4	20793.8	28406.3
cn3510	pectinesterase	Ia. Cell wall	459.586	353.295	169.49	281.029	149.934	78.7313	251.488	214.818	421.504	639.045	167.423
cn3693	pectinesterase	Ia. Cell wall	344.673	169.465	48.4485	72.8359	72.6278	67.0291	53.1449	176.506	247.527	146.604	86.8947
cn381	pectinesterase	Ia. Cell wall	27192.7	41637.5	45720.5	46106.3	23198	28114	25278.8	23481.4	7943.64	19494	16299.4
cn386	pectinesterase	Ia. Cell wall	25072.7	37303.7	34612.3	34706.9	27185.8	24240.8	23250.4	26540.7	10737.8	25320.8	21383.3
cn388	pectinesterase	Ia. Cell wall	22297.9	34408.2	35378.9	33104.1	25114.6	20702.4	19583.1	22479.3	9577.43	22512	18678.6
cn4308	pectinesterase	Ia. Cell wall	66.7781	72.9007	38.1964	70.4353	38.1097	45.7847	42.3061	41.0119	68.6969	57.2542	31.1279
cn4802	Pectinesterase	Ia. Cell wall	28425.3	15277.4	6165.81	17845.4	3877.15	6275.26	4490.4	3423.32	7645.52	5719.78	3588.64
cn5326	pectinesterase	Ia. Cell wall	25.3545	24.7028	25.3186	30.881	23.3911	27.6599	21.1211	22.754	23.6038	30.7423	25.0898
cn5327	pectinesterase	Ia. Cell wall	28.1141	24.8338	29.6239	23.2591	21.1076	22.6679	21.8221	18.2491	26.669	27.4514	21.5227
cn5370	Pectinesterase	Ia. Cell wall	45126	36083.2	29062	26618.4	14388.6	13357.4	9091.1	12211.3	23984.4	15366.1	2265.36
cn5706	pectinesterase	Ia. Cell wall	15.9946	20.1285	13.8558	19.4734	13.8844	18.2696	20.1053	13.3712	17.6176	15.8583	14.474
cn6174	pectinesterase	Ia. Cell wall	2654.49	637.785	96.0603	437.768	979.146	150.302	112.822	3423.41	3593.64	2142.1	1045.52
cn6200	Pectinesterase	Ia. Cell wall	177.368	110.588	92.9629	93.4066	92.6182	103.669	134.7	81.334	481.408	233.801	74.0661
cn6290	pectinesterase	Ia. Cell wall	26.5836	219.594	1107.46	103.205	21.6202	24.9834	20.9548	27.9715	60.3671	34.2691	35.3527
cn6299	pectinesterase	Ia. Cell wall	19.5516	20.0112	21.0793	19.1659	18.4134	23.0204	27.8302	20.7634	23.1071	23.3704	24.5137
cn6463	pectinesterase	Ia. Cell wall	25.3109	28.0713	37.354	22.4721	22.9216	25.1103	25.0163	20.2112	24.6413	25.7136	32.4271
cn6524	Pectinesterase	Ia. Cell wall	36230.7	23830.1	12589.6	22962.6	9086.3	9611.11	8973.94	8229.27	14227.2	11240.2	9659.49
cn6592	pectinesterase	Ia. Cell wall	16.95	22.5572	31.1961	15.8135	24.2454	22.5924	35.1291	28.368	24.7517	18.9822	20.195
cn7965	pectinesterase	Ia. Cell wall	792.651	605.074	149.62	556.238	139.108	269.073	183.865	106.587	129.813	101.595	169.806
cn9287	pectinesterase	Ia. Cell wall	4121.94	11543.4	4248.01	4239.12	3938.13	3905.19	4367.85	4350.79	5617.85	6358.2	6312.15
DC241901_1	pectinesterase	Ia. Cell wall	246.128	200.473	206.501	253.822	129.876	152.319	172.894	187.694	260.755	376.98	145.544
DC243334_1	pectinesterase	Ia. Cell wall	31.1182	25.4928	35.4224	32.8635	26.8928	32.714	30.1488	29.9253	45.1427	35.9072	28.1803
DC244582_1	pectinesterase	Ia. Cell wall	27.9043	35.8652	29.1574	42.1949	28.2225	44.8698	37.5823	19.3931	23.4415	32.9757	28.0652
DW177098_1	pectinesterase	Ia. Cell wall	1893.4	1181.94	1827.65	2390.02	542.985	550.884	1174.21	463.725	638.309	629.606	576.046
DY395814_1	pectinesterase	Ia. Cell wall	35.0292	32.2176	35.8176	31.2366	30.4919	30.21	28.4594	22.2939	36.6228	32.9034	29.134
EB174435_1	Pectinesterase	Ia. Cell wall	2607.19	364.971	142.605	685.805	847.247	876.503	745.394	571.263	6299.09	2822.62	479.776
GO_dr001P0008E21_F_ab1	pectinesterase	Ia. Cell wall	22.3552	31.8059	185.733	93.4967	285.651	30.0821	37.7403	1474.19	22.3468	29.5367	415.192
GO_dr004P0004N03_F_ab1	pectinesterase	Ia. Cell wall	214.389	109.976	67.0029	151.465	1286.73	2465.11	7305.03	3301.85	256.668	157.594	1450.44
GO_dr004P0031M16_F_ab1	Pectinesterase	Ia. Cell wall	1920.11	825.318	302.326	1739.36	2130.87	3804.56	5554.24	1933.71	221.05	185.445	1257.69
GO_drpoolB-CL2615Contig1	Pectinesterase	Ia. Cell wall	26.4143	277.885	5777.4	5739.88	2415.57	3827.84	1987.14	1439.18	23.565	69.7952	975.379
GO_drpoolB-CL3535Contig1	pectinesterase	Ia. Cell wall	23.5602	142.544	1757.87	13598.1	19472.6	18403.4	14907	15076.5	23.881	31.3356	10056.5
GO_drpoolB-CL4831Contig1	pectinesterase	Ia. Cell wall	101.664	565.628	293.605	2386.27	3660.17	1695.44	9420.41	8539.3	56.531	126.714	6635.28
GO_drpoolB-CL5050Contig1	pectinesterase	Ia. Cell wall	369.911	5198.26	36592.4	33234.5	26142	31900.3	22113.8	20866.7	30.4795	983.453	15755.8
GO_drpoolB-CL5215Contig1	pectinesterase	Ia. Cell wall	6375.99	6607.6	5382.75	6561.38	6712.59	7936.28	7879.49	6184.54	7846.52	9485.86	5827.56
GO_drpoolB-CL5443Contig1	pectinesterase	Ia. Cell wall	30.2838	20.0529	23.6074	75.7803	62.2369	81.2892	116.813	72.6907	31.4544	22.0596	76.987
SG_SGN-U209721	pectinesterase	Ia. Cell wall	83.0725	27.6886	27.2789	63.6469	21.1144	35.6762	22.7141	24.1135	37.6587	45.2612	24.7539
SG_SGN-U211043	pectinesterase	Ia. Cell wall	20.6227	27.4824	39.932	17.5125	21.3626	25.513	17.1535	21.9997	19.7254	21.7007	19.5446
GO_dr004P0016G14_F_ab1	pectin-glucuronyltransferase	Ia. Cell wall	31526.6	23792.1	23116.4	31271.5	19584.3	17905	21087.8	19518.6	9715.32	18846.7	21080.5
GO_drpoolB-CL8534Contig1	pectin-glucuronyltransferase	Ia. Cell wall	10338	5793.32	1658.04	10739	2116.24	2758.03	3180.55	2224.57	1249.46	1006.3	3310.58
cn8095	Peptide-N(4)-(N-acetyl-beta-glucosaminyl)asparagine amidase	Ia. Cell wall	1068.8	934.985	720.593	1057.43	822.964	1123.49	1038.9	734.488	776.029	713.877	777.4
cn4456	peptide-N4-(N-acetyl-beta-glucosaminyl)asparagine amidase	Ia. Cell wall	5565.34	12931.1	8732.95	7588.15	4907.6	6855.42	5295.51	4828.96	3855.96	10168.5	7024.04
GO_dr004P0013D14_F_ab1	Peptide-N4-(N-acetyl-beta-glucosaminyl)asparagine amidase	Ia. Cell wall	4007.83	1930.93	927.404	4513.11	2163.05	4476.9	4502.83	1975.27	1042.6	294.975	1231.97
cn9972	Peptide-N4-(N-acetyl-beta-glucosaminyl)asparagine amidase A	Ia. Cell wall	3958.31	15323.2	12393.5	8219.4	3220.12	9422.06	6948.56	3845.14	2167.61	10066.8	4939.03
cn9973	Peptide-N4-(N-acetyl-beta-glucosaminyl)asparagine amidase A	Ia. Cell wall	2353.04	6379.47	3635.03	5478.19	1519.63	4992.97	4554.53	1599.74	1107.36	2564.01	1951.62
GO_dr001P0011B03_F_ab1	Peptide-N4-(N-acetyl-beta-glucosaminyl)asparagine amidase A	Ia. Cell wall	907.81	362.998	124.868	1109.62	155.557	232.592	242.896	145.223	102.437	94.1773	277.265
SG_SGN-U211438	Peptide-N4-(N-acetyl-beta-glucosaminyl)asparagine amidase A	Ia. Cell wall	3733.38	3036.91	1531.25	2422.97	1527.73	2500.51	2383.4	1666.44	3345.58	2294.3	2309.75
GO_dr004P0012D03_F_ab1	phosphoglucomutase	Ia. Cell wall	4283.74	3122.22	1872.48	5037.25	4200.12	4161.82	4168.1	4158.85	1849.97	1760.67	3470.45
GO_drpoolB-CL2263Contig1	phosphoglucomutase	Ia. Cell wall	3191.58	5441.93	2619.35	5839.22	3832.84	4877.5	4362.26	3509.35	3010.23	4877.51	2196.67
GO_drpoolB-CL8009Contig1	phosphoglucosamine mutase	Ia. Cell wall	8438.07	5721.67	4124.14	9009.01	8541.11	9954.1	9546.48	7581.54	3479.88	3837.41	5135.84
GO_dr001P0010K18_F_ab1	plant cell wall protein	Ia. Cell wall	21.5729	30.7823	43.2484	33.7303	92.3204	518.211	268.769	119.316	37.7419	49.2105	169.314
cn2177	pollen Ole e 1 allergen and extensin family protein	Ia. Cell wall	16.4541	16.6623	21.5065	13.455	16.6176	17.7147	23.6505	17.8266	20.6876	17.229	17.3306
cn2230	pollen Ole e 1 allergen and extensin family protein	Ia. Cell wall	22.5865	35.1788	25.9376	20.8574	22.6096	21.2835	21.9635	27.6068	38.21	25.0931	20.6769
cn2468	pollen Ole e 1 allergen and extensin family protein	Ia. Cell wall	42.2566	53.0188	39.2685	46.9166	31.0593	39.9182	34.7216	34.5915	53.9435	29.953	28.6217
cn2469	pollen Ole e 1 allergen and extensin family protein	Ia. Cell wall	26.0922	31.572	26.4075	24.5631	25.4149	25.364	27.6304	28.2189	30.8329	31.7615	27.3819
cn2556	pollen Ole e 1 allergen and extensin family protein	Ia. Cell wall	58.1915	36.7142	26.0725	36.6729	29.1716	34.6558	45.3136	36.8579	34.1469	26.5549	39.3509
cn2560	pollen Ole e 1 allergen and extensin family protein	Ia. Cell wall	45.8698	33.8974	33.255	34.7479	28.4396	36.9834	38.4635	28.8946	34.4186	37.13	30.9342
cn264	pollen Ole e 1 allergen and extensin family protein	Ia. Cell wall	20013.4	26699.1	19794.5	31229.3	19167.8	18180.5	22678.4	23292.6	7940.62	12837.9	21075.8
cn4094	pollen Ole e 1 allergen and extensin family protein	Ia. Cell wall	52.524	38.11	34.6017	67.6708	190.75	178.256	204.818	140.81	42.0588	41.8569	85.4149
cn5161	pollen Ole e 1 allergen and extensin family protein	Ia. Cell wall	18682.2	19858.7	22589	25525.9	13183.1	16778.9	16430.8	12689.9	14489.4	13288	10338.9
cn5559	pollen Ole e 1 allergen and extensin family protein	Ia. Cell wall	23.0181	19.4587	23.4918	30.2856	17.9954	22.6917	35.6147	22.0453	19.6386	21.9222	20.2259
cn6310	pollen Ole e 1 allergen and extensin family protein	Ia. Cell wall	17.3747	16.7099	18.4099	19.0075	17.0163	21.0153	16.9115	18.1095	23.2951	18.0594	22.8231
cn6311	pollen Ole e 1 allergen and extensin family protein	Ia. Cell wall	287.962	119.149	26.9945	152.593	24.161	37.0057	46.7318	31.4503	26.496	30.8543	34.3537
cn1217	polygalacturonase	Ia. Cell wall	16056	6553.08	2876.77	9204.65	1677.28	4756.91	1966.79	1041.21	4926.83	5527.78	813.846
cn2079	polygalacturonase	Ia. Cell wall	44.4554	26.1612	23.7996	30.334	16.9541	27.5867	29.5085	25.6856	45.5826	27.5137	23.4541
cn2738	polygalacturonase	Ia. Cell wall	27.6863	33.0443	31.3499	21.5188	118.481	131.739	82.9859	346.56	24.066	25.6926	494.792
cn3348	polygalacturonase	Ia. Cell wall	20.2851	21.1889	19.2904	25.6837	20.1982	20.1352	15.0325	21.9746	18.3194	18.8683	22.239
cn3615	polygalacturonase	Ia. Cell wall	20297.5	6770.57	773.944	670.864	5766.15	2562.38	10058	11013.5	1301.03	670.018	9912.71
cn3860	polygalacturonase	Ia. Cell wall	23569.6	8283.05	4109.55	8206.37	4696.96	8858.55	8446.1	4332.19	5791.38	3812.38	2662.82
cn4012	polygalacturonase	Ia. Cell wall	8331.91	3413.53	1207.47	10166.1	11022.4	16248	21003.8	13321.6	4204.15	2102.32	8339.9
cn6064	polygalacturonase	Ia. Cell wall	136.136	1150.01	153.535	102.787	78.1839	118.718	112.64	70.3141	144.843	1553.6	314.606
cn6292	polygalacturonase	Ia. Cell wall	29.56	21.4385	23.5306	35.606	24.4959	26.8009	21.6755	23.4604	21.0686	30.7742	25.7101
cn6293	polygalacturonase	Ia. Cell wall	21.336	17.3045	21.2928	28.5453	18.6726	19.6179	23.6742	21.4793	21.1834	22.1395	19.3026
cn6294	polygalacturonase	Ia. Cell wall	23.4008	20.9121	25.3032	22.0951	20.5961	18.1527	20.2622	20.5248	26.4688	26.886	23.4452
cn6301	polygalacturonase	Ia. Cell wall	26.3927	19.6909	22.0771	21.894	23.8802	16.6474	27.3163	26.1186	27.7999	23.1553	27.7241
cn6302	polygalacturonase	Ia. Cell wall	43.2771	28.6431	23.8266	32.1837	23.1819	27.7334	27.879	22.8382	31.3281	27.4539	42.9956
cn6381	polygalacturonase	Ia. Cell wall	20.3314	20.257	26.6511	23.5298	24.6995	24.3579	20.9003	20.0363	30.2231	20.5139	20.9908
cn6382	polygalacturonase	Ia. Cell wall	68.186	35.8755	42.8161	70.7403	42.8591	61.3404	54.2119	32.0162	58.2546	71.6089	50.9377
cn7297	polygalacturonase	Ia. Cell wall	36.2815	94.4625	374.369	5750.51	893.065	1608.43	1169.34	177.015	40.045	28.6753	200.701
cn7658	polygalacturonase	Ia. Cell wall	565.956	2401.4	11543.7	7603.14	1569.92	3098.27	1810.98	936.173	46.873	243.358	1801.46
cn7974	polygalacturonase	Ia. Cell wall	41223.3	19765.5	9010.7	17845.8	12762.2	20972.2	19954.8	11935.8	16030.3	9435.15	9087.94
cn8272	polygalacturonase	Ia. Cell wall	7380.82	8430.26	3397.09	2743.44	5058.34	4690.01	3673.17	6787.55	44.4557	43.1947	13381.3
GO_dr001P0003O11_F_ab1	polygalacturonase	Ia. Cell wall	252.372	227.803	873.733	854.868	1280.76	1884.73	2724.92	1294.74	348.183	168.116	909.668
GO_dr001P0010L08_F_ab1	polygalacturonase	Ia. Cell wall	33462.5	26875.5	26225.3	34590.2	29009.2	24356.9	23417.6	28763	33797.3	26308.9	24110.1
GO_dr001P0012G06_F_ab1	polygalacturonase	Ia. Cell wall	21.6365	18.8215	20.7796	20.6039	39.9356	23.5926	146.182	56.4216	22.2237	107.684	69.7488
GO_dr001P0020E02_F_ab1	polygalacturonase	Ia. Cell wall	27.3772	39.0707	22.6497	34.4487	37.6388	36.6638	133.335	64.9685	25.7565	61.6427	65.038
GO_dr004P0001H12_F_ab1	polygalacturonase	Ia. Cell wall	2914.5	1660.88	909.022	2747.46	534.178	941.019	854.066	514.299	473.466	385.982	487.642
GO_dr004P0015B16_F_ab1	polygalacturonase	Ia. Cell wall	439.637	98.7154	62.8605	97.2047	3988.21	6559.55	15153.1	8342.67	1409.46	249.321	1228.41
GO_dr004P0016D02_F_ab1	polygalacturonase	Ia. Cell wall	1662.76	465.969	309.084	756.195	332.372	664.793	625.105	357.399	765.604	221.759	233.929
GO_drpoolB-CL4304Contig1	polygalacturonase	Ia. Cell wall	18149.4	17432.2	17426.4	24380.4	15137.7	22086	19081.4	13558.4	7583.07	15625.1	7520.2
GO_drpoolB-CL5535Contig1	polygalacturonase	Ia. Cell wall	2573.96	1884.02	1084.01	1860.75	1349.72	1082.76	1177.69	1164.33	791.626	1041.11	867.011
GO_drpoolB-CL6337Contig1	polygalacturonase	Ia. Cell wall	1862.6	998.904	1376.1	1636.5	995.964	1254.91	1110.34	797.546	1473.96	763.652	1393.55
GO_drpoolB-CL8188Contig1	polygalacturonase	Ia. Cell wall	33.5279	46.2345	24.5241	366.719	163.222	619.922	915.525	223.312	19.7813	24.3319	125.971
GO_drpoolB-CL9156Contig1	polygalacturonase	Ia. Cell wall	786.15	235.716	232.992	646.667	164.958	243.462	317.748	181.811	113.409	134.318	209.29
GO_drs12P0007H16_F_ab1	polygalacturonase	Ia. Cell wall	221.754	168.763	48.8217	272.135	478.937	273.988	993.95	736.875	68.4677	58.4138	307.987
GO_drs12P0007H16_R_ab1	polygalacturonase	Ia. Cell wall	701.212	311.829	97.4534	674.746	1239.28	786.494	2427.25	1826.2	265.62	188.014	845.374
GO_drs21P0009K07_F_ab1	polygalacturonase	Ia. Cell wall	1350.75	3026.96	12845.1	8330	384.518	332.354	605.906	362.722	333.307	83.973	9367.91
IP_PHBS011I14u	polygalacturonase	Ia. Cell wall	248.59	40.3186	38.7869	70.5086	1711.18	4037.92	9626.44	3677.23	536.788	77.2765	609.611
SG_SGN-U211896	polygalacturonase	Ia. Cell wall	25.9035	26.443	23.7561	34.6419	20.8995	27.4137	31.3526	21.3637	24.8339	24.2583	25.4511
cn10315	polygalacturonase (pectinase)	Ia. Cell wall	26.0475	21.1898	16.7962	26.8485	23.8732	20.4565	21.3285	21.5082	22.4739	25.8507	22.8616
cn4011	polygalacturonase (pectinase)	Ia. Cell wall	11597.1	7868.46	4746.39	8499.05	8290.74	9788.37	10980.8	7793.29	14287.6	10674.1	8670.72
GO_drpoolB-CL260Contig1	polygalacturonase (pectinase) family protein	Ia. Cell wall	5454.73	1588.15	156.121	200.246	837.989	902.071	3748.48	1949.85	196.568	102.285	1557.84
GO_drpoolB-CL9530Contig1	polygalacturonase (pectinase) family protein	Ia. Cell wall	220.568	46.964	22.3785	463.869	4058.31	3713.53	8578.99	6029.09	265.403	881.224	449.593
GO_drpoolB-CL9648Contig1	polygalacturonase (pectinase) family protein	Ia. Cell wall	17212.3	14680.6	8123.36	13186.1	11415.6	11143.3	12063.4	10565.7	6287.9	6918.62	10028.1
GO_drpoolB-CL1588Contig1	polygalacturonase / pectinase	Ia. Cell wall	64.2285	83.7764	47.4997	64.2711	159.933	234.511	135.165	390.15	42.458	92.8929	730.042
cn3627	polygalacturonase 7	Ia. Cell wall	25.0073	28.343	29.8151	28.7235	175.597	775.048	1351.89	319.415	32.2534	18.0558	35.1179
cn2862	polygalacturonase inhibitor protein	Ia. Cell wall	2718.99	2073.8	2839.46	2107.13	862.395	1964.31	1154.42	948.948	2791.68	1172.22	468.683
cn8773	polygalacturonase inhibitor protein	Ia. Cell wall	2901.42	5801.36	12459.5	11205	3450.75	7793.55	4595.36	1868.29	1297.44	2059.38	965.477
IP_PHBS010K16u	polygalacturonase inhibitor protein	Ia. Cell wall	68.6282	238.507	4046.71	2764.83	3092.04	6981.83	7344.37	3299.6	43.477	31.6542	11870.4
cn4452	polygalacturonate 4-alpha-galacturonosyltransferase	Ia. Cell wall	14755.3	8411.06	7515.84	9943.03	6465.31	8929.39	9266.25	6323.92	9666.96	6720.79	5076.01
GO_drpoolB-CL3628Contig1	polygalacturonate 4-alpha-galacturonosyltransferase	Ia. Cell wall	12598.5	10102.8	6400.02	13208.5	10072.2	11413.9	11780.1	9622.43	6116.15	5908.29	6500.32
GO_drpoolB-CL7627Contig1	polygalacturonate 4-alpha-galacturonosyltransferase	Ia. Cell wall	4958.38	13246.6	4904.22	4368.7	1560.1	1162.25	1489.1	1902.55	1965.54	15042.4	4369.85
GO_drpoolB-CL8469Contig1	polygalacturonate 4-alpha-galacturonosyltransferase	Ia. Cell wall	3370.24	4747.07	3464	3303.58	1929.69	2327.6	2439.09	2044.77	2041.51	5535.75	1462.95
GO_drpoolB-CL8640Contig1	polygalacturonate 4-alpha-galacturonosyltransferase	Ia. Cell wall	8684.7	8541.68	6839.05	8178.71	5855.1	5503.29	6158.65	6099.85	6311.78	8714.54	4859.58
IP_PHBS006D12u	polygalacturonate 4-alpha-galacturonosyltransferase	Ia. Cell wall	5617.47	6312.48	2190.48	6242.77	2613.87	4077.57	3886.86	2516.93	3346.85	2749.84	2544.56
SG_SGN-U210323	polygalacturonate 4-alpha-galacturonosyltransferase	Ia. Cell wall	27.1523	355.918	40.5032	39.8876	24.7978	22.3882	30.5626	23.2888	24.2313	85.3261	27.1652
cn2839	proline-rich cell wall protein	Ia. Cell wall	1214.6	801.146	601.881	685.425	52.2618	61.4475	45.7948	89.4001	1159.37	702.825	41.0772
cn8083	proline-rich cell wall protein	Ia. Cell wall	212.456	2495.73	21789.2	23348.8	16149.8	29888.9	30126.9	20005.7	656.982	2806.1	3841.59
cn8084	proline-rich cell wall protein	Ia. Cell wall	745.084	6623.05	38867.7	36448	25710	39521.1	38427.6	32552.2	3517.16	10887.9	11305.8
GO_drpoolB-CL870Contig1	proline-rich cell wall protein	Ia. Cell wall	12388	7518.6	5598.82	4244.24	4700	545.287	7685.69	10258.5	28169.5	6620.26	7051.01
cn4571	proline-rich family protein	Ia. Cell wall	85.0903	55.3322	40.1694	123.318	22.0941	37.8571	25.3047	25.0851	58.7562	39.53	19.4143
GO_dr004P0002B04_F_ab1	proline-rich family protein	Ia. Cell wall	569.092	389.839	241.952	1585.84	771.002	1866.37	1255.96	571.938	57.5264	40.4621	189.104
GO_dr004P0008L07_F_ab1	proline-rich family protein	Ia. Cell wall	48.1363	48.2114	55.609	43.3518	587.655	691.56	2489.8	1131.79	41.3881	42.6577	776.203
GO_dr004P0023C05_F_ab1	proline-rich family protein	Ia. Cell wall	2441.06	806.587	443.985	572.945	205.605	206.115	305.391	199.344	14252.7	10085.6	179.583
GO_drpoolB-CL5862Contig1	proline-rich family protein	Ia. Cell wall	475.724	261.097	182.477	953.921	3105.98	2700.62	2551.86	1672.04	264.627	114.16	1180.44
GO_drpoolB-CL8312Contig1	proline-rich family protein	Ia. Cell wall	3210.84	5569.15	4892.89	4205.71	3009.56	2943.62	2714.7	2992.41	2124.22	4794.1	3872.6
SG_SGN-U211051	proline-rich family protein	Ia. Cell wall	18.2564	22.3583	24.6559	29.4009	136.65	112.988	71.3789	257.462	33.4058	18.2883	183.373
cn10412	proline-rich protein	Ia. Cell wall	23.048	27.2564	21.7585	22.7104	20.156	16.4998	14.0907	25.3676	23.4866	20.6422	19.297
cn10413	proline-rich protein	Ia. Cell wall	31.1076	30.9887	25.4588	32.776	18.498	17.1503	24.5155	21.0755	25.8736	21.2775	15.4862
cn1122	proline-rich protein	Ia. Cell wall	2785.84	1682.89	505.417	272.785	18.6286	79.2564	59.4059	22.2698	688.301	352.405	13.4829
cn1544	proline-rich protein	Ia. Cell wall	30.3885	31.8408	22.3467	21.4141	22.1264	15.1468	18.9989	17.6152	33.1868	27.509	16.5909
cn1791	proline-rich protein	Ia. Cell wall	31.0343	31.7777	25.0006	23.5998	24.9552	27.8634	19.967	27.1607	26.2296	24.9121	23.6602
cn1792	proline-rich protein	Ia. Cell wall	25.7337	21.056	19.9306	25.0222	16.2389	24.8859	24.7257	18.3074	22.539	21.7713	21.3881
cn1793	proline-rich protein	Ia. Cell wall	44.8884	46.3795	42.3991	61.5344	31.4574	57.1426	38.0269	34.0215	41.4224	54.4344	43.0055
cn1794	proline-rich protein	Ia. Cell wall	39352.2	18605.4	7814.03	13971.7	1028.87	3080.77	1526.05	403.106	32241.5	24801.7	42.5697
cn203	proline-rich protein	Ia. Cell wall	28.2586	15.2751	29.8777	20.4559	15.6064	19.5749	14.6772	15.8223	1201.42	440.911	18.3541
cn2179	proline-rich protein	Ia. Cell wall	27.5927	64.5141	30.6239	41.0022	17.6637	22.8294	18.2777	20.5789	34.6987	29.1185	18.6453
cn2180	proline-rich protein	Ia. Cell wall	30.6468	24.5583	19.023	26.5718	24.4746	20.9177	24.8652	20.9093	41.7727	26.9591	20.0395
cn2181	proline-rich protein	Ia. Cell wall	32.5472	29.856	29.5252	30.2977	22.0485	24.5682	24.7935	27.8355	56.6059	47.3227	18.4627
cn2182	proline-rich protein	Ia. Cell wall	49.5626	53.9636	35.6772	39.5446	20.1617	25.4554	25.2399	21.9235	52.2201	43.1133	21.6403
cn2183	proline-rich protein	Ia. Cell wall	3335.89	2117.33	1272.71	1163.44	129.495	370.814	177.152	45.0624	4761.3	2353.8	23.0952
cn2184	proline-rich protein	Ia. Cell wall	24.2346	21.2939	20.0422	19.6096	22.5802	21.9128	22.1856	16.5663	18.8381	16.6633	23.3075
cn2185	proline-rich protein	Ia. Cell wall	61.2291	39.4336	28.0669	30.2063	18.0236	27.2948	29.8697	19.362	101.038	100.243	25.9871
cn2186	proline-rich protein	Ia. Cell wall	109.505	106.375	57.8705	55.6758	27.094	34.113	28.5046	18.5133	232.917	143.1	32.3977
cn2187	proline-rich protein	Ia. Cell wall	6740.6	4767.09	2839.13	3198.54	438.614	1587.12	731.207	247.793	6450.99	5849.23	30.3181
cn2840	proline-rich protein	Ia. Cell wall	30568.3	20785.3	12055.4	10760.4	428.473	169.193	101.248	621.76	38473.8	27799.7	422.038
cn8678	proline-rich protein	Ia. Cell wall	5362.89	7674.41	12660	22944.7	17572.6	27753.1	20691.8	16699.3	34.1246	26.5921	2975.79
GO_drpoolB-CL6565Contig1	proline-rich protein precursor	Ia. Cell wall	12202.2	6865.34	6683.26	8937.02	9202.23	11824.4	14707	10475.3	7164.66	4274.8	6203.18
GO_dr004P0006O15_F_ab1	RHAMNOGALACTURONAN XYLOSYLTRANSFERASE	Ia. Cell wall	1260.24	512.629	343.079	1474.83	515.976	1521.89	1660.26	551.027	461.659	349.949	331.043
GO_dr004P0006N19_F_ab1	secondary cell wall-related glycosyltransferase	Ia. Cell wall	5936.68	3788.29	2429.35	5981.75	1260.67	2053.2	3261.5	1699.04	426.224	1468.38	2424.68
GO_drpoolB-CL3042Contig1	secondary cell wall-related glycosyltransferase	Ia. Cell wall	15240.9	8497.5	6596.44	13143.7	4271.95	4406.88	5139.28	4995.03	3030.53	4391.63	4697.79
IP_PHBS006K05u	secondary cell wall-related glycosyltransferase	Ia. Cell wall	2057.54	746.198	194.913	1565.33	467.204	430.795	904.822	583.629	533.76	255.386	392.668
cn3476	structural constituent of cell wall	Ia. Cell wall	202.456	236.718	235.39	201.874	96.5826	174.263	140.476	107.861	150.1	227.783	65.0165
GO_drpoolB-CL5500Contig1	structural constituent of cell wall, putative [Ricinus communis]	Ia. Cell wall	31.568	30.1476	27.0856	47.7734	1190.56	80.0131	1205.23	3154.04	26.7553	28.9362	3490.43
GO_drpoolB-CL7681Contig1	structural constituent of cell wall, putative [Ricinus communis]	Ia. Cell wall	55.0082	54.8493	34.5147	67.9965	4572.26	123.255	4699	8085.68	87.6709	112.699	7606.8
GO_drpoolB-CL6159Contig1	tyrosine-rich hydroxyproline-rich glycoprotein	Ia. Cell wall	427.408	12476.9	18187.6	26412	42724.2	47932.3	47376.7	56750.5	91.2691	63.4457	28715.6
cn6843	UDP-3-O-[3-hydroxymyristoyl] glucosamine N-acyltransferase	Ia. Cell wall	2674.86	2346.88	2285.4	4283.03	3846.74	4811.03	5334.11	3501.4	2752.25	1263.42	3345.84
cn542	UDP-apiose/xylose synthase	Ia. Cell wall	31106.1	27069.2	24878.1	26431.5	13736.6	18029.6	17279.8	17888.1	17377.7	14324.9	11898.8
cn6063	UDP-apiose/xylose synthase	Ia. Cell wall	13604.9	32371.2	13036.7	14065.7	9290.17	12509	14671.2	10919.5	9946.58	27714.3	14950.7
cn8007	UDP-apiose/xylose synthase	Ia. Cell wall	39.5596	43.1484	22.2663	40.5173	20.4167	21.6327	37.5037	19.6802	21.4047	20.9906	23.1845
cn5701	UDP-arabinose 4-epimerase	Ia. Cell wall	2375.67	3955.27	5615.05	6114.91	3811.78	5864.96	5492.56	5128.3	1516.67	5648.99	2782.27
cn3558	UDP-Glc-4-epimerase	Ia. Cell wall	11995.9	9383.64	7780.3	10518.1	4031.94	10172	7174.97	3885.63	3703.95	3291.54	7117.07
cn5147	UDP-Glc-4-epimerase	Ia. Cell wall	15652	12095.7	11299.3	12454.6	7718.01	10913.5	7773.67	6717.3	7281.78	6125.17	11245.9
cn5148	UDP-Glc-4-epimerase	Ia. Cell wall	8313.73	6488.55	5188.93	7110.23	3129.13	5996.33	4719.33	2796.44	2795.64	2653.09	5373.56
cn7770	UDP-Glc-4-epimerase	Ia. Cell wall	4856.74	2365.61	2369.27	2482.65	2220.62	2430.3	3568.83	4205.43	3800.91	2898.68	3423.33
GO_dr001P0019F12_F_ab1	UDP-Glc-4-epimerase	Ia. Cell wall	23.0192	20.0121	18.404	19.5129	25.2776	22.1156	16.9989	21.5288	27.0983	17.313	19.2401
GO_drpoolB-CL4999Contig1	UDP-Glc-4-epimerase	Ia. Cell wall	1531.02	938.026	460.845	936.721	382.044	803.408	1476.82	697.626	578.312	860.699	537.022
GO_drpoolB-CL6994Contig1	UDP-glucose 4-epimerase	Ia. Cell wall	5244.65	8710.65	12214.9	12292	11598.3	9817.89	11112.6	11811.9	3800.27	17127.8	8833.35
cn2829	UDP-glucuronate 4-epimerase	Ia. Cell wall	14560.2	26314.7	16835.2	14634.3	11491	10552.3	10135.4	10674.5	5756.51	20324.4	14464.8
cn3062	UDP-glucuronate 4-epimerase	Ia. Cell wall	56.9971	39.1953	41.3309	40.2105	31.2375	26.8864	26.0379	34.6155	32.3897	22.5119	30.1175
cn5240	UDP-glucuronate 4-epimerase	Ia. Cell wall	25880.1	30126	19810.2	22593.7	13061	14038.5	12850	13813.9	23154.3	25217.9	9924.69
cn6243	UDP-glucuronate 4-epimerase	Ia. Cell wall	12112.2	12329.4	16082.1	12134.6	7110.16	9038.4	8017.1	8064.53	7828.22	10716.3	6653.44
cn9354	UDP-glucuronate 4-epimerase	Ia. Cell wall	10667.1	19224.1	11209.6	14826	7414.8	12661.4	11078.8	6736.69	3563.15	12244.4	7798.26
DC243726_1	UDP-glucuronate 4-epimerase	Ia. Cell wall	5403.43	26461.9	16537.8	15106.6	8421.05	8347.86	8300.23	9884.42	2813.79	8801.42	15335.2
GO_dr004P0017H12_F_ab1	UDP-glucuronate 4-epimerase	Ia. Cell wall	446.422	690.81	375.86	267.284	309.462	520.624	528.048	217.386	95.8009	232.667	140.481
GO_drpoolB-CL2459Contig1	UDP-glucuronate 4-epimerase	Ia. Cell wall	17968.3	21669	15801.7	17962.6	8248.86	8966.57	8059.72	8517.44	17185.4	19504.7	4521.94
GO_drpoolB-CL2801Contig1	UDP-glucuronate 4-epimerase	Ia. Cell wall	12504.6	8865.97	8698.88	11568.7	7879.6	14372.4	14533.4	8275.42	4676.57	4790	8127.3
GO_drpoolB-CL6724Contig1	UDP-glucuronate 4-epimerase	Ia. Cell wall	12401.3	11428.8	6149.45	11979.6	6879.88	10716.2	13262.6	9476.24	7277.32	6728.11	6223.44
GO_drpoolB-CL7257Contig1	UDP-glucuronate 4-epimerase	Ia. Cell wall	6433.6	25754.1	13737	15534.5	7604.4	10923.8	11016.6	8923.62	3674.36	8133.06	14513.7
GO_drpoolB-CL8192Contig1	UDP-glucuronate 4-epimerase	Ia. Cell wall	11344.4	16700.4	6421.23	10975.2	4552.43	8390.21	5793.62	4666.4	7856.63	5972.68	5390.27
cn1091	UDP-glucuronate decarboxylase	Ia. Cell wall	1495.07	5686.21	3405.37	5122.32	4511.21	4945.23	6381.52	5927.99	433.286	3265.81	4858.95
cn1636	UDP-glucuronate decarboxylase	Ia. Cell wall	2462.66	7520.75	5802.09	9149.98	6487.68	10110.2	13441.9	8695.48	489.183	4371.32	5077.48
cn5146	UDP-glucuronate decarboxylase	Ia. Cell wall	15797.4	10404.1	6944.87	12624.5	7306.54	6871.81	7315.32	9267.14	13429.9	10296.9	10111.1
cn6397	UDP-glucuronate decarboxylase	Ia. Cell wall	21.9671	27.7505	27.6734	29.7751	23.8276	23.3223	21.5593	24.8811	40.6304	22.3906	23.2941
GO_dr004P0002J11_F_ab1	UDP-glucuronate decarboxylase	Ia. Cell wall	3045.71	2447.63	2044.21	4046.08	1421.9	1402.49	1676.37	1621.82	285.489	292.489	1442.53
cn1322	UDP-L-rhamnose synthase	Ia. Cell wall	30151.8	27416.5	18422.3	25578.8	23535.5	22711.9	25323.6	28734.5	21914.1	22736.2	25501.8
cn5109	UDP-L-rhamnose synthase	Ia. Cell wall	25244.4	42100.1	36740.3	31905.7	32639.6	28851.6	29727.2	37698.6	34782	43135	24390.1
GO_drpoolB-CL2539Contig1	UDP-L-rhamnose synthase	Ia. Cell wall	14085.4	13415	12378.9	14106.6	10336	10697.3	11210.4	11616.5	6742.85	14425.1	7632.75
cn9605	UDP-N-acetylglucosamine transferase	Ia. Cell wall	2057.99	3408.42	1178.06	1993.54	1190.27	1632.91	1431.3	1050.71	2014.25	2244.32	1407.62
cn9606	UDP-N-acetylglucosamine transferase	Ia. Cell wall	47.2257	39.0826	34.2232	64.0042	26.2704	54.7247	32.3561	28.6706	67.874	44.7648	26.4398
cn3371	UDP-N-acetylglucosamine--peptide N-acetylglucosaminyltransferase	Ia. Cell wall	9477.64	11520	7976.51	11332.8	11352.5	11945.6	12489.4	11954.6	10404.3	11037.4	10645.1
cn3372	UDP-N-acetylglucosamine--peptide N-acetylglucosaminyltransferase	Ia. Cell wall	1024.01	1227.5	858.851	1105.54	785.678	1133.87	1107.55	819.432	828.817	993.695	1141.85
GO_drpoolB-CL5510Contig1	UDP-N-acetylmuramoylalanyl-D-glutamyl-2,6- diaminopimelate-D-alanyl-D-alanine ligase	Ia. Cell wall	1237.15	275.553	717.532	1033.63	864.497	1351.67	1359	828.36	949.122	406.873	670.498
cn5756	UDP-n-acteylglucosamine pyrophosphorylase	Ia. Cell wall	11077.9	9865.22	9706.99	12936.6	10214.9	13064.1	12406.2	10185.8	11004.3	12800.4	10321.8
cn5758	UDP-n-acteylglucosamine pyrophosphorylase	Ia. Cell wall	336.681	240.184	226.547	226.117	226.158	203.025	224.378	174.467	362.116	613.23	154.425
GO_drpoolB-CL3032Contig1	UDP-n-acteylglucosamine pyrophosphorylase	Ia. Cell wall	10581.7	8741.28	9247.33	10388.6	9275.75	9643.14	9719.98	8073.76	9136.49	10939	6834.15
GO_drpoolB-CL7377Contig1	xylanase	Ia. Cell wall	3705.02	2123.39	1576.36	2829.56	2394.33	2825.03	2972.02	2599.2	1996.85	1404	1978.84
GO_drpoolB-CL3242Contig1	xylogen protein	Ia. Cell wall	7033.24	7246.24	6323.97	5840.31	4189	7342.53	6760.61	5052.63	1193.88	1495.49	3598.44
cn10463	Xyloglucan 6-xylosyltransferase	Ia. Cell wall	17.1944	16.56	18.2905	30.5257	21.1217	18.2334	16.062	21.4511	30.9254	16.8007	24.898
cn8022	xyloglucan endotransglucosylase	Ia. Cell wall	2569.07	35202.1	26922.5	14989.9	7757.92	4477.9	3868.47	11986.8	416.405	6938.35	22464.5
cn1288	xyloglucan endotransglucosylase/hydrolase	Ia. Cell wall	24400.7	11538.9	3605.32	11631.3	6064.22	14700.5	9898.8	7037.13	8809.57	6576.99	8231.54
cn728	xyloglucan endotransglucosylase/hydrolase	Ia. Cell wall	15534.8	8991.17	10400.6	3967.18	637.628	1027.29	387.29	1084.45	4098.66	6256.16	1542.54
GO_dr001P0014M15_F_ab1	xyloglucan endotransglucosylase/hydrolase	Ia. Cell wall	30.6655	283.213	188.95	197.182	60.7757	106.469	81.4951	69.4881	19.2489	59.8828	110.91
cn1760	xyloglucan endotransglucosylase-hydrolase	Ia. Cell wall	4799.04	4601.86	6247.41	5135.12	1776.79	6271.1	4948.17	1732.33	2722.27	6588.36	3216.11
cn342	xyloglucan endotransglucosylase-hydrolase	Ia. Cell wall	520.36	16383.6	9644.61	2051.92	440.282	488.522	293.516	551.937	1404.68	7748.72	12569.4
cn344	xyloglucan endotransglucosylase-hydrolase	Ia. Cell wall	1898.92	31766	28183.8	10043.3	2140.11	2444.86	1246.09	3001.08	4893.33	19240.4	22126.6
cn345	xyloglucan endotransglucosylase-hydrolase	Ia. Cell wall	54.454	774.721	490.417	142.467	35.393	39.4778	28.2274	47.6132	121.58	430.143	88.2785
cn346	xyloglucan endotransglucosylase-hydrolase	Ia. Cell wall	42.4432	5880.25	2896.39	906.315	76.6605	121.159	37.6846	119.543	43.7054	1771.53	2967.23
cn347	xyloglucan endotransglucosylase-hydrolase	Ia. Cell wall	1112.33	27673.6	23330.2	11173.1	2061.24	2361.2	1069.93	2346.27	2729.01	16157.6	17502.9
cn513	xyloglucan endotransglucosylase-hydrolase	Ia. Cell wall	17002.7	13262.9	4759.19	7674.1	351.94	848.589	240.828	162.346	19193.7	16502.4	41.7256
cn514	xyloglucan endotransglucosylase-hydrolase	Ia. Cell wall	67.433	48.7948	27.2856	49.6632	22.7302	35.3698	35.6003	38.119	68.6971	100.069	25.7322
cn5551	xyloglucan endotransglucosylase-hydrolase	Ia. Cell wall	60.3687	406.035	308.822	323.225	170.389	231.088	142.442	186.476	67.5672	147.097	289.868
cn826	xyloglucan endotransglucosylase-hydrolase	Ia. Cell wall	19307.4	30796.8	25739.5	18317.6	5091.97	4372.56	2476.68	8911.98	10042.5	14750.4	11528.7
DC240987_1	xyloglucan endotransglucosylase-hydrolase	Ia. Cell wall	1152.94	808.99	571.787	732.23	97.068	142.042	86.6692	65.4648	1149.75	737.747	32.3559
GO_dr004P0029B19_F_ab1	xyloglucan endotransglucosylase-hydrolase	Ia. Cell wall	2663.27	9273.07	8067.64	7996.67	268.47	548.667	185.952	276.46	4326.67	8315.48	317.037
GO_drpoolB-CL6984Contig1	xyloglucan endotransglucosylase-hydrolase	Ia. Cell wall	550.123	2992.22	2734.02	433.496	266.159	156.889	118.442	304.972	65.7166	1613.23	1380.87
SG_SGN-U211116	xyloglucan endotransglycosylase XET2	Ia. Cell wall	29.83	55.8263	55.8751	23.1245	24.5098	22.1437	19.1878	21.1897	27.2972	43.1117	24.4737
GO_drpoolB-CL6220Contig1	xyloglucan endotransglycosylase/hydrolase	Ia. Cell wall	2360.02	1639.62	649.953	5870.65	4697.9	5193.7	5420.61	6126.51	216.135	423.661	5883.37
cn6957	Xyloglucan galactosyltransferase	Ia. Cell wall	25.7902	28.7342	33.0205	24.0596	1003.73	55.0343	1376.94	2534.83	30.44	29.1788	1633.76
cn10221	Xyloglucan galactosyltransferase KATAMARI1	Ia. Cell wall	58.376	42.668	56.7218	41.7393	34.1824	32.1551	41.9505	39.9241	42.8214	70.8731	29.2675
cn5667	Xyloglucan galactosyltransferase KATAMARI2	Ia. Cell wall	8337.45	14582.8	6306.02	10858	4629.73	9287.22	10683.3	4211.69	3692.89	4218.98	1837.95
GO_drpoolB-CL4893Contig1	xyloglucan glycosyltransferase	Ia. Cell wall	3193.62	8191.32	5203.52	4648.79	1721.3	1966.07	2092.22	2263.19	1947.59	4475.09	4740.33
GO_drpoolB-CL7354Contig1	Xyloglucan glycosyltransferase	Ia. Cell wall	10473.5	25195	14370.5	13150.9	6428.3	6209.43	5744.51	8568.75	6933.94	11706.4	16403.6
cn1210	xyloglucan:xyloglucosyl transferase	Ia. Cell wall	24.383	25.6219	19.9242	27.2795	27.1101	27.0093	30.0651	23.7008	26.7634	39.888	35.2343
cn4415	xyloglucan:xyloglucosyl transferase	Ia. Cell wall	19355.2	16189.9	9038.2	11506	2314.93	4974.79	3613.32	2400.02	7909.21	7118.35	1246.4
cn6056	xyloglucan:xyloglucosyl transferase	Ia. Cell wall	24.3407	35.3638	31.1073	32.5355	28.5146	31.4984	31.6154	28.276	31.4002	39.4805	29.7313
cn8026	xyloglucan:xyloglucosyl transferase	Ia. Cell wall	413.996	350.097	187.365	587.832	135.657	143.601	250.653	140.282	41.4584	47.6111	213.569
GO_dr001P0019E16_F_ab1	xyloglucan:xyloglucosyl transferase	Ia. Cell wall	703.304	2209.59	1425.61	1040.96	417.247	645.289	753.303	421.455	63.4201	649.385	2317.21
cn7935	xyloglucanase-specific endoglucanase inhibitor protein	Ia. Cell wall	21.8347	331.507	398.952	46.8514	564.727	64.5649	865.997	1136.77	59.6103	58.71	1281.55
GO_drpoolB-CL9784Contig1	xyloglucanase-specific endoglucanase inhibitor protein	Ia. Cell wall	27.6667	29.5483	25.1608	28.0611	1786.89	298.954	4533.24	3527.59	33.7506	33.3295	3797.24
cn4354	xyloglucan-specific endoglucanase inhibitor protein	Ia. Cell wall	9006.42	13133.1	7356.83	10831.2	4891.12	14378.7	8568.6	3430.89	1080.42	4911.96	2794.46
cn4355	xyloglucan-specific endoglucanase inhibitor protein	Ia. Cell wall	3769	6869.9	3192.78	4555.16	2839.79	5039.04	2974.93	1594.13	607.117	3429.47	1569.23
cn4356	xyloglucan-specific endoglucanase inhibitor protein	Ia. Cell wall	1427.5	1830.44	1558.31	2164.85	675.461	2326.38	1344.77	580.822	326.681	1058.4	358.696
GO_drpoolB-CL2257Contig1	xyloglucan-specific endoglucanase inhibitor protein	Ia. Cell wall	11363.2	19902.3	9440.11	12823.8	8004.54	16542.6	10451.7	5681.65	2206.94	8185.04	7327.71
cn1097	1,4-alpha-glucan branching enzyme	Ib. Storage	4632.5	1444.35	400.952	2369.22	3148.96	3585.46	4370.85	3176.76	10992.6	4182.93	1866.43
GO_dr004P0022F20_F_ab1	1,4-alpha-glucan branching enzyme	Ib. Storage	7341.7	4698.22	3550.47	6149.71	8045.54	8036.48	7393.09	8101.64	10006.6	7303.41	4527.55
GO_drpoolB-CL5493Contig1	1,4-alpha-glucan branching enzyme	Ib. Storage	33.5131	22.8757	28.695	16.9536	19.5489	19.0785	19.9212	19.256	22.0452	21.4167	18.9115
cn6406	1,4-alpha-glucan-maltohydrolase	Ib. Storage	16500.4	16587.6	26181.7	18136.3	11820	15876	14884.9	11423.9	9930.81	16279.1	17352.3
cn6542	1,4-alpha-glucan-maltohydrolase	Ib. Storage	6195.52	6984.56	9554.78	7654.19	3415.82	5838.51	5465.61	3028.64	2416.47	5190.25	5998.98
SG_SGN-U209746	1,4-alpha-glucan-maltohydrolase	Ib. Storage	53.2223	59.6999	83.6002	62.745	21.8233	34.0181	39.7559	31.6931	69.3817	53.5434	22.2113
cn2073	11S globulin	Ib. Storage	183.116	191.684	129.047	218.24	50.4455	52.3832	50.4463	30.4431	34.9773	50.1477	34.2067
cn4828	11S globulin	Ib. Storage	21.978	24.2618	24.6155	20.4675	19.741	18.1621	19.7846	20.7523	28.9669	21.0844	31.3804
cn53	11S globulin	Ib. Storage	199.408	157.32	90.3629	181.532	71.6568	135.365	133.618	57.2692	193.907	218.112	100.205
cn56	11S globulin	Ib. Storage	24.9526	22.2666	36.6978	52.4078	27.8043	42.9149	39.6042	24.6564	37.5455	39.3751	19.9368
cn57	11S globulin	Ib. Storage	28.9552	27.714	25.4961	21.9391	20.7287	19.0013	24.3453	20.0123	22.0274	36.1153	35.5457
cn58	11S globulin	Ib. Storage	26.913	21.1058	18.7728	18.6193	19.5841	18.3717	20.7952	19.3212	21.3877	22.3736	19.3773
cn59	11S globulin	Ib. Storage	27.9104	34.688	44.228	53.8427	62.2522	26.9081	24.077	148.429	34.5891	40.513	35.1673
cn60	11S globulin	Ib. Storage	161.615	905.047	367.442	108.537	50.386	72.6567	78.5806	51.4853	116.168	2257.45	120.552
cn61	11S globulin	Ib. Storage	16.9363	17.0159	15.3055	12.6336	17.5345	14.4357	17.2194	15.3692	20.2488	17.9797	17.9921
cn1534	12S seed storage globulin precursor	Ib. Storage	23.5742	34.1479	19.9725	21.1213	22.7585	26.3267	26.5767	24.2561	21.9364	24.1154	24.6178
cn2473	12S seed storage globulin precursor	Ib. Storage	24.4504	23.2215	34.9009	23.8335	29.8468	19.3283	24.5561	25.0061	35.3918	26.1307	28.2707
cn2486	12S seed storage globulin precursor	Ib. Storage	2904.48	1517.04	2375.42	1111.12	554.255	655.424	483.914	673.042	757.137	686.816	469.463
cn765	19 kDa oleosin	Ib. Storage	16.5455	16.8136	18.4515	16.7136	15.4624	18.5955	18.8853	15.8912	15.3337	20.2338	16.811
cn266	2S albumin	Ib. Storage	21.2234	41.4515	20.2561	23.7248	15.0977	14.0551	17.4606	13.0741	15.7254	20.0897	18.0177
cn50	2S albumin	Ib. Storage	31.2373	26.0327	22.5706	26.9018	21.2343	21.5824	19.7658	19.4159	41.1648	46.9901	48.6945
cn507	2S albumin	Ib. Storage	47.1825	232.752	68.8476	46.3067	36.0937	45.3245	32.7373	33.3888	43.9304	97.0277	45.2102
cn51	2S albumin	Ib. Storage	30.3553	55.8239	38.1003	29.6382	20.5837	24.755	25.8232	22.1339	23.7527	43.2165	34.4896
cn9917	4-alpha-glucanotransferase	Ib. Storage	2906.75	2975.41	2428.92	3540.57	3972.33	2550.27	3736.49	4045.22	9540.21	6676.41	3102.58
cn9918	4-alpha-glucanotransferase	Ib. Storage	11880.2	12795.7	11956	14179.6	19018	13054.3	14105.4	19956	27855.7	22907.9	17434.2
GO_drpoolB-CL8364Contig1	4-alpha-glucanotransferase	Ib. Storage	4966.44	4655.25	4904.29	5715.54	5647.25	5923.22	7491.76	5861.06	11908.5	7686.67	4227.1
cn4824	7S globulin	Ib. Storage	1708.04	618.602	7089.65	750.219	221.126	290.349	229.901	195.145	959.317	799.108	216.245
cn4831	7S globulin	Ib. Storage	40.9076	388.268	407.722	43.7031	31.8923	33.8607	37.5363	25.2433	50.5562	83.1231	36.4015
cn880	7S globulin	Ib. Storage	690.076	218.278	1565.68	188.859	59.2303	97.474	88.0824	54.2418	438.574	333.098	69.823
SG_SGN-U209221	7S globulin	Ib. Storage	55.2599	64.5856	44.0866	60.3749	32.6277	55.2093	62.8066	32.8636	53.3148	44.2982	44.674
cn8529	acid phosphatase class B family protein	Ib. Storage	41.5117	55.6836	50.934	28.5081	1591.94	116.23	1068.32	4127.51	40.2305	28.295	5390.81
cn8530	acid phosphatase class B family protein	Ib. Storage	24.7661	34.3865	28.7286	27.7419	3408.58	200.178	1417.19	7001.42	25.0313	20.8074	8474.9
GO_drpoolB-CL5477Contig1	acid phosphatase class B family protein	Ib. Storage	28.8697	36.9079	45.3573	21.5042	1779.74	121.629	1051.72	4522.93	36.7627	25.3219	7140.43
cn10373	alpha-1,4-glucan-protein synthase	Ib. Storage	28.5426	22.4768	27.8564	24.2966	63.7567	46.6057	369.608	174.875	35.9564	28.6715	77.1523
cn5961	alpha-1,4-glucan-protein synthase	Ib. Storage	16541.1	17965.5	15510.1	17998.8	22726.1	21016.2	20230.7	25365.8	12578.6	20452.5	19887.3
cn6330	alpha-1,4-glucan-protein synthase	Ib. Storage	31.6035	40.5877	41.7673	71.506	1457.98	199.214	4977.69	4699.21	30.735	38.7826	1483.38
cn7077	alpha-1,4-glucan-protein synthase	Ib. Storage	46.5095	30.7899	38.2419	41.8073	434.362	117.197	1472.4	1081.11	34.3305	43.2071	449.672
cn8798	alpha-1,4-glucan-protein synthase	Ib. Storage	31624.6	53088	54106.8	46191.3	50390.2	42734.3	44617.4	50601.2	22001.5	55272.5	40523.5
cn8799	alpha-1,4-glucan-protein synthase	Ib. Storage	24.9142	29.6638	24.3535	32.5709	23.3593	27.1946	32.3582	25.4188	27.5832	28.4395	23.0515
cn8800	alpha-1,4-glucan-protein synthase	Ib. Storage	24.6954	28.2337	24.1577	25.9265	22.8425	28.2274	26.0676	23.6409	21.8776	36.308	16.1203
cn9323	alpha-1,4-glucan-protein synthase	Ib. Storage	1874.64	2021.28	1881.07	2852.57	2862.98	2675.13	3458.6	3421.47	1128.38	2430.33	2175.89
GO_dr001P0016H03_F_ab1	alpha-1,4-glucan-protein synthase	Ib. Storage	7277.36	6644.51	4960.83	9156.23	14674.8	7984.24	12588.6	21052.9	2986.68	6013.58	14795.6
GO_dr004P0024I24_F_ab1	alpha-1,4-glucan-protein synthase	Ib. Storage	3919.08	3890.92	2886.56	7357.99	6234.54	9488.45	7806.84	5680.13	2452.85	2891.66	3058.57
GO_drpoolB-CL1460Contig1	Alpha-1,4-glucan-protein synthase	Ib. Storage	4991.37	6937.31	8479.49	9763.5	10012	7789.59	7697.13	12143.8	3704.56	7735.55	9983.38
GO_drpoolB-CL1781Contig1	alpha-1,4-glucan-protein synthase	Ib. Storage	6992.71	6825.26	5310.63	10358.2	12945.3	12970.2	14517.9	12186.5	5716.69	6302.48	9300.04
GO_drpoolB-CL2742Contig1	Alpha-1,4-glucan-protein synthase	Ib. Storage	6282.32	6599.75	4326.24	8056.47	9160.4	7684.12	11299.1	11621.8	2485.3	3962.81	8642.44
cn5160	Alpha-glucan phosphorylase	Ib. Storage	6486.24	7148.95	6563.86	7100.46	10030.4	10667.4	9394.93	9036.02	10767	13821.4	3393.49
cn5410	alpha-glucan phosphorylase	Ib. Storage	3605.32	1786.62	459.642	4599.86	2182.02	8478.48	7124.88	2077.69	1070.18	475.437	499.624
cn5915	Alpha-glucan phosphorylase	Ib. Storage	8306.08	8060.22	8379.42	8111.84	8925.78	14004.6	12578.3	8432.65	9671.19	13897.1	3387.28
cn8918	alpha-glucan phosphorylase	Ib. Storage	21720.1	13966.4	5028.29	22267.7	23163.5	30763	27665.3	22600.5	14471.3	6467.32	10495.1
cn9115	Alpha-glucan phosphorylase	Ib. Storage	4261.08	5265.13	7087.09	4449.95	5240.9	5803.81	4768.15	5135.97	6666.14	7706.73	2057.26
GO_drpoolB-CL5126Contig1	basic 7S globulin 2 or xyloglucan-specific fungal endoglucanase inhibitor protein	Ib. Storage	38.8871	168.955	2386.32	1165.48	1103.38	2183.29	1484.38	1104.62	41.8393	65.4116	354.87
cn10515	basic 7S globulin 2 precursor small subunit	Ib. Storage	93.9045	27.4248	30.8982	24.5268	27.3717	23.2405	24.351	23.6266	22.3087	26.9246	24.2656
GO_drpoolB-CL5176Contig1	basic 7S globulin 2 precursor small subunit	Ib. Storage	3487.59	5992.11	4785.81	416.449	460.15	671.14	722.075	587.275	914.854	541.112	2392.05
GO_drpoolB-CL8878Contig1	basic 7S globulin 2 precursor small subunit	Ib. Storage	14.8344	16.3731	17.8048	18.4886	2198.53	305.784	6021.97	5471.86	15.8955	16.6001	3880.68
cn6112	beta-amylase	Ib. Storage	4620.55	3244.63	3438.79	3751.58	4779.7	3993.87	4891.13	4408.39	6427.97	3445.15	4662.5
GO_dr004P0002G09_F_ab1	beta-amylase	Ib. Storage	482.473	5691.72	1180.26	414.734	142.101	323.184	177.748	88.2367	976.79	4775.41	64.9317
GO_drpoolB-CL3456Contig1	beta-amylase	Ib. Storage	2889.24	1780.74	2309.25	2693.2	2566.46	2451.34	2500.07	1975.72	3223.18	2640.19	1861.36
GO_drpoolB-CL7349Contig1	beta-amylase	Ib. Storage	19.101	19.7778	20.1104	26.408	18.3531	24.013	18.0171	21.245	23.6296	20.6813	22.9101
GO_drpoolB-CL9672Contig1	Beta-amylase	Ib. Storage	1825.59	1579.45	1283.72	1780.06	2377.96	1838.93	2090.03	2353.53	1944.46	1699.45	2625.38
DY395371_1	beta-amylase	Ib. Storage	2715.87	5649.18	1532.54	3461.51	3762.95	4619.93	5233.34	3682.97	6759.54	17439.7	4496.16
IP_PHBS012J22u	beta-amylase PCT-BMY	Ib. Storage	53.5282	67.7779	470.467	62.7962	27.4254	29.4231	32.646	30.2269	86.4108	66.3941	25.68
cn7046	beta-amylase PCT-BMYI	Ib. Storage	1036.95	6191.43	4058.04	1144.41	459.259	672.75	416.564	314.605	2255.77	6521.08	105.132
cn4726	caleosin	Ib. Storage	26.699	28.58	25.0412	28.8278	27.2918	23.9531	28.3977	21.0929	32.6023	41.1236	22.7096
GO_dr001P0014M04_F_ab1	caleosin	Ib. Storage	55.3576	23.462	20.3402	24.0955	390.337	20.2019	24.833	807.229	29.7502	26.1139	811.859
GO_dr004P0004D12_F_ab1	chloroplast alpha-glucan water dikinase	Ib. Storage	9344	9471.82	4651.38	6566.65	9061.96	7820.92	10066	8695.32	21293.5	13615.8	7103.17
cn442	Ferritin	Ib. Storage	31713.9	21252	10612.3	19568.5	16546.5	20357.4	17802.7	15144.4	41846.4	37666.7	31226.5
cn6532	Ferritin	Ib. Storage	78.3915	53.4174	30.2188	95.2622	36.0641	94.2437	121.422	35.4245	45.4133	55.2619	50.7759
cn2481	globulin-like protein	Ib. Storage	38.7891	45.9374	40.0336	40.8878	30.8657	45.6973	48.5552	25.2349	61.3029	84.3243	58.868
cn3819	glycogen phosphorylase	Ib. Storage	2820.31	1685.23	835.941	1969.21	1458.52	2153.36	2560.99	1686.51	2678.18	1475.42	1765.25
cn8947	Glycogen synthase	Ib. Storage	15440.3	10746.4	8779.95	9253.69	7744.85	8632.04	9512.71	8429.96	7933.02	7126.79	6661.93
GO_drpoolB-CL6924Contig1	glycogen synthase	Ib. Storage	18.5861	18.0488	18.3475	17.4443	18.1228	22.3851	19.6495	20.1809	19.7305	20.6521	16.8653
cn8384	granule-bound starch synthase	Ib. Storage	19590	6524.95	1793.54	8570.31	8198.87	14052.1	12126	7985.86	38272.7	24255.6	2451
GO_drpoolB-CL8968Contig1	granule-bound starch synthase	Ib. Storage	19876.5	6333.96	1596.76	7317.33	9728.81	10550.3	9445.66	8533.11	38056.4	24448.8	2557.91
DY395674_1	isoamylase	Ib. Storage	2674.72	771.022	289.018	1082.62	899.242	1054.72	1148.4	822.224	4077.17	1528.97	513.839
DY396127_1	isoamylase	Ib. Storage	2797.47	710.973	319.794	1138.05	1050	966.711	1233.06	877.808	3965.8	1580.56	492.965
GO_dr004P0022D20_F_ab1	isoamylase	Ib. Storage	5636.96	2114.81	1063.03	3865.41	3618.83	4169.04	4885.74	3224.21	6180.62	2027.02	1805.06
cn2472	legumin-like protein	Ib. Storage	13441.7	8149.47	9730.85	5503.12	3173.21	4711.66	4244.01	4114.86	3487.14	3220.61	3444.6
cn2952	lipid body membrane protein	Ib. Storage	616.401	1564.03	723.197	1485.59	2502.69	9880.97	10112.1	3395.66	42.036	76.9642	34.0319
cn632	oleosin	Ib. Storage	35.4873	24.2094	23.9011	21.8302	275.882	273.181	1585.69	535.908	20.9295	29.0918	53.5086
cn3242	oleosin 3	Ib. Storage	38.4312	114.616	37.4331	19.5621	23.9167	32.9552	23.1268	19.125	26.3585	109.055	39.9654
cn4864	oleosin L-isoform	Ib. Storage	38.787	34.8068	19.6629	38.4528	362.562	714.994	2932.48	413.407	18.4018	21.2748	20.8479
GO_drpoolB-CL9034Contig1	patatin family protein	Ib. Storage	4111.81	3436.8	2751.12	4470.56	3385.38	3014.75	3182.47	2999.18	2854.24	4528.21	2172.76
GO_drpoolB-CL5613Contig1	Patatin T5	Ib. Storage	3886.48	3185.38	2363.79	2578.08	1584.62	3916.07	3746.24	1674.75	1024.1	1188.25	1313.64
GO_drpoolB-CL7233Contig1	Patatin T5	Ib. Storage	3359.77	692.611	981.505	4241.69	1757.42	3359.39	2052.44	1060.62	533.693	220.454	514.192
cn2883	Patatin-like protein	Ib. Storage	115.887	111.016	55.1101	79.3122	74.705	107.698	119.648	64.4429	61.1251	50.6161	103.595
cn2884	Patatin-like protein	Ib. Storage	2026.83	490.59	655.052	2774.9	1689.93	1943.95	1415.61	974.158	380.791	167.319	517.242
cn9547	Patatin-like protein	Ib. Storage	72.4612	65.301	63.5914	87.2832	360.014	119.121	710.497	1176.96	55.8608	42.7435	1850.24
cn9548	Patatin-like protein	Ib. Storage	1863.42	935.328	762.164	1712.55	796.732	906.143	662.069	504.663	2345.88	1634.69	1094.77
EB175069_1	Patatin-like protein	Ib. Storage	15.4252	13.1458	16.8232	16.8575	15.1261	14.8203	13.5611	16.4393	14.6941	16.8159	14.139
GO_dr004P0011G14_F_ab1	Patatin-like protein	Ib. Storage	79.9126	41.3098	19.7616	29.0464	599.695	734.4	2143.98	882.773	32.8967	23.5268	560.76
GO_dr004P0032E07_F_ab1	Patatin-like protein	Ib. Storage	7061.24	4779.11	2058.93	4755.62	1638.62	1581.97	1343.52	2016.53	3947.74	2678.78	2179.61
GO_drpoolB-CL1952Contig1	Patatin-like protein	Ib. Storage	542.296	660.783	379.857	457.358	2878.03	587.347	3527.97	9253	501.604	340.116	10468.7
GO_drpoolB-CL1952Contig2	Patatin-like protein	Ib. Storage	92.3379	130.517	69.3213	53.7451	376.813	114.905	640.469	1610.43	110.165	66.8936	1975.47
GO_drpoolB-CL8782Contig1	Patatin-like protein	Ib. Storage	17927.9	16177.2	13433.5	15277.9	16922.5	20319.3	22845	16202.4	8362.1	9918.01	18149.5
GO_drpoolB-CL7990Contig1	patatin-like protein 1	Ib. Storage	25.749	237.373	18.3984	27.5937	39.1486	61.2354	33.9973	36.6613	22.719	26.406	886.647
cn2882	patatin-like protein 2	Ib. Storage	11336.9	10339.7	7492.92	7368.08	8201.95	12445.7	12515	8121.14	4813.16	5418.94	9552.03
GO_drpoolB-CL3696Contig1	SHRUNKEN SEED 1	Ib. Storage	1965.17	1672.19	496.021	1897.42	1956.03	3183.79	3651.07	2005.66	780.668	924.636	1792.87
cn3424	Soluble starch synthase	Ib. Storage	4581.29	4769.17	2009.96	3543.23	3314.61	2795.64	5335.46	4029.47	8694.64	3898.78	2679.97
GO_drpoolB-CL8983Contig1	Soluble starch synthase	Ib. Storage	9730.22	4878.68	2345.01	5454.28	6784.24	6646.87	6118.68	6353.88	22227.2	14378.8	3601.68
cn3849	starch associated protein	Ib. Storage	7252.33	9294.58	3501.53	4452.08	9136.74	7490.67	10742.2	9848.65	19104	10398.2	6627.77
cn8917	starch phosphorylase	Ib. Storage	17468	16647.2	11375.2	14038.2	9481.19	15469.5	13389.2	9812.7	22848.3	13207.1	12660.9
cn6717	starch synthase	Ib. Storage	4083.59	3761.76	3151.76	4978.24	4240.14	4086.51	5517.1	4518.32	7508.17	5675.33	3203.47
cn9039	starch synthase	Ib. Storage	762.075	272.104	81.0103	531.198	560.018	844.397	944.763	499.175	608.051	573.511	314
GO_dr004P0011A22_F_ab1	starch synthase	Ib. Storage	2217.64	624.074	75.4468	496.071	604.155	680.606	693.609	536.086	1199.31	606.053	738.209
GO_drs13P0005A17_R_ab1	starch synthase	Ib. Storage	20389.2	8459.04	1843.92	7836.75	11671.4	10275.1	10166	9950.27	45397.8	27156.1	3669.11
SG_SGN-U211286	starch synthase	Ib. Storage	8385.85	5272.72	3434.51	6651.95	5499.92	7743.93	6509.33	4870.8	10384.9	14086	2514.28
cn6188	steroleosin	Ib. Storage	37.524	54.5839	39.3345	43.2106	33.8033	36.7275	30.9429	27.0921	78.402	239.031	60.4129
cn6171	vicilin	Ib. Storage	31.0057	34.4566	27.4988	29.6928	26.5677	26.2883	23.5326	23.3792	41.7092	30.5275	32.2128
cn6225	vicilin	Ib. Storage	48.9012	38.6836	26.5152	47.2335	25.9931	36.2718	29.7598	25.7416	36.7943	51.2802	32.0677
cn94	vicilin	Ib. Storage	30.3019	37.3542	181.348	40.1424	42.7589	82.1017	57.3616	46.7538	27.4166	30.5853	45.9833
SG_SGN-U209222	vicilin	Ib. Storage	39.2155	39.0929	36.4811	49.5793	24.9601	40.4775	36.4589	22.5453	36.6825	49.0236	22.9612
SG_SGN-U209902	vicilin	Ib. Storage	22.2837	22.4945	20.6217	22.2579	23.1744	16.7248	24.668	29.5127	28.5468	25.3131	25.8677
SG_SGN-U210737	vicilin	Ib. Storage	26.1333	29.8609	22.9964	20.7746	24.9251	23.4434	35.6925	34.016	26.4169	30.555	24.6421
cn1162	actin	II. Cytosceleton	36.1065	40.9705	31.2728	48.8936	30.282	29.4272	39.2679	32.1334	64.7279	36.9646	31.9328
cn2150	actin	II. Cytosceleton	7998.96	8715.89	5821.5	5769.33	3095.2	2328.49	4170.84	4866.86	2703.84	6174.5	3453.4
cn4196	actin	II. Cytosceleton	31.0363	36.4818	28.9491	27.1092	21.4046	25.7417	21.1958	21.7448	35.7871	33.0018	31.9582
cn4372	actin	II. Cytosceleton	5509.91	4688.84	3838.22	4729.96	3152.63	3964.61	4609.52	3251.72	7551.54	6846.66	2476.96
cn4436	actin	II. Cytosceleton	453.386	513.681	165.433	593.274	391.615	548.972	481.344	347.233	193.006	270.338	517.892
GO_drpoolB-CL4889Contig1	actin	II. Cytosceleton	5620.53	3969.18	4669.62	5405.57	1768.92	3539.49	3185.24	907.741	573.41	847.707	692.507
cn4129	actin related protein	II. Cytosceleton	11623.9	6800.07	4850.09	9645.63	9165.31	5478.49	7393.86	8797.77	9149.48	5976.58	9486.6
cn9099	actin related protein	II. Cytosceleton	26.0722	22.7247	30.4391	35.0574	30.633	39.1296	30.4349	30.4246	25.2019	30.9629	29.7364
GO_dr001P0010D23_F_ab1	actin related protein	II. Cytosceleton	1040.73	696.579	1059.48	1474.95	1746.25	2226.31	2498.05	1637.59	1031.35	1005.71	1741.59
GO_drpoolB-CL9388Contig1	actin related protein	II. Cytosceleton	2010.71	1904.34	1423.8	2921	2939.42	4385.92	4893.34	2974.38	1774.79	1269.29	3354.88
cn2434	alpha tubulin	II. Cytosceleton	8017.02	5844.22	6132.26	7091.97	6268.28	5700.55	7735.84	6594.66	6945.38	5353.26	5727.2
cn7793	alpha tubulin	II. Cytosceleton	5259.51	2614.83	1694.68	6981.24	11789.4	21183.2	20181.7	11429.1	1356	682.658	9188.85
GO_drpoolB-CL7909Contig1	alpha tubulin	II. Cytosceleton	3933.47	1736.39	1172.86	4914.1	8518.51	15021.4	15452.6	8204.92	1067.4	406.173	5579.41
GO_drpoolB-CL7101Contig1	Ankyrin	II. Cytosceleton	13664.3	9018.9	10724.1	11184.5	12768.3	11431.6	10841.9	12233.2	18548.8	15263.8	11179
SG_SGN-U212312	ankyrin	II. Cytosceleton	27.3881	26.7442	24.8485	18.318	22.9096	23.5071	23.4044	25.7911	22.9422	24.4729	25.3522
GO_dr004P0003G22_F_ab1	ankyrin repeat family protein	II. Cytosceleton	1673.72	961.499	1121.6	3062.83	2930.11	3093.3	2969.51	2449.32	2368.48	1429.55	1561.79
GO_dr004P0014D17_F_ab1	ankyrin repeat family protein	II. Cytosceleton	2604.73	3518.47	2980.17	3554.95	2078.17	2910.09	2874.49	2016.53	1895.07	2712.18	2392.12
GO_drpoolB-CL6958Contig1	ankyrin repeat family protein	II. Cytosceleton	8577.29	10877.5	10494.2	11208.6	8685.52	11652.1	12471.2	9548.83	6505.73	8882.4	7787.95
cn2002	annexin	II. Cytosceleton	7959.53	8094.79	5718.5	7898.36	5006.45	7675.27	7023.47	4852.42	3954.65	5816.26	5021.06
cn1657	beta-tubulin	II. Cytosceleton	32.8032	30.3566	27.4483	26.0799	34.0243	28.8189	26.6572	32.8551	25.858	22.7133	37.3344
cn2408	beta-tubulin	II. Cytosceleton	3776.23	3565.22	2600.18	4066.18	4978.97	5534.75	5855.53	5394.85	3286.08	4190.75	3513.64
cn2410	beta-tubulin	II. Cytosceleton	17.9967	19.9151	13.9737	32.1285	17.9943	22.0879	25.2646	14.9119	16.7372	17.3452	17.974
GO_drpoolB-CL2614Contig1	beta-tubulin	II. Cytosceleton	19510.8	13450.5	13203.4	10311.7	5646.96	7353.75	4993.82	4980.92	9793.09	5984.93	5634.56
GO_drpoolB-CL4632Contig1	beta-tubulin cofactor	II. Cytosceleton	5483.11	4607.15	3253.08	4804.35	5005.99	4630.16	4663.71	4751.74	5139.16	4892.25	5588.06
GO_drpoolB-CL5151Contig1	katanin	II. Cytosceleton	3514.93	5453.02	2866.16	5623.47	10850.2	8089.65	15792.3	14407	6073.78	6945.62	14129.3
GO_drpoolB-CL7662Contig1	katanin	II. Cytosceleton	1292.87	1918	1457.34	2594.85	4828.89	3814.11	6827.82	6882.23	2743.64	3290.91	5006.03
DY395327_1	kinesin	II. Cytosceleton	723.694	442.018	218.088	757.21	2811.52	2493.55	3075.93	2251.35	554.299	471.202	1603.33
GO_dr001P0011H13_F_ab1	kinesin	II. Cytosceleton	544.387	375.442	214.458	801.948	1758.49	2781.32	2917.2	1292.04	291.863	220.756	1060.1
GO_dr004P0005H03_F_ab1	kinesin	II. Cytosceleton	962.655	518.896	318.109	1134.67	4473.46	4898	5427.77	3666.76	469.542	264.546	2450.61
GO_dr004P0009M13_F_ab1	kinesin	II. Cytosceleton	4414.51	2158.84	998.832	2847.05	2364.63	2886.09	3866.13	3011.13	3610.2	2453.67	2278.66
GO_dr004P0010F18_F_ab1	Kinesin	II. Cytosceleton	490.049	321.648	224.667	951.07	2554.87	2905.78	3512.2	2104.64	243.943	192.561	1508.64
GO_drpoolB-CL5659Contig1	KINESIN (microtubule motor)	II. Cytosceleton	1451.37	871.84	544.584	1885.08	5052.92	7138.2	7954.68	4781.63	548.222	256.893	3134.26
GO_drpoolB-CL4469Contig1	kinesin heavy chain	II. Cytosceleton	2448.1	1664.79	2330.51	3391.53	1620.69	2546.17	3072.23	1572.01	3755.07	2251.03	1336.14
SG_SGN-U212460	Kinesin heavy chain,	II. Cytosceleton	2006.06	2023.3	1713.1	2356.47	1521.38	1851.69	1712.37	1363.88	966.756	751.996	1278.68
DC241580_1	kinesin light chain	II. Cytosceleton	132.885	141.435	137.535	129.839	79.2553	127.537	96.0038	81.3812	151.802	163.81	82.7703
GO_dr004P0015N01_F_ab1	kinesin like protein	II. Cytosceleton	876.781	314.633	28.0906	50.9638	22.8528	26.4483	17.4417	18.3153	7394.5	4615.13	21.941
cn3150	kinesin motor family protein	II. Cytosceleton	6377.23	5892.49	3813.23	6361.8	6014.07	5984.33	7991.19	6064.39	5470.59	6008.31	5382.03
cn8687	kinesin related protein	II. Cytosceleton	1815.39	1204.63	716.226	2770.57	8291.57	10258.2	10697.8	6602.48	941.408	502.378	5057.16
cn9370	kinesin related protein	II. Cytosceleton	225.343	141.606	47.8685	247.552	77.1077	193.406	264.833	83.076	44.1036	38.6337	74.8167
cn9371	kinesin related protein	II. Cytosceleton	26.7094	24.0008	25.2291	35.8643	27.8223	37.5407	30.8958	22.5293	27.5488	36.5187	29.5875
GO_dr004P0004D22_F_ab1	kinesin related protein	II. Cytosceleton	28743.6	21862.2	18663.2	25526.5	16760.4	20387.5	20794	17060.7	18206.1	17837	17274.1
GO_drpoolB-CL1173Contig1	kinesin related protein	II. Cytosceleton	10786.3	13053.6	10095.9	12623.1	5122.68	6177.58	5634.64	5444.09	8475.29	6970.71	4389.93
GO_drpoolB-CL5470Contig1	kinesin related protein	II. Cytosceleton	8077.37	5767.02	2536.54	6441.87	4900.74	5377.68	6096.59	5448.73	4514.1	4196.41	3867.31
GO_drpoolB-CL9297Contig1	kinesin related protein	II. Cytosceleton	10767.2	6921.45	3788.68	7313.93	6786.91	5508.71	6465.33	6602.69	7058.18	6078.13	4893.81
GO_drs13P0004F17_F_ab1	kinesin related protein	II. Cytosceleton	7275.03	8158.31	6403.19	9252.03	2738.32	4356.92	3902.53	2719.81	4027.26	4233.57	2412.79
SG_SGN-U211205	kinesin related protein	II. Cytosceleton	2743.24	3577.1	1442.24	3393.56	532.332	783.781	1020.66	691.741	1156.64	1452.49	597.599
GO_dr004P0032P04_F_ab1	microtubule binding	II. Cytosceleton	605.696	497.257	376.834	1779.42	4096.82	5110.56	6109.91	2870.16	426.205	318.676	1823.3
GO_drpoolB-CL8085Contig1	microtubule binding	II. Cytosceleton	5041.11	1115.84	843.117	2586.48	1509.64	1892.1	1583.35	1667.06	1244.46	948.327	2111.41
GO_dr004P0001C24_F_ab1	microtubule bundling polypeptide	II. Cytosceleton	12270.1	10770.3	8672.63	11239	11409.6	10626.6	10595.2	10924	10187.7	10190	8884.31
GO_dr001P0019C10_F_ab1	microtubule-associated protein	II. Cytosceleton	4283.98	1847.53	1523.93	4324.67	3451.96	4998.57	5596.51	3907.96	3193.72	1325.01	2148.82
GO_dr004P0002B21_F_ab1	microtubule-associated protein	II. Cytosceleton	6003.81	2596.81	1786.12	5138.74	5627.18	5608.12	6785.5	5724.45	4651.14	1962.79	3390.56
GO_drpoolB-CL1844Contig1	microtubule-associated protein	II. Cytosceleton	6016.61	3659.72	2504.36	5737.04	3966.37	6158.96	6697.57	3907.74	3149.2	2632.32	2934.31
GO_drpoolB-CL4922Contig1	microtubule-associated protein	II. Cytosceleton	5346.51	3287	2856.07	4954.98	5038.49	4849.6	5334.19	5222.11	4096.17	3602.37	3624.41
cn10071	microtubule-associated protein MAP65-1a	II. Cytosceleton	1992.38	1405.75	841.255	2714.25	3407.95	4105.09	4197.96	2292.39	1188.82	953.262	1862.5
GO_drpoolB-CL3379Contig1	microtubule-associated protein MAP65-1a	II. Cytosceleton	4614.99	7093.14	5979.82	4830.74	2811.78	4705.58	3951.24	2475.08	3117.15	12538.6	2390.96
SG_SGN-U210229	myosin	II. Cytosceleton	28.8474	24.2903	20.0209	23.9982	21.5482	22.4258	30.8861	24.3291	22.3522	22.6054	19.6448
cn3465	myosin 9	II. Cytosceleton	8901.86	5474.69	2483.42	7230.94	3846.59	4248.49	4433.44	3027.42	2812.1	2006.03	2683.48
cn9372	Myosin heavy chain	II. Cytosceleton	8720.7	3667.89	1801.23	5478.97	2773.86	6789.52	5509.17	2861.76	3611.09	2225.68	2584.26
GO_dr004P0019G03_F_ab1	Myosin heavy chain	II. Cytosceleton	2506.05	1955.08	849.625	2058.85	1216.12	1598.62	1840.48	1332.68	629.524	251.941	1029.66
GO_drpoolB-CL5314Contig1	Myosin heavy chain	II. Cytosceleton	1701.9	835.7	492.605	1310.3	877.336	1091.09	847.283	728.81	1026.6	813.215	577.154
GO_drpoolB-CL7192Contig1	Myosin heavy chain	II. Cytosceleton	5241.83	4617.28	2818.38	4644.93	3913.88	3123.39	3780.48	3787.5	3833.97	4782.05	4147.08
cn5562	Myosin heavy chain-like protein	II. Cytosceleton	501.529	255.074	125.155	734.584	743.543	1417.89	1752.63	657.371	314.026	256.829	277.044
GO_drpoolB-CL4904Contig1	Myosin heavy chain-like protein	II. Cytosceleton	7515.24	4037.61	2048.14	6476.15	4117.8	5873.71	4803.65	3665.64	3905.24	3256.59	3494
GO_drpoolB-CL6377Contig1	myosin heavy chain-like protein	II. Cytosceleton	6194.9	3376.61	2462.49	4064.8	2064.18	4123.91	3064.86	2167.53	3796.97	2482.38	1915.97
GO_drpoolB-CL6789Contig1	myosin heavy chain-like protein	II. Cytosceleton	13434.7	8870.59	6008.94	9743.77	4474.81	10814.7	9378.16	5241.31	8338.06	4738.06	6229.99
GO_drpoolB-CL6818Contig1	Myosin heavy chain-like protein	II. Cytosceleton	2893.78	2031.89	1050.03	4320.19	6442.35	7420.73	8837.8	5516.26	2916.77	1997.19	3603.46
cn3599	myosin heavy chain-related	II. Cytosceleton	1227.11	3481.02	2802.22	1810.83	836.915	970.41	836.723	687.847	533.974	1589.34	1745.6
cn4388	myosin heavy chain-related	II. Cytosceleton	853.803	443.483	307.358	911.491	169.507	373.45	459.859	153.087	108.604	100.408	186.463
DC244615_1	myosin heavy chain-related	II. Cytosceleton	39.9791	35.4559	20.9344	34.0647	18.6422	33.3329	40.4187	21.7263	22.955	20.7317	25.5115
DY395588_1	myosin heavy chain-related	II. Cytosceleton	804.712	380.564	398.835	1114.45	618.745	877.603	1071.99	553.68	630.982	405.746	474.432
GO_dr004P0010A08_F_ab1	myosin heavy chain-related	II. Cytosceleton	1546.57	313.427	101.787	511.232	1511.73	2247.59	4232.83	2116	2781.42	387.217	1653.33
GO_dr004P0018M21_F_ab1	myosin heavy chain-related	II. Cytosceleton	2689.07	1549.04	1828.98	2275.29	2427.47	2283.67	2244.57	1734.84	3409.34	1858.16	1922.98
SG_SGN-U211792	myosin heavy chain-related	II. Cytosceleton	72.108	243.095	207.792	361.397	667.069	557.654	1439.8	1105.4	123.517	331.443	511.615
GO_drpoolB-CL6435Contig1	myosin heavy chain-related or kinetochore protein nuf2	II. Cytosceleton	3011.47	2207.79	1590.97	4145.33	5731.1	7522.34	8065.38	5134.27	2271.41	2372.56	3182.15
cn2856	myosin XI	II. Cytosceleton	7105.57	6519.73	6743.17	6712.56	4865.67	5648.66	5002.92	4875.31	6082.07	6528.68	4949.04
GO_dr001P0014D18_F_ab1	myosin XI	II. Cytosceleton	3723.59	10829.4	9217.4	6646.95	2691.92	1925.57	1936.99	2246.28	1695.29	9428.74	3382.21
GO_dr004P0012B17_F_ab1	myosin XI	II. Cytosceleton	18737.2	40238.5	37923.2	29729.1	14883.6	12605.3	12114.2	12961.1	8806.73	34890.9	14932.6
GO_drpoolB-CL9609Contig1	myosin XI	II. Cytosceleton	4732.11	3307.65	3518.88	5602	7713.11	6864.16	8636.93	7222.32	5319.39	3796.66	5814.35
GO_drs31P0006O11_F_ab1	myosin XI	II. Cytosceleton	5285.9	6786.52	4702.64	5681.07	3443.07	4364.04	3958.86	3749.68	2708.67	3992.49	2977.26
SG_SGN-U208768	myosin XI-2	II. Cytosceleton	40.8638	38.4905	30.7018	44.651	24.9515	35.107	43.7463	31.3975	31.633	36.5406	31.4081
GO_drpoolB-CL4906Contig1	Paramyosin	II. Cytosceleton	2184.01	1231.68	3373.8	621.458	690.566	1047.4	856.71	711.149	2686.66	2625.14	2923.27
GO_dr004P0032H05_F_ab1	structural constituent of cytoskeleton	II. Cytosceleton	7270.29	7004.51	5548.11	10198.9	6746.21	5825.69	5986.49	6044.47	4308.12	5568.25	4416.07
cn573	tubulin	II. Cytosceleton	39556.5	25020.2	11677.4	24858.1	23857.1	20693.7	24866.9	28937.9	20441.2	11451.4	21263.8
cn6004	tubulin	II. Cytosceleton	15042.3	13472.9	12556.7	14304.4	10562.7	15489.6	12699.8	10678.1	10094	8695.44	9297.47
GO_drs12P0009P12_F_ab1	Villin	II. Cytosceleton	2918.78	1703.92	1976.74	2094.91	594.731	1684.92	1060.78	942.728	1140.63	1388.77	387.728
GO_drpoolB-CL8268Contig1	acin-binding	II. Cytoskeleton	8160.58	5758.65	4611.97	7703.38	4568.88	6302.89	5481.66	4301.02	2941.55	3645.42	3057.82
cn10070	Actin	II. Cytoskeleton	3529.66	2388.56	1506.72	4272.4	2814.12	3768.41	4300.53	2751.29	2713.53	1953.87	2362.58
cn1159	actin	II. Cytoskeleton	44990.8	44054.4	39503.8	32106.9	37799.8	33054.8	36312.8	34174.3	34637.9	35108.4	38606.9
cn1160	actin	II. Cytoskeleton	34919.9	35590.1	38929	32918.1	29314.9	28275.7	32033.8	33211.2	26246	29587	32503.7
cn1161	actin	II. Cytoskeleton	23.0682	21.0332	26.0181	27.1023	20.1038	19.9694	20.0582	18.8012	31.4757	22.5932	21.0338
cn1163	actin	II. Cytoskeleton	292.515	457.816	333.852	351.701	87.9723	215.554	150.089	81.2528	384.486	480.623	56.8008
cn1164	actin	II. Cytoskeleton	54386.1	50451.3	52174.2	48991	42657.9	49472	45949.3	46889.9	45948	38413.1	46013.3
cn1165	actin	II. Cytoskeleton	6958.62	9005.5	7546.99	6556.93	3901.93	5111.33	4452.1	3989.35	10314.5	7409.32	3635.35
cn1532	actin	II. Cytoskeleton	846.58	901.595	898.227	525.918	268.592	285.227	303.671	478.926	477.976	825.968	290.107
cn1810	actin	II. Cytoskeleton	8393.54	11492.9	9083.77	5398.34	3211	2401.59	1819.46	4123.98	10257	12655.9	2600.77
cn1811	actin	II. Cytoskeleton	19.1867	17.0208	22.5613	17.1377	16.1833	14.5334	21.3898	16.8986	19.0325	19.8272	16.7053
cn1812	actin	II. Cytoskeleton	17.014	15.3487	16.934	14.6832	15.3774	16.4339	19.0567	14.6454	15.5939	15.6939	16.1293
cn1813	actin	II. Cytoskeleton	28.0933	36.0057	36.2215	33.6485	24.1308	27.4122	33.2673	27.9865	51.5114	26.8119	30.4625
cn2151	actin	II. Cytoskeleton	46.3861	23.7246	29.0044	30.3314	17.4788	23.9565	29.7225	22.2299	23.2048	29.8186	18.0376
cn4435	actin	II. Cytoskeleton	2112.18	2277.76	1543.38	2038.67	1011.13	1844.66	1537.39	945.893	949.474	926.246	1189.45
cn4437	actin	II. Cytoskeleton	735.188	877.173	285.748	819.926	725.491	768.379	742.062	600.477	456.801	587.157	870.949
cn6343	actin	II. Cytoskeleton	6909.87	3862.29	992.143	4742.82	1046.2	1926.94	2157.95	1072.9	1707.74	1538.28	927.699
cn7284	actin	II. Cytoskeleton	962.337	726.028	482.951	774.247	268.544	532.274	399.575	186.223	1119.8	1004.55	229.675
cn9643	actin	II. Cytoskeleton	36814.1	32624.9	32481.5	34604.3	19992.9	31273.9	28881.1	14769.1	9566.2	12109.7	17181.8
cn9977	actin	II. Cytoskeleton	1631.06	1429.22	819.469	2604.48	702.496	2206.24	2366.7	737.908	812.27	774.321	824.478
DC240475_1	actin	II. Cytoskeleton	14639.5	6968.53	19710.3	15020.5	3913.69	10018.7	6665.34	2677.01	687.527	585.785	579.099
DC241150_1	actin	II. Cytoskeleton	688.455	675.364	566.662	658.264	206.174	431.187	379.657	212.559	431.098	575.382	218.246
DC241557_1	actin	II. Cytoskeleton	89.678	106.16	97.1962	90.5799	46.6413	99.7135	68.9675	56.4774	77.9695	126.517	63.3887
DC244493_1	actin	II. Cytoskeleton	93.8326	88.6424	85.3726	89.9417	40.3403	53.0959	59.0201	44.4937	123.224	98.891	32.2921
GO_dr001P0011K18_F_ab1	actin	II. Cytoskeleton	5249.44	3078.24	3004.41	4687.07	3148.06	5730.11	5292.54	2918.71	1991.64	1328.05	2128.21
GO_dr004P0008K17_F_ab1	actin	II. Cytoskeleton	10152.7	8814.89	8049.09	13883.4	7965.67	10158.2	11958.9	8775.78	4518.78	6611.92	5254.12
GO_drpoolB-CL9047Contig1	actin	II. Cytoskeleton	1281.62	1258.56	667.038	1457.55	912.807	1589.79	1873.05	880.548	743.716	920.985	674.856
SG_SGN-U207446	actin	II. Cytoskeleton	95.0378	116.73	39.1725	118.747	174.724	226.715	883.017	410.657	87.0631	49.3566	270.257
SG_SGN-U209968	actin	II. Cytoskeleton	26.6891	22.1534	29.2122	22.2073	24.2308	17.7023	19.0938	25.64	23.2898	20.3714	18.6213
GO_dr004P0022P06_F_ab1	actin binding	II. Cytoskeleton	2762.68	2028.19	2880.88	3406.15	2868.73	4928.56	5859.26	2710.42	1635.27	865.892	2333.06
cn6880	actin binding protein	II. Cytoskeleton	9430.97	5860.58	1833.07	7312.84	4097.69	6430.41	5371.42	3692.12	6039.77	4480.83	3001.62
GO_dr001P0017F16_F_ab1	actin binding protein	II. Cytoskeleton	12310.7	5899.43	2727.57	8869.63	5387.02	7916.7	7340.15	5606.61	7854.98	6412.01	2695
GO_drpoolB-CL4561Contig1	actin binding protein	II. Cytoskeleton	3363.54	3183.16	2211.72	4130.77	3378.3	3926.69	3755.86	3079.84	900.669	1562.93	3580.71
IP_PHBS004C10u	actin binding protein	II. Cytoskeleton	26.7203	1222.72	7265.84	3188.75	1998.44	2243.54	2588.16	1949.05	15.754	194.002	1288.48
cn249	actin depolymerizing factor	II. Cytoskeleton	4346.07	3614.1	2092.49	3803.91	2305	3499.62	3580.41	2090.95	3802.94	3747.23	2054.45
cn250	actin depolymerizing factor	II. Cytoskeleton	6023.74	4609.68	2415.57	4525.08	2573.46	5808.48	4407.92	2642.66	4841.2	4223.75	2140.21
cn251	actin depolymerizing factor	II. Cytoskeleton	17.232	19.4803	22.1557	27.1313	18.776	21.6399	22.4247	19.2468	22.468	26.0483	20.0569
cn3513	actin depolymerizing factor	II. Cytoskeleton	1739.94	1611.53	1798.28	2682.84	2552.36	3336.63	3037.94	2018.61	1336.73	1843.38	1482.37
cn4495	actin depolymerizing factor	II. Cytoskeleton	7276.83	5025.37	4872.86	16964.5	9528.62	19312.6	17041.9	5803.94	6912.78	7418.64	5915.68
cn5406	actin depolymerizing factor	II. Cytoskeleton	15420.9	11486.1	4295.57	12805.7	12906.9	12681.2	14476.8	11520	3874.63	3769.33	9606.35
cn6418	actin depolymerizing factor	II. Cytoskeleton	20.7415	20.5433	33.6516	26.0352	17.509	28.8462	23.7928	20.264	21.5873	29.929	36.9052
cn6419	actin depolymerizing factor	II. Cytoskeleton	72.1619	456.39	186.963	61.9915	41.9585	56.8477	56.1607	30.891	49.0668	52.9979	54.6065
cn718	actin depolymerizing factor	II. Cytoskeleton	19808.6	16669.3	12499.8	19709.5	10603.2	17258.2	16936.5	11236.5	14396.8	11794	11309.3
cn8431	actin depolymerizing factor	II. Cytoskeleton	10310.4	10038.3	6393.99	11141.3	5375.62	11424.8	11755.1	6847.82	5094.36	4386.68	6504.5
cn8432	actin depolymerizing factor	II. Cytoskeleton	1529.2	1085.37	1117.11	1264.48	506.729	1829.82	1962.18	805.179	771.11	666.087	569.633
cn8433	actin depolymerizing factor	II. Cytoskeleton	26.9853	25.353	22.1457	32.0139	27.6234	27.4183	24.5344	20.4162	26.5024	31.2536	25.3088
DC240748_1	actin depolymerizing factor	II. Cytoskeleton	26.4681	19.9862	24.127	22.972	24.7693	22.3946	22.7175	20.7033	22.4269	21.2601	23.6559
GO_dr004P0011H23_F_ab1	actin depolymerizing factor	II. Cytoskeleton	2258.8	2380.5	4349.91	6157.92	3047.97	6368.52	5837.3	3075.67	1172.42	994.667	2310.56
SG_SGN-U209511	actin depolymerizing factor	II. Cytoskeleton	5875.7	4030.59	5713.48	2947	1327.16	2226.77	1850.17	1164.45	381.762	485.555	1254.61
cn9098	actin related protein	II. Cytoskeleton	2052.85	1747.36	1457.61	2552.25	3141.63	4032.77	4508.42	3045.03	1832.86	1518.59	3155.8
GO_dr004P0009F13_F_ab1	actin related protein	II. Cytoskeleton	1661.37	1378.7	912.858	1780.57	1047.78	1839.27	1826.01	979.344	967.974	943.042	1143.09
GO_drs13P0024H18_F_ab1	actin related protein	II. Cytoskeleton	5675.93	5942.76	8010.02	7635.97	7282.53	6604.11	7115.36	6564.4	5122.98	3410.07	4577.67
cn217	actin-binding	II. Cytoskeleton	17665	15521.6	9839.29	16747.7	9908.53	17022.1	14960	10148.1	11747.8	9465.77	11348.2
cn3347	actin-binding	II. Cytoskeleton	29.8233	23.0758	19.9067	39.7774	16.9938	17.1495	26.3766	17.0444	21.3074	20.3552	15.7526
cn4578	actin-binding	II. Cytoskeleton	3787.33	2115.14	535.369	2182.67	737.637	956.943	2962.42	1414.61	583.28	346.335	1055.74
GO_drpoolB-CL8450Contig1	actin-binding	II. Cytoskeleton	362.697	107.926	281.951	321.654	234.499	317.132	318.661	205.298	453.629	379.123	440.641
GO_dr001P0003B03_F_ab1	Actin-binding protein	II. Cytoskeleton	3418.64	2380.72	3360.86	4499.84	3882.3	5509.1	5900.94	3506.58	1947.69	1335.4	2577
GO_dr001P0017J15_F_ab1	Actin-binding protein	II. Cytoskeleton	19.845	20.1894	22.4644	22.9344	25.5807	20.72	25.4356	19.4636	31.6669	21.5161	18.0789
GO_drs13P0024H18_R_ab1	actin-related protein	II. Cytoskeleton	1141.35	1395.45	1461.32	1763.53	870.009	1752.28	1914.32	703.926	838.566	488.564	794.508
cn10128	Afadin- and alpha-actinin-binding protein	II. Cytoskeleton	1377.27	795.771	284.745	1176.71	924.781	1682.25	2347.45	941.509	1037.04	683.26	814.484
cn10226	alpha tubulin	II. Cytoskeleton	51.8547	56.3762	43.0373	46.8817	30.2765	43.3747	47.5217	39.4446	45.435	35.4119	32.1623
cn10227	alpha tubulin	II. Cytoskeleton	657.185	566.972	549.014	589.234	491.374	483.087	539.344	467.706	464.072	442.413	603.946
cn10228	alpha tubulin	II. Cytoskeleton	77.7177	74.0526	46.3877	84.0423	37.7742	89.3456	88.7179	34.9144	58.8686	96.3816	61.5891
cn10229	alpha tubulin	II. Cytoskeleton	22.599	22.8357	27.5237	26.1968	28.29	20.549	26.4055	18.3936	36.658	32.2479	25.5128
cn1821	alpha tubulin	II. Cytoskeleton	34659.9	33975.4	40704.2	40368.4	42365.7	41464.3	40457.8	40743	25613.5	28065.5	40832.3
cn2103	alpha tubulin	II. Cytoskeleton	36710.9	34904.9	38643.5	38544.1	39386	37444.1	37970.7	39572.1	35755.3	35873.8	42152.5
cn2426	alpha tubulin	II. Cytoskeleton	56245.2	54145.1	44387.5	50688	46776.5	49208.2	45830.4	50239.2	41900.2	36188.5	44175.4
cn2428	alpha tubulin	II. Cytoskeleton	16.5334	16.8665	20.2367	18.0523	17.4987	19.9874	19.749	15.0759	15.8767	20.8285	18.3664
cn2429	alpha tubulin	II. Cytoskeleton	89.5696	150.574	102.804	75.5077	49.9812	47.9874	50.2076	46.2077	145.531	168.344	29.9767
cn2430	alpha tubulin	II. Cytoskeleton	30520.7	27264.5	26811.6	24966	29488.5	23163.4	23254.1	30564.8	26121.3	22021.6	22880.6
cn2431	alpha tubulin	II. Cytoskeleton	23.619	23.356	21.9295	31.096	18.1309	28.0913	28.2954	20.3591	20.8916	24.7608	19.9613
cn2432	alpha tubulin	II. Cytoskeleton	25.2793	24.5312	25.6256	33.5433	19.5873	31.7634	50.5324	24.4332	30.9022	31.9327	19.2305
cn2435	alpha tubulin	II. Cytoskeleton	121.708	112.62	59.4501	73.6705	50.6739	48.2215	69.6913	50.4717	100.61	84.6991	43.0046
cn562	alpha tubulin	II. Cytoskeleton	46798.7	46368.8	32489.6	29265.5	31481.9	21268.1	21646.3	31019.7	24048.3	25152	30610.1
DC243019_1	alpha tubulin	II. Cytoskeleton	1652.34	192.641	620.832	1227.2	703.603	1065.96	883.68	942.031	199.61	60.0764	181.947
GO_drpoolB-CL1296Contig1	alpha tubulin	II. Cytoskeleton	48090.6	42140.2	37175.4	45573.3	34644	42507.6	40066.3	40270.7	34825.7	27994.6	35880.3
GO_drpoolB-CL1324Contig1	alpha tubulin	II. Cytoskeleton	23.645	30.1415	24.3941	36.2717	26.019	30.2279	25.7439	22.2002	24.9997	18.7805	23.2238
GO_drpoolB-CL2854Contig1	alpha tubulin	II. Cytoskeleton	567.416	582.813	347.154	1540.57	314.825	1195.39	1385.41	333.257	405.459	185.629	338.422
GO_drpoolB-CL3649Contig1	alpha tubulin	II. Cytoskeleton	19.4793	18.2032	20.3994	15.4093	16.5941	20.9731	21.1664	19.8108	19.1158	17.5676	17.9533
GO_drpoolB-CL5962Contig1	alpha tubulin	II. Cytoskeleton	18.514	15.9993	18.0107	20.4327	17.5714	24.2783	17.3398	21.3723	20.1519	17.2669	19.0847
GO_drpoolB-CL6394Contig1	alpha tubulin	II. Cytoskeleton	38.685	53.6963	37.9913	35.0394	25.1744	24.723	29.7928	27.3138	49.8311	55.294	20.6126
GO_drpoolB-CL6928Contig1	alpha tubulin	II. Cytoskeleton	3969.65	1803.78	1095.74	4949.73	10051.2	14401.4	14544.3	8644.37	942.099	401.725	6281.32
cn5377	alpha-helical IF (intermediate filament)-like protein	II. Cytoskeleton	114.952	50.4527	35.6084	100.691	138.087	261.176	282.461	130.432	82.1082	125.382	111.984
GO_dr001P0015C21_F_ab1	ankyrin	II. Cytoskeleton	812.877	831.268	1410.55	1313.4	1214.73	1289.39	1397.56	1128.88	462.494	378.98	863.52
GO_dr004P0021P01_F_ab1	ankyrin	II. Cytoskeleton	2469.29	1796.25	1606.76	2791.1	2541.38	2905.44	3096.33	2246.86	1579.41	1149.21	2070.85
GO_drpoolB-CL5096Contig1	ankyrin	II. Cytoskeleton	6553.83	5891.58	9237.24	9434.57	6398.06	8086.28	9090.74	6578.41	5401.44	5536.54	5089.63
GO_drpoolB-CL7016Contig1	Ankyrin	II. Cytoskeleton	10022.8	11495.9	13295.1	11000.4	11310.8	9623.4	10708.7	12040.9	11476	15756.2	11814
GO_drpoolB-CL9725Contig1	ankyrin	II. Cytoskeleton	4677.49	3886.68	4170.93	7787.1	7748.35	8145.26	8367.05	7058.49	3130.94	2568.61	8204.17
cn9345	ankyrin domain protein	II. Cytoskeleton	20.3428	18.179	19.3262	21.6953	14.6589	22.6631	19.9082	17.7487	19.8499	18.8493	14.2313
GO_dr004P0023C23_F_ab1	ankyrin domain protein	II. Cytoskeleton	68.7783	100.056	60.7408	44.1222	40.9628	34.8535	44.3601	29.8672	88.3163	75.2896	37.2605
GO_dr004P0014C06_F_ab1	ankyrin like protein	II. Cytoskeleton	24533.4	18521.8	14916.1	23924.4	17958.8	19777.2	19716.4	16653.3	17212.2	15397.9	15657.2
cn1993	ankyrin protein kinase	II. Cytoskeleton	464.581	311.51	485.764	502.02	125.197	141.995	166.352	104.481	264.587	271.543	132.353
cn1519	ankyrin repeat family protein	II. Cytoskeleton	353.447	295.995	1436.7	1338.67	1241.38	741.704	2702.47	1728.98	117.874	156.257	1818.95
cn4053	ankyrin repeat family protein	II. Cytoskeleton	705.341	1353.44	3755.94	2185.87	1787.19	1478.4	1743.12	1603	349.711	740.213	1473.8
cn4934	ankyrin repeat family protein	II. Cytoskeleton	418.925	304.139	1044.04	1338.31	661.104	1012.16	3102.15	1104.72	112.09	89.359	623.864
cn6046	ankyrin repeat family protein	II. Cytoskeleton	5265.74	5669.8	7427.27	7264.38	7144.42	5393.23	6608.9	6762.55	5737.51	6554.43	7460.84
cn6946	ankyrin repeat family protein	II. Cytoskeleton	8370.4	4131.33	4418.02	9067.76	11652.3	10613.9	17591.1	13537.7	1757.98	1453.67	14221
cn717	ankyrin repeat family protein	II. Cytoskeleton	13037.8	10923.8	11727.5	11383	8252.34	11298.8	8742.02	7828.57	13603	7306.84	10450
cn8840	ankyrin repeat family protein	II. Cytoskeleton	27914.9	20299.9	26503.8	25971.2	30366.8	23417.8	22131.7	25125	9308.08	7693.92	16312.1
EB174865_1	ankyrin repeat family protein	II. Cytoskeleton	745.933	901.893	349.894	148.774	21.0555	26.8423	36.0936	22.9971	1655.45	3371.89	23.2463
GO_dr001P0003N23_F_ab1	ankyrin repeat family protein	II. Cytoskeleton	32.8319	1215.98	2851.34	1258.37	670.475	954.134	682.807	352.29	52.6611	160.692	518.81
GO_dr001P0010B14_F_ab1	ankyrin repeat family protein	II. Cytoskeleton	21637.7	26772.3	25359.4	22414.3	16513.1	20024	16198.9	12287.2	14401.8	19412.3	15938.4
GO_dr004P0005M18_F_ab1	ankyrin repeat family protein	II. Cytoskeleton	8820.19	4363.45	3138.18	5519.43	6701.61	6787.75	6563.73	5402.43	6169.24	4784.04	4227.82
GO_dr004P0006G11_F_ab1	ankyrin repeat family protein	II. Cytoskeleton	18418	13469.2	17225	16361.9	17375.5	13698.4	11943.4	14978.1	6902.78	4846.25	10064
GO_dr004P0024K19_F_ab1	ankyrin repeat family protein	II. Cytoskeleton	11149.3	8192.78	7111.21	2923.25	999.505	2288.97	1188.67	882.671	1361.58	1165.36	1344.85
GO_drpoolB-CL2594Contig1	ankyrin repeat family protein	II. Cytoskeleton	4400.3	2350.03	2410.41	3237.12	3134.12	4102.67	4669.49	3179.54	3277.68	1856.52	3456.21
GO_drpoolB-CL3568Contig1	ankyrin repeat family protein	II. Cytoskeleton	11999.5	9020.32	7292.77	8456.79	6331.28	6653.93	5495.31	6212.55	6576.17	5168.16	7784.25
GO_drpoolB-CL8167Contig1	ankyrin repeat family protein	II. Cytoskeleton	3294.38	1657.83	1356.15	2287.7	1428.06	2067.38	2859.49	1600.93	3843.77	1653.18	766.076
GO_drpoolB-CL9673Contig1	ankyrin repeat family protein	II. Cytoskeleton	425.615	388.929	519.738	585.016	393.499	749.695	721.034	371.949	502.568	447.928	384.959
cn1220	ankyrin repeat-containing protein	II. Cytoskeleton	7713.19	3661.15	4230.02	6759.5	5697.25	7078.8	5970.38	5195.1	13161.7	8160.45	4948.91
cn9344	ankyrin repeat-containing protein	II. Cytoskeleton	19894.4	15072.8	11036.1	11511.4	12153.6	11503	12745.3	12695.2	27203	20101.6	11957.5
GO_dr004P0012E23_F_ab1	ankyrin repeat-containing protein	II. Cytoskeleton	6977.24	3242.74	2508.01	1556.21	585.987	1464.88	865.311	507.267	771.646	572.501	849.067
GO_dr004P0031E22_F_ab1	ankyrin repeat-containing protein	II. Cytoskeleton	7689.15	2041.76	3493.92	3642.23	3319.36	4056.22	5435.22	3165.43	4130.22	2636.69	3278.18
GO_drpoolB-CL2813Contig1	ankyrin repeat-containing protein	II. Cytoskeleton	119.026	34.8428	57.3793	151.402	177.674	265.982	280.888	201.02	105.529	62.7357	348.937
GO_drpoolB-CL3841Contig1	ankyrin repeat-containing protein	II. Cytoskeleton	12313.1	10105.3	13243.2	11191.3	6853.21	9460.77	7142.19	7025.39	7676.02	4192.28	7453.13
GO_drpoolB-CL5985Contig1	ankyrin repeat-containing protein	II. Cytoskeleton	8036.78	6710.09	5646.85	6111.26	5590.57	6246.5	6208.09	5519.27	7151.75	8459.31	4619.76
GO_drpoolB-CL714Contig1	ankyrin repeat-containing protein	II. Cytoskeleton	6122.09	5160.27	6354.29	11414.9	6400.27	12117.8	9546.2	6820.71	3994.06	4961.1	4041.69
GO_drpoolB-CL8777Contig1	ankyrin repeat-containing protein	II. Cytoskeleton	48.7135	136.546	274.715	648.601	938.552	1471.59	962.83	788.363	128.742	91.5365	784.243
IP_PHBS001E21u	ankyrin-kinase	II. Cytoskeleton	5267.07	5607.84	6056.29	5023.52	3455.85	4013.88	4776.82	3536	7952.84	5716.99	4172.66
DC239939_1	ankyrin-like protein	II. Cytoskeleton	381.737	482.083	344.206	392.475	306.808	364.463	315.632	289.597	420.031	297.323	219.089
GO_drpoolB-CL8893Contig1	ankyrin-like protein	II. Cytoskeleton	10022.4	12361.2	19643	16847.5	20242.1	14569.5	16274.6	17750.9	5313.43	6503.2	16598.7
GO_dr004P0011B10_F_ab1	ankyrin-repeat containing protein	II. Cytoskeleton	17876.1	16748.2	19397.9	21659.2	19866.9	20405.8	26337.7	17864.9	12609.3	13723	17410.6
cn1561	annexin	II. Cytoskeleton	77.1319	50.4849	61.0739	84.6941	32.6626	87.0353	77.1389	33.1385	27.579	54.4071	41.7507
cn2004	annexin	II. Cytoskeleton	17.0439	24.1944	19.4187	19.4723	18.7295	20.1357	16.8168	22.515	21.3912	18.7589	22.6985
cn3033	annexin	II. Cytoskeleton	5467.39	8385.1	811.826	1286.91	1858.47	459.168	1030.77	4228.23	610.397	4680.97	2608.44
cn4176	annexin	II. Cytoskeleton	29644.7	34675.7	27345.9	27500.8	37282.5	45633.3	39281	40774.2	6808.04	11347.8	28002.1
cn4177	annexin	II. Cytoskeleton	28449.5	34087.3	29178.8	32985.1	39905.7	42840	38392.5	38361.2	10500.4	17168.4	36604
cn4178	annexin	II. Cytoskeleton	18727.9	21968.7	19760.7	19095.9	21197.6	25684.6	23417.8	20695.6	4709.74	8088.93	16735
cn481	annexin	II. Cytoskeleton	35252.6	45901.1	37339.6	27368.3	36950.3	38096.3	33325.4	32351.9	16161.5	32649	25172.6
cn6404	annexin	II. Cytoskeleton	27.3666	33.334	19.6955	25.0675	22.0046	27.3082	18.8478	19.1562	27.4684	24.4265	22.475
cn8351	annexin	II. Cytoskeleton	29.761	39.0532	80.9788	93.1097	3992.58	442.854	1456.08	6432.01	37.5807	28.5646	15166.8
DY396035_1	annexin	II. Cytoskeleton	32.0526	40.9067	37.3359	38.9719	32.4387	48.1046	42.7424	30.8463	93.7137	48.8656	87.6349
GO_dr001P0018I13_F_ab1	annexin	II. Cytoskeleton	28.1343	24.3674	24.4947	23.0823	22.2486	30.4883	29.7081	23.446	36.0306	24.8464	74.3809
GO_dr001P0020M18_F_ab1	annexin	II. Cytoskeleton	967.863	5502.98	9122.43	3753.11	3631.19	5279.11	3494.09	3193.69	507.031	3318.81	2035.06
cn74	Axoneme-associated protein	II. Cytoskeleton	8062.22	8032.17	7477.51	9744.56	8201.84	10625.7	9995.17	7888.66	6071	6377.95	7034.4
cn1824	beta-tubulin	II. Cytoskeleton	3938.56	3256.22	3146.75	5472.79	11079.3	11189.7	12071.1	9908.2	2874.86	1804.11	7541.29
cn2409	beta-tubulin	II. Cytoskeleton	5156.86	4793.8	2182.15	4176.12	4468.12	4988.09	6225.22	4454.92	3107.24	4168.72	3796.75
cn2966	beta-tubulin	II. Cytoskeleton	29582.6	26205.1	22917.7	29031.1	28865.5	26295.4	27196.1	28759.4	16190.9	14994.5	26587.8
cn3010	beta-tubulin	II. Cytoskeleton	1505.22	489.586	694.171	2242.97	1107.78	1351.08	1265.04	858.523	2135.96	5116.33	1802.89
cn3011	beta-tubulin	II. Cytoskeleton	22409	15857.3	11659.2	17159.1	26117.8	21478.5	26465.3	27291.8	22222.7	16541.3	21837.3
GO_dr001P0016M17_F_ab1	beta-tubulin	II. Cytoskeleton	14.2559	15.0154	13.8372	14.9294	15.8622	13.9072	13.6713	15.5729	16.9212	14.6711	14.537
GO_drpoolB-CL4620Contig1	beta-tubulin	II. Cytoskeleton	19897.2	14194.5	13299.9	9752.74	5927.18	7056.91	4709.62	4864.22	10840	6118.34	6478.45
GO_drpoolB-CL5627Contig1	beta-tubulin	II. Cytoskeleton	27.6492	20.4506	23.5785	20.0025	24.7298	22.7923	22.6429	23.6913	27.8152	34.1181	24.6055
GO_drpoolB-CL8134Contig1	beta-tubulin	II. Cytoskeleton	11624.9	8150.87	2284.14	8112.85	6738.75	3943.8	5533.57	6601.96	4330.39	1810.94	6275.84
GO_drpoolB-CL8768Contig1	beta-tubulin	II. Cytoskeleton	40.0458	34.2336	32.6321	44.8592	37.5622	48.4473	86.4355	46.2142	80.7153	68.1971	560.29
SG_SGN-U209923	beta-tubulin	II. Cytoskeleton	21.7043	26.9007	26.655	21.4099	23.4254	17.1621	21.9608	22.5412	28.8944	30.6889	30.5146
cn8086	Bipolar kinesin	II. Cytoskeleton	421.249	214.324	469.148	804.063	788.796	933.963	813.661	778.194	127.603	98.0684	706.798
GO_dr001P0011A07_F_ab1	calponin-homology and microtubule-associated protein	II. Cytoskeleton	27.2636	26.7926	21.0483	17.6512	22.2242	21.133	25.3398	22.847	25.8185	23.9969	26.4456
cn820	centrin	II. Cytoskeleton	8663.67	9991	8334.09	11934.2	9299.73	14936.7	12039.2	9844.68	7003.51	7482.21	8532.09
GO_dr004P0002I09_F_ab1	dynein	II. Cytoskeleton	408.987	201.754	209.981	380.901	259.115	664.046	682.412	166.433	119.543	64.5036	84.7014
GO_dr004P0022A12_F_ab1	dynein	II. Cytoskeleton	191.876	61.4588	130.972	57.1906	135.158	118.944	214.611	165.263	40.464	44.5055	244.434
GO_drs21P0006N17_R_ab1	dynein 1 heavy chain	II. Cytoskeleton	27.188	27.0947	22.6675	18.3446	24.7948	17.3494	20.8337	20.9006	28.6902	17.3105	19.9729
cn9160	F-actin capping protein	II. Cytoskeleton	5129.84	3802.98	2573.56	3964.79	2897.43	3165.05	3268.95	2569.22	2651.1	1667.75	2080.4
cn9161	F-actin capping protein	II. Cytoskeleton	1641.75	1152.78	712.179	1653.4	708.314	1490.25	1482.62	616.5	673.176	455.511	483.703
GO_dr004P0012A09_F_ab1	F-actin capping protein	II. Cytoskeleton	331.027	256.692	157.49	335.099	180.324	283.946	319.668	162.288	108.01	113.057	120.977
cn2681	fibrillin	II. Cytoskeleton	143.693	177.843	147.266	175.991	75.4602	188.742	123.334	75.4702	586.287	546.668	76.1077
cn2686	fibrillin	II. Cytoskeleton	607.518	1163.26	1289.28	1186.89	451.167	1371.69	845.37	637.53	3238.4	2561.21	138.947
cn2694	fibrillin	II. Cytoskeleton	32.4408	36.4753	24.4254	51.3839	18.982	32.0401	40.3244	24.801	32.2134	25.1624	24.6305
cn2702	fibrillin	II. Cytoskeleton	526.777	760.79	924.054	746.812	615.416	1071.06	742.639	592.621	1985.82	1652.54	260.084
cn2711	fibrillin	II. Cytoskeleton	17.1524	22.1809	18.9293	18.5328	20.9233	18.3671	19.5759	22.1494	22.7777	19.1975	23.6653
cn5661	fibrillin	II. Cytoskeleton	4693.04	2857.69	1451.45	2123.73	1284.43	1997.45	1750.07	1008.2	10321.5	7476.04	510.291
GO_dr004P0008F10_F_ab1	fibrillin	II. Cytoskeleton	69.63	26.2123	22.992	26.8732	20.5234	32.9188	27.8799	23.0738	324.923	130.283	31.8477
GO_dr004P0024L16_F_ab1	fimbrin	II. Cytoskeleton	564.428	283.2	94.2699	448.774	455.68	1362.61	1353.77	387.313	170.774	67.8433	233.524
IP_PHBS004L19u	fimbrin	II. Cytoskeleton	209.487	43.3307	29.8719	62.1821	28.3176	39.1491	30.6689	24.3419	29.2346	26.7551	27.1861
GO_drpoolB-CL3047Contig1	gamma-tubulin complex component	II. Cytoskeleton	4475.41	3532.14	2599.93	5087.33	4427.44	5759.39	6071.9	3948.92	2292.27	1462.69	4660.79
GO_dr001P0009A12_F_ab1	Katanin	II. Cytoskeleton	1658.12	2092.41	1542.57	1554.2	1372.61	1227.86	1226.14	1006.46	1240.28	1403.95	1133.45
GO_drpoolB-CL2064Contig1	Katanin	II. Cytoskeleton	3557.77	4078.24	1718.54	3492.67	1684.34	3776.86	3955.73	1758.41	1472.84	1392.34	1674.37
cn7235	kinesin	II. Cytoskeleton	13616.2	5630.86	1729.95	5204.44	4938.24	4157.05	5549.84	5199.35	5059.03	1028.14	4189.74
GO_dr001P0005B01_F_ab1	kinesin	II. Cytoskeleton	19.2499	19.8604	16.9007	20.1987	24.394	22.2635	19.9889	19.6327	25.6546	22.5869	20.3808
GO_dr004P0007K15_F_ab1	kinesin	II. Cytoskeleton	5056.43	3363.58	2567.52	5031.4	4456.56	5039.49	6181.05	5300.66	2127.2	1703.77	2675.02
GO_dr004P0010M08_F_ab1	kinesin	II. Cytoskeleton	7134.89	5201.41	2328.05	5774.55	10425.6	10390.2	12371.8	8296.81	3386.41	2984.58	5591.88
GO_drpoolB-CL5524Contig1	kinesin	II. Cytoskeleton	2259.47	1614.46	833.924	1572.66	1035.94	1442.77	1373.61	1015.1	2170.99	1747.69	896.381
GO_drpoolB-CL5983Contig1	kinesin	II. Cytoskeleton	13068	9054.78	5840.07	11450.1	12127.2	10687.5	15358	12342.1	6017.2	4639.4	9293.64
IP_PHBS011E22u	kinesin	II. Cytoskeleton	2004.83	1089.91	677.226	2706.06	1379.9	1585.99	1308.22	782.738	535.931	352.747	1247.79
cn2803	kinesin motor protein	II. Cytoskeleton	1511.1	1152.1	514.155	1531.63	1786.96	3389.76	3512.66	1589.27	594.084	556.982	782.879
cn7234	kinesin motor protein	II. Cytoskeleton	4586.55	1691.31	315.738	1694.53	980.533	1611.09	1984.77	1089.49	988.901	168.882	984.864
cn10067	kinesin-related protein	II. Cytoskeleton	8357.21	6661.77	3890.32	6356.35	5879.18	4773.75	5283.65	5950.78	8290.71	7507.15	4255.82
GO_dr001P0008H22_F_ab1	microfibrillar-associated protein	II. Cytoskeleton	8723.53	7853.06	11075.1	10358.7	11702.9	10845.6	13509.7	10394.6	8758.32	8458.06	9728.07
GO_dr001P0014M14_F_ab1	microfibrillar-associated protein	II. Cytoskeleton	6369.04	7581.88	7912.52	8185.03	8532.76	7705.33	8087.23	7806.31	5491.85	6064.81	8153.48
cn4795	microtubule associated protein	II. Cytoskeleton	1803	968.873	1392.4	2282.81	1522.63	4197.86	3427.52	1585.6	2144.01	1226.92	2626.64
cn4987	microtubule associated protein	II. Cytoskeleton	28.5431	20.3531	25.2929	32.7226	17.6351	34.8228	44.8547	23.7391	19.4274	56.3023	23.6444
cn4988	microtubule associated protein	II. Cytoskeleton	7563.81	6640.58	5365.32	9382.34	4858.75	12129.9	13760.9	5699.65	5161	6572.57	9616.55
cn6209	microtubule associated protein	II. Cytoskeleton	2495.31	2557.18	2140.48	2967.98	2127.57	3815.72	3902.7	2507.16	1208.29	2354.72	3310.78
cn9790	microtubule associated protein	II. Cytoskeleton	889.695	702.768	1506.16	2166.79	1212.34	3409.5	2702.19	1276.88	1013.13	1262.5	1330.15
cn9791	microtubule associated protein	II. Cytoskeleton	486.391	313.142	435.048	1000.48	272.669	1443.57	913.478	316.338	595.241	421.452	339.052
IP_PHBS008C12u	microtubule binding microtubule-associated protein	II. Cytoskeleton	1878.64	2076.19	1331.44	3074.28	1957.21	4612.74	4783.61	1808.99	1165.7	1230.94	1840.04
cn6637	Microtubule End Binding Protein	II. Cytoskeleton	1889.59	2160.08	1671.49	3086.48	2873.5	5671.78	5808.64	2753.35	1126.28	1594.22	2459.46
cn3556	microtubule motor	II. Cytoskeleton	572.649	634.291	240.638	233.408	193.391	187.372	251.995	221.186	494.892	409.542	304.782
cn3863	microtubule motor	II. Cytoskeleton	22736.6	16395.9	15622.4	19154.1	11139.1	13930.9	15249.6	10427	14209.3	18427.5	6999.66
cn6086	microtubule motor	II. Cytoskeleton	3240	1456.86	447.181	3061.99	1292.24	1510.59	1486.22	936.499	1982.56	1321.31	1707.39
GO_dr004P0007D13_F_ab1	microtubule-associated protein	II. Cytoskeleton	1628.79	950.733	843.941	1500.79	1090.38	1075.09	544.23	493.823	735.823	402.984	578.139
GO_dr004P0022G12_F_ab1	microtubule-associated protein	II. Cytoskeleton	504.971	330.057	130.459	588.219	2178	2215.64	2399.05	1653.58	271.61	140.781	1555.17
GO_drpoolB-CL4790Contig1	microtubule-associated protein	II. Cytoskeleton	6057.9	11205.4	9136.97	6307.59	5008.47	4957.97	4897.19	4349.63	6038.24	22937.1	5222.05
IP_PHBS003K02u	microtubule-associated protein	II. Cytoskeleton	1160.97	600.131	234.448	767.097	461.022	698.801	909.062	483.822	395.438	280.599	461.192
cn8961	myosin	II. Cytoskeleton	2217.12	2352.45	1844.59	2895.47	1858.64	2646.08	3119.24	2028.34	1880.84	1903.4	2590.84
cn9123	myosin	II. Cytoskeleton	12929.4	5946.04	4486.87	8101.83	4695.84	5790.15	6025.72	4751.56	3992.17	1483.02	4447.53
EB175088_1	myosin	II. Cytoskeleton	8532.52	6437.84	3745.48	10783.7	3856.9	4463.12	5433.3	3448.75	2613.23	1654.32	4034.4
SG_SGN-U210219	myosin	II. Cytoskeleton	18.2598	32.1577	27.301	21.7778	25.194	36.8484	21.3201	28.3786	27.4415	37.0494	29.9323
cn6009	nuclear movement family protein	II. Cytoskeleton	7039.74	6815.38	5965.39	8317.98	4423.43	9461.95	10343.1	5285.55	2605.09	3415.82	5055.76
cn6444	nuclear movement family protein	II. Cytoskeleton	23.2557	24.2104	20.8012	24.654	22.0324	18.7927	24.3171	20.3076	25.2918	24.1722	28.2596
cn6445	nuclear movement family protein	II. Cytoskeleton	22.4882	21.3119	21.8347	29.8474	20.8449	26.4821	24.1574	16.1917	32.1384	25.3379	27.8507
GO_drpoolB-CL6852Contig1	nuclear movement family protein	II. Cytoskeleton	3463.42	1673.5	2800.04	2793.44	2561.66	4047.62	4339.79	2564.09	2080.93	1811.5	4298.36
GO_drpoolB-CL9409Contig1	NudC domain-containing protein	II. Cytoskeleton	1366.1	1016.61	1087.89	1732.96	876.129	1800.73	1530.68	789.321	2438.22	2633.26	1433.75
cn4753	Paramyosin	II. Cytoskeleton	5713.19	5346.91	5898.11	5618.24	6430.01	6335.85	5094.72	5000.06	7487.05	8368.99	4859.06
DC244561_1	Paramyosin	II. Cytoskeleton	2531.12	3276.3	1534.89	2322.15	2381.93	2653.45	3385.68	1854.22	1681.14	2912.24	1179.64
GO_dr001P0006P02_F_ab1	Paramyosin	II. Cytoskeleton	2205.14	2073.98	1807.67	2860.72	1756.7	2071.24	2338.85	1642.07	2376.17	2429.71	1547.17
GO_dr004P0014J04_F_ab1	Paramyosin	II. Cytoskeleton	4021.59	3360.51	6973.08	6417.06	5189.14	4878.02	4388.68	4258.99	3185.25	2663.97	4987.88
GO_drpoolB-CL8306Contig1	Paramyosin	II. Cytoskeleton	564.267	350.688	187.877	680.273	584.589	665.077	738.838	482.886	549.377	378.158	453.681
SG_SGN-U212334	Paramyosin	II. Cytoskeleton	31.6013	35.6683	27.2162	36.3961	42.1653	56.9514	84.754	27.4731	26.3837	28.6912	34.6702
cn9808	Pinin	II. Cytoskeleton	82.7739	45.9398	42.1491	62.8551	42.2403	58.6972	47.069	30.5086	71.1872	99.1431	49.2051
GO_drpoolB-CL9676Contig1	plastid fibrillin	II. Cytoskeleton	8102.93	6386.07	4666.99	7958.9	5471.28	7604.44	7575.88	5041.4	18181.1	12827.6	4385.72
IP_PHBS011J17u	plastid fibrillin	II. Cytoskeleton	1416.53	1478.1	1176.88	1433.42	1064.28	1410.69	1247.26	1052.93	1880.08	2226.8	627.644
cn7886	plastid-lipid associated protein PAP / fibrillin family protein	II. Cytoskeleton	391.177	99.4295	40.2502	110.37	45.6482	76.4321	47.6432	25.6869	2863.62	1332.62	24.2173
GO_dr004P0003M04_F_ab1	plastid-lipid associated protein PAP / fibrillin family protein	II. Cytoskeleton	1533.58	583.817	513.122	779.514	230.166	516.993	371.537	152.371	5608.13	3560.83	80.4613
GO_drpoolB-CL7672Contig1	plastid-lipid associated protein PAP / fibrillin family protein	II. Cytoskeleton	6700.72	4114.85	2502.13	3465.2	2687.48	3654.69	4171.58	2732.87	16257.3	10805.6	2826.64
GO_drpoolB-CL8370Contig1	plastid-lipid associated protein PAP / fibrillin family protein	II. Cytoskeleton	3668.61	1993.39	549.886	1020.82	503.587	846.338	559.64	197.93	12261.8	7970.86	33.6519
cn5507	pollen specific actin-depolymerizing factor	II. Cytoskeleton	19.1068	15.9161	23.2171	17.7968	107.602	19.4583	17.4739	317.909	20.6312	19.1122	113.263
cn5508	pollen specific actin-depolymerizing factor	II. Cytoskeleton	19.6778	18.6921	21.8551	17.7074	78.7878	19.2942	16.8203	200.84	26.1101	15.9652	40.0727
cn5509	pollen specific actin-depolymerizing factor	II. Cytoskeleton	27.7838	35.4603	20.9758	31.7779	26.615	25.7397	32.1525	39.5038	33.7889	23.076	30.9
cn6316	pollen specific actin-depolymerizing factor	II. Cytoskeleton	35.7763	43.9367	51.301	38.6267	61.6954	34.233	25.1364	187.564	28.5387	33.2516	53.6747
cn1225	Profilin	II. Cytoskeleton	4898.95	4274.13	2835.53	4636.93	2845.92	4752.11	4453.55	3020.04	3330.51	2694.32	2890.15
cn1227	Profilin	II. Cytoskeleton	21249.1	17039	14547.6	16681.3	12299.1	15828.6	13033.6	13413.6	19276.2	14722.1	11727.7
cn1228	Profilin	II. Cytoskeleton	25303.8	22244	18472.2	22325.7	12885.9	25147.9	22483.3	14697.4	20347.1	15862.3	13821.4
cn4579	PROFILIN	II. Cytoskeleton	4591.31	2945.26	846.965	2902.36	1147.76	1227.83	5152.69	2269.52	1050.26	843.617	1917.02
cn4580	Profilin	II. Cytoskeleton	4741.15	2745.43	916.039	2862.42	1396.25	1210.08	3730.9	2659.29	1119.51	720.238	1926.05
GO_dr001P0016G07_F_ab1	Profilin	II. Cytoskeleton	17.286	15.0448	17.272	20.8005	18.2387	21.8208	23.1804	17.8054	27.5223	16.8725	22.2745
GO_drpoolB-CL1757Contig1	Spastin	II. Cytoskeleton	2458.67	1811.4	1423.63	2525.83	2002.61	2730.47	2475.69	2064.84	2061.05	1762.83	1882.85
cn4593	Spc97/Spc98	II. Cytoskeleton	1703.1	1658.39	1328.93	2088.39	1216.86	1979.26	1915.72	1191.13	1414.09	1066	1599.37
cn7578	Spectrin repeat	II. Cytoskeleton	1117.25	451.75	195.418	1177.52	195.404	442.414	605.687	254.191	176.94	132.353	196.18
GO_drpoolB-CL6551Contig1	suppressor of actin	II. Cytoskeleton	2131.53	1570.8	2099.35	2866.47	2123.86	1766.54	2075.04	2279.01	1753.35	2163.33	1933.34
cn1282	tropomyosin-related	II. Cytoskeleton	10972.8	11112.3	10713.8	12362.8	16555.3	13090.4	13556.9	17130.6	12884	12153.3	15216.9
cn4190	tropomyosin-related	II. Cytoskeleton	8824.6	11468.5	19987.1	13996.8	14390.9	14865.1	14424.5	12766.9	8059.36	11937.4	12363
GO_drpoolB-CL6385Contig1	tubulin alpha-6 chain	II. Cytoskeleton	16.5236	17.1866	16.1435	15.8714	16.7751	15.3239	18.864	17.1328	13.5663	16.1565	14.6372
GO_drs21P0001L12_R_ab1	Tubulin binding cofactor C	II. Cytoskeleton	3737.38	2223.28	2215.44	4473.16	4602.99	3634.32	4920.11	4831.11	2596.19	1881.61	3095.45
cn10164	tubulin folding cofactor	II. Cytoskeleton	3898.49	3225.37	2018.49	6024.89	3033.09	8062.26	6859.75	3274.79	2243.97	1542	2814.72
cn10165	tubulin folding cofactor	II. Cytoskeleton	679.209	548.773	320.973	1331.81	491.021	1495.21	1417.92	538.246	354.581	221.183	494.983
SG_SGN-U212036	tubulin-specific chaperone	II. Cytoskeleton	4278.42	3010.89	2361.91	5182.84	5000.07	4445.94	5170.6	4994.1	3062.02	1853.31	3970.06
cn10062	tubulin-specific chaperone	II. Cytoskeleton	3938.01	2273.96	1222.78	3192.1	3209.17	4852.47	5696.8	3144.87	3500.01	1987.18	3224.39
GO_dr001P0004F07_F_ab1	tubulin-specific chaperone	II. Cytoskeleton	5299.4	3349.86	2658.33	5877.64	6382.18	5090.64	6441.66	6670.82	3589.35	2439.82	4632.63
GO_dr004P0012M23_F_ab1	tubulin-specific chaperone	II. Cytoskeleton	3838.56	2343.87	1370.37	3146.38	1896.76	3963.75	4017.19	2088.57	1895.62	1354.29	1385.12
GO_drpoolB-CL1042Contig1	tubulin-specific chaperone	II. Cytoskeleton	10832.6	8451.05	7298.36	11121.1	13840.7	9837.08	11536	13113.2	10803.7	10294.6	10684.2
GO_dr001P0013H21_F_ab1	tubulin-tyrosine ligase	II. Cytoskeleton	5286.29	4449.51	6288.18	8912.77	7635.95	8887	10360.7	7972.74	2227.76	1713.18	5896.89
GO_drpoolB-CL182Contig1	villin	II. Cytoskeleton	13325	13412.3	10593.7	9508.97	8872.66	5317.29	6170.9	9051.45	8718.13	9291.04	9415.16
GO_drpoolB-CL182Contig2	villin	II. Cytoskeleton	23414.3	19798.7	16944.2	19056.8	16450.6	16089.6	14218.7	14498.1	13991.2	16380.8	14886.6
GO_drpoolB-CL7658Contig1	villin	II. Cytoskeleton	8890.83	6886.06	6246.57	9097.75	7058.26	8281.57	6970.92	6824.66	4134.09	5145.85	4281.22
cn5128	ABC transporter	IIIa. Membrane transport	327.336	193.215	118.246	390.69	494.983	733.121	1058.84	687.592	1292.56	378.958	1361.46
cn5690	ABC transporter	IIIa. Membrane transport	6174.36	1572.72	293.584	1856.97	1656.49	1162.48	1207.79	1296.04	27031.7	16221.2	972.171
cn6547	ABC transporter	IIIa. Membrane transport	5076.63	3694.5	6967.9	15935.4	13371.2	14227.7	9243.83	10356.6	28498.7	38585.4	9867.47
cn8714	ABC transporter	IIIa. Membrane transport	184.138	2148.24	5207.33	5509.52	2933.32	6602.11	5269.93	1900.67	216.834	245.678	4593.28
GO_drpoolB-CL4114Contig1	ABC transporter	IIIa. Membrane transport	12578.4	10370.7	10050.2	10695.7	12270.3	10797	11116.1	11326.4	25119.1	19181.8	11339.7
GO_drpoolB-CL6227Contig1	ABC transporter	IIIa. Membrane transport	2810.06	1631.12	2291.63	2184.46	2831.57	2084.49	2132.84	2491.08	3254.09	1869.07	3431.02
cn6570	ABC transporter	IIIa. Membrane transport	334.894	316.093	268.941	267.414	1956.28	506.553	2581.05	3611.28	204.285	146.627	3241.68
GO_drpoolB-CL4326Contig1	ABC transporter	IIIa. Membrane transport	1655.19	884.508	334.72	819.589	1453.67	1596.06	988.224	1312.05	1878.3	897.928	538.862
cn4993	ABC transporter family	IIIa. Membrane transport	2994.69	2606.44	1147.02	2314.37	918.795	2327.62	1998.09	674.8	1206.43	3633.52	188.624
cn7926	ABC transporter family	IIIa. Membrane transport	8328.67	6362.93	7365.11	6711.69	8319.97	6460.38	7720.94	6817.41	16512.4	14781.3	5962.22
cn8501	ABC transporter family	IIIa. Membrane transport	8659.22	5961.95	9141.71	6561.55	6207	6926.61	8187.56	9878.33	2827.47	3381.71	7108.44
cn8502	ABC transporter family	IIIa. Membrane transport	116.132	245.775	149.746	77.4567	60.6106	103.613	89.828	79.7131	355.071	232.546	83.9397
cn8783	ABC transporter family	IIIa. Membrane transport	25953.2	23138.7	17107.9	25067.2	13858.6	18909	19791.6	16258.9	19913.1	19927.9	11200
GO_dr001P0003K12_F_ab1	ABC transporter family	IIIa. Membrane transport	29.7781	31.7478	24.3385	24.9101	51.4877	32.122	39.3265	67.9318	38.5062	22.8617	359.245
GO_dr001P0010A01_F_ab1	ABC transporter family	IIIa. Membrane transport	7089.68	5256.16	6141.03	6625.09	5577.3	7170.24	7198.86	5390.15	12435.7	10775.3	3628.88
GO_drpoolB-CL2150Contig1	ABC transporter family	IIIa. Membrane transport	27.1527	26.9702	26.7109	22.9746	44.7318	51.0321	49.6893	67.4522	36.7965	25.3724	360.956
GO_drpoolB-CL8042Contig1	ABC transporter family	IIIa. Membrane transport	4729.53	31451.2	48569.1	28663.2	18888.2	14200.1	11893.6	19869.3	7695.35	37309.9	34970.1
GO_drpoolB-CL814Contig1	ABC transporter family	IIIa. Membrane transport	1710.49	1296.61	2418.84	1468.79	1235.22	1849.04	2247.37	1916.99	885.112	799.697	1258.86
GO_drpoolB-CL8291Contig1	ABC transporter family	IIIa. Membrane transport	1152.32	907.446	1788.85	1157.14	1030.42	1308.07	1531.29	1567.25	475.125	604.979	967.493
GO_drpoolB-CL8456Contig1	ABC transporter family	IIIa. Membrane transport	24.6187	36.7556	19.9697	19.8107	24.698	27.7042	18.1177	24.234	22.9663	22.4707	20.2369
GO_drpoolB-CL8943Contig1	ABC transporter family	IIIa. Membrane transport	36.8967	56.1286	66.9515	55.5651	374.839	778.848	558.521	588.615	29.7317	29.1133	2889.45
GO_drpoolB-CL9612Contig1	ABC transporter family	IIIa. Membrane transport	143.61	862.674	1271.19	7347.84	7578.71	8129.23	10503.7	10160	1041.78	6575.95	5961.09
GO_drs12P0004F03_F_ab1	ABC transporter family	IIIa. Membrane transport	6150.59	33007.4	52138.6	27800	24145.9	15419.4	12081.1	26801.6	10043.9	39534	34989.4
GO_drs12P0004F03_R_ab1	ABC transporter family	IIIa. Membrane transport	4382.81	25466.5	36397.6	26722.3	13085.9	15903.6	11774.2	14549.7	5423.95	29865.6	21347.5
cn4221	ABC transporter family protein	IIIa. Membrane transport	15902.9	2774.43	1440.98	3732.8	3236.03	5499.42	4850.43	3106.73	46863.9	23353.4	3114.8
cn4333	ABC transporter family protein	IIIa. Membrane transport	2745.64	457.371	293.768	913.436	486.448	1485.27	1426.61	488.39	18203.6	6546.53	350.192
DW177154_1	ABC transporter family protein	IIIa. Membrane transport	21111.5	21284	15537.2	23749.6	18505.1	21924.6	22668.9	18263.9	12942.3	14239	17230.5
GO_drpoolB-CL1681Contig1	ABC transporter family protein	IIIa. Membrane transport	41346.5	39253.4	36416	34631	39777.8	34677.8	38901	37844.9	35375	38557.9	29023.6
GO_drpoolB-CL2709Contig1	ABC transporter family protein	IIIa. Membrane transport	2728.32	1459.39	3852.01	10125.5	5334.81	8353.03	4810.46	4395.74	16045.2	23173.2	2786.51
GO_drpoolB-CL6862Contig1	ABC transporter family protein	IIIa. Membrane transport	37.9918	17.7267	21.4671	34.5121	86.8705	58.6878	56.4676	211.549	23.2279	25.7975	337.225
GO_drs13P0028L13_R_ab1	ABC transporter family protein	IIIa. Membrane transport	10360.7	4574.85	4581.85	6886.4	7092.21	7539.58	8122.36	8062.06	4832.81	2524.62	6547.4
cn6377	ABC transporter family, cholesterol/phospholipid flippase	IIIa. Membrane transport	31.0684	25.6342	30.1729	27.2666	35.1563	29.308	26.139	26.4459	49.0291	38.2606	47.1609
GO_drpoolB-CL7684Contig1	ABC transporter family, cholesterol/phospholipid flippase	IIIa. Membrane transport	1243.35	818.209	1320.94	1012.43	996.101	931.819	1751.15	1623.85	1608.02	1748.87	1361.9
GO_drpoolB-CL9088Contig1	ABC transporter family, cholesterol/phospholipid flippase	IIIa. Membrane transport	794.046	398.197	156.065	346.909	543.888	716.26	364.705	593.184	7825.03	2155.95	121.75
cn10361	ABC transporter protein	IIIa. Membrane transport	43.0905	34.1304	33.7583	32.8057	27.4521	25.6997	34.228	26.7628	38.7083	43.7484	36.1498
cn10362	ABC transporter protein	IIIa. Membrane transport	10314.5	8306.25	7938.7	8352.81	2626.4	7107.16	6792.09	3697.11	8877.38	8018.53	1707.15
cn10364	ABC transporter protein	IIIa. Membrane transport	20.5532	17.5623	14.7741	20.164	13.4096	21.1863	19.0386	14.9855	19.2848	18.6617	18.1987
cn4687	ABC transporter protein	IIIa. Membrane transport	8514.57	4203.34	3404.21	6483.22	5423.81	8440.1	7878.26	3981.58	15321	8218.45	2687.48
cn5619	ABC transporter protein	IIIa. Membrane transport	17.8605	18.1451	16.237	20.2891	18.0443	19.3237	18.443	17.6814	18.1396	14.2605	17.988
cn628	ABC transporter protein	IIIa. Membrane transport	52.9271	41.9604	36.2708	45.6437	22.0223	38.4844	38.7299	30.1317	41.4743	41.4241	32.6847
cn629	ABC transporter protein	IIIa. Membrane transport	18.8775	25.9073	21.5477	24.525	18.5055	18.2378	27.432	15.1286	21.0528	28.7255	18.0379
cn673	ABC transporter protein	IIIa. Membrane transport	12768.8	10320.2	10242.7	18194.8	12805.2	14674.1	16410.1	12593.9	8984.2	7990.2	12385.5
cn7945	ABC transporter protein	IIIa. Membrane transport	2540.56	1376.16	671.837	1205.85	274.418	575.905	249.207	126.064	3176.76	4221.39	35.2357
cn9146	ABC transporter protein	IIIa. Membrane transport	1177.08	701.096	1106.64	1059.43	1219.58	852.983	989.765	1109.26	1626.31	941.706	1401.75
cn9858	ABC transporter protein	IIIa. Membrane transport	2786.1	6337.95	6325.08	3247.96	1045.72	1439.49	1685.87	1406.11	1292.97	4680.54	572.658
DY395766_1	ABC transporter protein	IIIa. Membrane transport	20713	22428	19397.1	19414	15860.9	21223.1	18774.7	16219.6	21190.5	17629.1	14409
GO_dr004P0011O20_F_ab1	ABC transporter protein	IIIa. Membrane transport	9144.01	6619.21	4248.84	5498.51	8198.16	5817.52	6011.36	6944.52	9369.97	20180.9	4877.08
GO_drpoolB-CL2718Contig1	ABC transporter protein	IIIa. Membrane transport	681.391	281.092	120.952	399.52	256.613	850.392	391.773	311.713	305.226	190.751	103.161
GO_drpoolB-CL530Contig2	ABC transporter protein	IIIa. Membrane transport	19782.5	17202.4	15137.2	21439.2	15740.5	22201.3	23223.2	17949.5	28531.2	22126.6	19925.8
GO_drpoolB-CL6628Contig1	ABC transporter protein	IIIa. Membrane transport	1896.07	13071.8	26084.6	14722.8	7801.75	6358.49	5020.35	8180.72	2567.92	19458.2	12208.4
GO_drpoolB-CL8559Contig1	ABC transporter protein	IIIa. Membrane transport	1027.93	417.035	190.758	389.092	562.446	812.174	383.431	744.796	6624.14	2357.2	116.181
GO_drpoolB-CL9626Contig1	ABC transporter protein	IIIa. Membrane transport	5047.02	3705.34	4801.76	5105.75	5157.32	6101.6	6266.83	5982.6	50.3885	118.97	2253.35
GO_drpoolB-CL9786Contig1	ABC transporter protein	IIIa. Membrane transport	16158.2	14013.6	13970.4	19180.8	20544.1	17955.8	18737.9	19309.5	15807.9	12598.8	16569.1
GO_dr001P0012K15_F_ab1	Acetate transporter	IIIa. Membrane transport	22.7854	21.6413	17.8253	17.0747	17.4282	14.755	18.9671	16.8599	16.9643	21.3674	14.1652
cn1556	adenine nucleotide translocator	IIIa. Membrane transport	46407.6	48312.1	48393.7	44149.3	47399.7	45113.9	45158.2	49653.8	41651.4	37557.7	48573.5
GO_drs12P0005O08_R_ab1	Adenosine 3'-phospho 5'-phosphosulfate transporter	IIIa. Membrane transport	4279.52	3618.3	4333.65	8173.81	6575.59	7792.81	7309.32	5591	2350.77	6144.44	4897.68
cn10132	ADP,ATP carrier protein 1, mitochondrial	IIIa. Membrane transport	25.121	26.5714	22.1301	23.306	18.5348	23.1214	22.9221	21.9417	24.7581	25.6982	27.8004
cn10133	ADP,ATP carrier protein 1, mitochondrial	IIIa. Membrane transport	130.917	158.46	87.8145	118.723	47.0874	127.124	109.448	56.413	49.5908	58.8196	70.6978
cn10134	ADP,ATP carrier protein 1, mitochondrial	IIIa. Membrane transport	33.7272	30.0626	30.7382	38.1921	28.5112	44.1185	44.5707	25.2107	23.7378	24.1068	30.9045
cn1943	ADP,ATP carrier protein 1, mitochondrial	IIIa. Membrane transport	121.476	189.132	149.287	110.052	47.6561	71.4844	58.794	49.4595	222.96	165.858	51.6579
cn1944	ADP,ATP carrier protein 1, mitochondrial	IIIa. Membrane transport	18316.3	16408.4	21592.6	19460.3	22662.2	20151.2	18702.8	23199.9	16196.2	16624.3	18349.7
cn1950	ADP,ATP carrier protein 1, mitochondrial	IIIa. Membrane transport	27.7539	21.3833	25.4974	24.9868	23.2871	29.1674	25.9477	22.3719	21.2684	18.199	23.5573
cn1951	ADP,ATP carrier protein 1, mitochondrial	IIIa. Membrane transport	19.724	18.9609	17.6077	21.6416	23.9352	21.7852	29.1043	16.1132	19.5767	21.1786	16.597
cn1953	ADP,ATP carrier protein 1, mitochondrial	IIIa. Membrane transport	17220	20317	22416.4	22029.1	17900.7	17760.6	13368.3	15940	18680.5	15258.8	14497.9
cn2166	ADP,ATP carrier protein 1, mitochondrial	IIIa. Membrane transport	55419.7	55115.7	55744.3	51281.8	51844.5	50938.8	53180.6	55543.4	48203.8	47139.5	51483.6
cn6657	ADP,ATP carrier protein 1, mitochondrial	IIIa. Membrane transport	1419.47	963.436	954.627	1082.22	918.578	640.827	851.735	831.417	4108.4	1821.86	913.107
GO_dr001P0008B22_F_ab1	ADP,ATP carrier protein 1, mitochondrial	IIIa. Membrane transport	6832.81	4449.81	5425.74	8128.45	6335.79	7575.91	8922.46	5810.94	2268.74	2067.05	5391.07
GO_dr004P0020I20_F_ab1	ADP,ATP carrier protein 1, mitochondrial	IIIa. Membrane transport	2559.41	2887.44	4472.01	4126.94	2926.26	3091.38	3962.26	2923.96	2639.6	2319.61	3139.22
cn9489	aluminum tolerance-related ABC transporter	IIIa. Membrane transport	24121.6	13550.2	16028.7	14051.9	16245.9	21257	20386.3	17618.9	25570	6561.94	27490.1
cn7459	ALUMINUM-ACTIVATED MALATE TRANSPORTER	IIIa. Membrane transport	2875.51	3596.98	4972.74	4282.98	3515.15	2483.96	2450.97	2758.48	6546.98	7876	2341.41
GO_dr004P0004E23_F_ab1	ALUMINUM-ACTIVATED MALATE TRANSPORTER	IIIa. Membrane transport	5695.64	5156.6	3002.94	3789.25	2273.66	2858.83	2464.54	1762.73	7686.3	6181.02	2186.16
GO_drpoolB-CL4631Contig1	ALUMINUM-ACTIVATED MALATE TRANSPORTER	IIIa. Membrane transport	2356.47	2633.72	4547.62	3826.92	3173.31	2376.46	2091.56	2332.92	5281.44	7567.6	1613.78
GO_drpoolB-CL6709Contig1	amino acid permease	IIIa. Membrane transport	6752.07	178.673	546.961	1356.53	1266.68	2890.73	2024.44	1002.68	3185.4	825.981	1084.17
GO_drpoolB-CL8123Contig1	amino acid permease	IIIa. Membrane transport	5254.34	3426.76	1407.73	2500.63	2601.02	1866.32	1113.11	1464.19	1124.57	644.397	1309.23
cn3538	amino acid transporter	IIIa. Membrane transport	270.446	683.036	449.196	507.809	277.096	454.468	496.712	279.744	189.393	2057.73	736.123
cn3539	amino acid transporter	IIIa. Membrane transport	11984.1	11428.1	12188.1	11619	9558.49	13892	12418	10236.4	11402.1	18721.5	11849.4
cn3571	amino acid transporter	IIIa. Membrane transport	1734.74	1375.78	3928.11	3466.74	1824.9	2582.77	1971.63	1441.77	523.608	770.732	1179.43
cn457	amino acid transporter	IIIa. Membrane transport	11116.6	12521.6	21013.4	15125.5	12626.4	17406.3	17433.4	13148.6	10005.3	25471.6	14946.4
cn458	amino acid transporter	IIIa. Membrane transport	1092.48	1530.21	1641.03	1343.12	974.435	2001.47	1992.3	1270.77	929.86	2803.27	1306.02
cn5364	amino acid transporter	IIIa. Membrane transport	17921.6	26065.2	25219.3	15989.2	22401.4	18403.2	23527.1	27741.3	14554.8	19648.1	36652.5
cn5524	amino acid transporter	IIIa. Membrane transport	1547.73	580.934	638.307	1575.3	953.758	1517.11	1627.55	932.064	1621.92	943.199	827.351
cn6221	amino acid transporter	IIIa. Membrane transport	318.763	697.279	768.068	739.31	885.647	1165.75	1402.72	1286.54	446.048	334.474	1149.05
cn7806	amino acid transporter	IIIa. Membrane transport	4115.67	3394.68	1717.51	5427.6	2831.23	4318.09	5118.58	3274.76	3038.7	2155.29	3603.41
DC239975_1	amino acid transporter	IIIa. Membrane transport	79.944	86.8545	92.5337	124.739	34.519	112.283	92.2098	35.9764	37.0324	69.6488	42.3977
DY396019_1	amino acid transporter	IIIa. Membrane transport	19.1443	61.9423	64.0812	62.7826	19.9405	43.9371	39.2114	25.0545	43.324	66.9565	30.9958
GO_dr001P0017F14_F_ab1	amino acid transporter	IIIa. Membrane transport	139.442	226.197	33.2281	81.5535	105.316	174.457	93.4897	94.7981	625.409	596.797	496.357
GO_dr001P0017H18_F_ab1	amino acid transporter	IIIa. Membrane transport	4778.89	4367.83	5145.96	7234.74	5909.49	6871.02	6998.34	5665.49	5148.15	4913.78	4894.36
GO_dr004P0018E18_F_ab1	amino acid transporter	IIIa. Membrane transport	2512.93	1835.03	6240.26	7360.71	4699.3	7734.53	6125.28	3107.13	1758.12	950.046	1325.85
GO_dr004P0021M04_F_ab1	amino acid transporter	IIIa. Membrane transport	12099.8	17871.1	13544.2	14135.2	7994.07	13685.8	10591.5	9092.8	11252.8	9876.7	16228.8
GO_drpoolB-CL1694Contig1	amino acid transporter	IIIa. Membrane transport	11948.7	21030.7	16978.6	7077.31	5645.56	8069.01	8339.44	5703.11	6719.87	8262.62	5622.31
GO_drpoolB-CL2338Contig1	amino acid transporter	IIIa. Membrane transport	7704.63	11086.9	13904.9	8771.08	14047.4	15079.6	18400.9	15865.7	5027.55	6905.78	7007.15
GO_drpoolB-CL3178Contig1	amino acid transporter	IIIa. Membrane transport	413.966	310.586	653.911	387.255	271.224	464.294	497.585	267.963	1177.41	1523.77	36.8498
GO_drpoolB-CL4210Contig1	amino acid transporter	IIIa. Membrane transport	2413.9	1031.8	1229.61	3056.06	3051.97	6871.64	5028.3	3266.61	1473.86	1673.43	1902.6
GO_drpoolB-CL6081Contig1	amino acid transporter	IIIa. Membrane transport	8998.76	5393.99	3802.02	6233.27	7304.34	8907.27	7136.92	7183.12	10860.2	6655.33	11173.8
GO_drpoolB-CL6245Contig1	amino acid transporter	IIIa. Membrane transport	10238.4	6732.17	5421.91	4148.63	2421.67	3047.01	3140.13	2457.83	1192.01	954.805	3150.72
GO_drpoolB-CL8194Contig1	amino acid transporter	IIIa. Membrane transport	11579.7	22261.7	15216.9	5685.12	5133.05	6570.86	6484.11	5403.95	6443.17	7754.91	6467.45
GO_drpoolB-CL8596Contig1	amino acid transporter	IIIa. Membrane transport	15645	7598.43	6607.86	12794.6	9242.23	20396.6	15123.9	9388.86	14203.8	7983.69	11038.2
GO_drpoolB-CL8761Contig1	amino acid transporter	IIIa. Membrane transport	6340.31	1778.1	806.798	1411.69	459.429	1834.59	1675.05	635.804	945.471	982.027	492.82
GO_drpoolB-CL9097Contig1	amino acid transporter	IIIa. Membrane transport	12670.5	25945	23215	20349.5	13950.6	15909.2	13592.9	10930.2	19021.9	30024.3	11843.9
GO_drpoolB-CL9597Contig1	amino acid transporter	IIIa. Membrane transport	1666.44	4699.54	830.474	816.197	680.004	713.085	889.853	805.535	52.6056	90.5658	470.896
GO_drs12P0025B12_F_ab1	amino acid transporter	IIIa. Membrane transport	12830.1	5921.01	4864.38	9898.42	8343.27	13788.6	11162.8	8672.33	12814.2	7177.93	9468.85
GO_drs31P0009M18_F_ab1	amino acid transporter	IIIa. Membrane transport	1484.62	1272.65	357.77	1749.45	3347.21	4417.36	7016.18	5552.24	459.906	405.535	4775.24
IP_PHBS011N22u	amino acid transporter	IIIa. Membrane transport	158.834	142.97	129.664	263.539	128.009	203.317	246.652	132.048	82.3675	114.73	174.395
SG_SGN-U211010	amino acid transporter	IIIa. Membrane transport	4167.43	2861.17	6238.25	3887.27	3372.54	4797.27	3893.48	2519.42	2852.08	10992.1	2044.51
GO_drpoolB-CL6114Contig1	aminophospholipid ATPase	IIIa. Membrane transport	3564.43	3836.79	2050.86	4123.7	1981.84	3586.8	3430.05	2257.87	2401.34	3222.59	1557.26
GO_drpoolB-CL7244Contig1	aminophospholipid ATPase	IIIa. Membrane transport	5075.26	2985.43	2699.67	2573.5	1554.97	2278.53	2129.88	1536.88	1632.05	1080.11	1722.21
GO_drpoolB-CL9028Contig1	aminophospholipid ATPase	IIIa. Membrane transport	6132.74	4327.85	3102.64	4013.73	3401.27	3910.04	3481.04	3583.97	3624.94	4087.16	2002.46
cn10479	anthocyanin permease	IIIa. Membrane transport	37.1828	24.7938	24.3081	23.9271	24.18	24.7333	28.7792	23.2021	19.6796	18.9379	21.7616
GO_dr004P0008G21_F_ab1	anthocyanin permease	IIIa. Membrane transport	1913.96	3668.56	4943.36	2845.96	2056.67	3025.25	4184.87	2063.27	1186.34	2801.77	1062.15
cn2149	aquaporin	IIIa. Membrane transport	5904.08	3912.66	2706.6	4240	1440.3	3899.44	3099.26	1427.2	5901.57	3841.02	602.192
GO_drpoolB-CL9380Contig1	Aquaporin NIP	IIIa. Membrane transport	9773.67	15202.2	21198.5	16383.1	6686.7	8100.19	6944.16	4991.06	3163.44	5592.61	6039.13
cn4975	Aquaporin PIP	IIIa. Membrane transport	52139.1	44460.3	31258.3	32931.1	41926.9	49437.9	43532.8	41505.5	40670.6	25165.4	46793.7
GO_drpoolB-CL3189Contig1	aquaporin SIP	IIIa. Membrane transport	1385.91	4578.73	1504.02	1096.06	1135.63	1075.24	1355.05	1361.56	769.939	2377.9	2546.56
cn1100	aquaporin TIP	IIIa. Membrane transport	947.502	721.513	201.666	901.958	497.851	724.097	896.545	302.049	279.002	855.431	118.299
cn7164	aquaporin TIP	IIIa. Membrane transport	203.959	143.418	208.434	905.751	382.956	762.425	466.185	240.846	174.144	475.903	324.979
cn6828	aromatic and neutral amino acid transporter	IIIa. Membrane transport	379.055	2080.52	865.679	1224.65	771.703	1348.14	1534.69	654.321	307.914	4831.95	604.013
GO_drpoolB-CL898Contig1	aromatic and neutral amino acid transporter	IIIa. Membrane transport	25560.1	35327.6	27482.7	29972.1	19627	33524	31220	20672.6	20592.4	26629.5	31267
GO_drpoolB-CL9729Contig1	ATP binding / ATPase, coupled to transmembrane movement of ions, phosphorylative mechanism	IIIa. Membrane transport	334.31	186.093	192.816	385.853	271.729	486.492	565.171	212.707	347.901	286.59	191.908
cn2926	ATP synthase 24 kDa subunit	IIIa. Membrane transport	17304.2	16365.9	15556	23931	24374.1	23884.1	25956.6	23717.4	16832	13970.3	22922.9
GO_drpoolB-CL1576Contig1	ATP synthase delta chain, mitochondrial	IIIa. Membrane transport	5197.76	3496.42	3098.57	4862.75	4509.11	5985.94	6895.58	4905.64	2553.54	2344.28	4801.51
cn4834	ATP synthase family	IIIa. Membrane transport	1675.82	405.306	96.822	175.945	52.5035	133.265	71.4042	44.0363	11598.8	4855.75	46.5397
cn6856	ATP synthase family	IIIa. Membrane transport	3971.92	2258.46	738.003	2646.52	982.916	2627.54	2439.8	851.536	7913.99	2376.57	403.797
GO_drpoolB-CL4509Contig1	ATP synthase family	IIIa. Membrane transport	31817.6	30180.2	25828.2	28870.2	12723.1	20271.3	17384.6	9702.34	48561.9	48320.6	6894.14
cn2351	ATP synthase protein I -related	IIIa. Membrane transport	10000.3	9429.84	5514.3	6936.51	7189.93	6630.11	6777.34	6640.25	24291.2	14345.6	5215.23
GO_drpoolB-CL6056Contig1	ATP synthase subunit H family protein	IIIa. Membrane transport	24951	20213.6	11402.2	22147.4	15271.8	21575.6	22157	13226.9	14003.7	11173	14276.3
GO_drs21P0008B07_F_ab1	ATP/ADP transporter	IIIa. Membrane transport	813.116	2793.66	4599.4	3851.58	2232.26	4082.58	3768.22	1583.35	1531.58	1644.88	648.229
DY395408_1	ATP:ADP antiporter	IIIa. Membrane transport	70.0741	67.1475	73.835	51.8907	27.3112	49.8586	58.2399	33.2089	55.6126	49.2381	27.51
cn449	ATP-binding cassette transporter	IIIa. Membrane transport	28.1677	372.481	105.846	55.6917	69.106	93.7811	124.661	56.3588	58.1657	972.689	37.8242
GO_dr004P0024P16_F_ab1	ATP-binding cassette transporter	IIIa. Membrane transport	878.986	266.453	144.414	370.197	79.6052	172.118	103.26	49.4644	1200.21	827.172	37.025
cn8782	ATP-dependent transporter	IIIa. Membrane transport	440.009	511.16	201.738	255.534	103.327	138.696	171.866	112.223	310.158	575.199	53.4294
cn6138	beta-subunit of K+ channels	IIIa. Membrane transport	13418.4	13175.4	8587.76	19570.9	17664.3	16981.7	17060	17221.3	14066.3	23673.4	13998.7
cn8956	beta-subunit of K+ channels	IIIa. Membrane transport	4989.81	4372.98	2927.15	7535.69	3795.37	9645.4	7423.02	4230.84	3411.94	6064.92	2654.37
cn822	bile acid:Na+ symporter family protein	IIIa. Membrane transport	787.528	750.251	612.615	1075.6	789.095	1083.63	1354.62	655.135	759.683	709.148	761.273
GO_drs31P0010B21_F_ab1	C4-dicarboxylate transporter/malic acid transport protein	IIIa. Membrane transport	988.893	23237.2	17065.5	6726.9	2260	3363.98	2923.93	2354.13	2101.29	27650.2	8026.29
SG_SGN-U212106	carbohydrate transmembrane transporter/ sugar:hydrogen ion symporter	IIIa. Membrane transport	26.0526	46.7619	132.122	157.794	56.8126	95.0498	103.773	51.9288	25.6336	227.782	25.8876
EB174876_1	carbohydrate transporter	IIIa. Membrane transport	54.1665	34.8624	28.6561	70.9148	51.6211	43.8493	112.801	79.1562	30.5897	53.326	80.1797
GO_dr004P0010O22_F_ab1	carbohydrate transporter	IIIa. Membrane transport	3524.86	7079.68	9167.84	6536.86	4078.02	5691.06	6369.51	3099.97	2946.27	4393.11	4409.53
GO_drpoolB-CL9222Contig1	Cation transport protein	IIIa. Membrane transport	1648.57	1617.15	1259.59	2198.08	2348.69	3366.7	3270.8	2115.77	1184.25	1604.27	1523.83
SG_SGN-U210481	cationic amino acid transmembrane transporter	IIIa. Membrane transport	17.2796	16.224	16.8427	17.258	16.1222	15.6845	15.8399	14.0215	19.461	21.3995	15.5678
cn3456	cationic amino acid transporter	IIIa. Membrane transport	639.12	10950	16211	26221.6	14502.4	18214.7	15944.6	11886	1496.15	4011.8	4189.89
cn6574	cationic amino acid transporter	IIIa. Membrane transport	14223.6	10354.9	13437.3	13206.3	13475.9	13492.2	12842.7	14249.1	16223	14758.8	22798.2
DC243753_1	cationic amino acid transporter	IIIa. Membrane transport	15150.8	10047.6	14100	14348.4	11187.9	13767.5	13156.3	11820	15304.8	13288.3	15176.7
GO_dr001P0007C21_F_ab1	cationic amino acid transporter	IIIa. Membrane transport	10905.3	5569.19	9283.85	9114.95	5355.6	11981.7	10417.8	6862.97	8833.83	6725.85	8870.67
GO_dr001P0012N21_F_ab1	cationic amino acid transporter	IIIa. Membrane transport	6882.39	6982.38	7190.5	7756.81	5052.07	8281.46	5563.59	5675.9	7583.75	7478.98	3127.27
GO_dr004P0002F15_F_ab1	cationic amino acid transporter	IIIa. Membrane transport	3593.01	6039.7	7577.56	7568.91	10804.6	8927.16	10689.1	11332.9	1739.87	2048.16	12670.1
GO_drpoolB-CL4700Contig1	cationic amino acid transporter	IIIa. Membrane transport	346.724	528.909	447.822	309.117	252.751	276.657	312.374	250.29	66.4965	37.4894	304.249
GO_drpoolB-CL6860Contig1	cationic amino acid transporter	IIIa. Membrane transport	832.552	1151.2	1047.95	719.928	436.462	1041.91	969.653	559.001	158.161	75.5723	597.767
GO_drs21P0010C11_F_ab1	cationic amino acid transporter	IIIa. Membrane transport	107.503	38.2079	32.0295	32.7545	85.5909	35.8714	131.34	133.145	46.6749	37.4635	335.072
IP_PHBS011L23u	chloroplast ABC transporter	IIIa. Membrane transport	1923.3	1034.87	844.702	2091.49	658.31	1944.4	1395.03	678.005	5010.18	2545.67	885.997
GO_drpoolB-CL1342Contig1	choline transporter	IIIa. Membrane transport	21877.2	13575.6	16811.5	27436.2	14732.1	28594.1	29662.8	16690.3	10692.7	11244.5	12914.4
GO_dr001P0017H06_F_ab1	CMP-sialic acid transporter	IIIa. Membrane transport	1308.17	569.975	509.118	1694.96	865.307	1379.54	1407.43	866.463	865.92	454.527	697.09
cn5601	contains InterPro domain Membrane attack complex component/perforin	IIIa. Membrane transport	1150.22	3662.31	2472.84	3206.5	1774.08	4254.9	2691.61	1535.95	1601.68	4116.71	212.031
cn8695	copper uptake transmembrane transporter/ iron ion transmembrane transporter	IIIa. Membrane transport	15401.5	11108.8	7372.12	12423.5	11926.9	12004.6	12759.7	11448.2	23513	19652.1	8350.55
IP_PHBS002C12u	cystinosin	IIIa. Membrane transport	548.052	251.752	243.256	902.953	474.086	700.778	786.901	487.753	665.525	223.07	353.604
EB175049_1	deoxythymidine monophosphate uptake protein	IIIa. Membrane transport	33.8101	37.3782	24.0376	24.3315	18.085	21.2667	31.9999	18.4706	29.6449	20.5138	22.757
cn7337	D-galactonate transporter	IIIa. Membrane transport	1459.13	3326.83	3612.53	3628.95	2187.88	2647.95	2955.59	2246.42	915.804	1515.37	2229.05
GO_drpoolB-CL8420Contig1	D-galactonate transporter	IIIa. Membrane transport	1647.94	2835.91	3881.56	3073.93	1957.87	2317.79	2356.19	2189.24	933.937	1318.78	1599.46
cn3182	dicarboxylate/tricarboxylate carrier	IIIa. Membrane transport	24252.3	23991.7	22055.6	21828	22509.2	20170.4	17260.4	21745.1	23400.2	17588.1	20188.8
GO_dr004P0009D05_F_ab1	dicarboxylate/tricarboxylate carrier	IIIa. Membrane transport	3771.24	2232.78	1868.96	3384.44	1857.64	4070.03	4458.63	1806.66	9118.49	8058.17	1418.3
cn52	D-xylose-H+ symporter	IIIa. Membrane transport	21924	16562.4	12457.5	13021.8	11849.2	11619.5	10263.5	10538.7	37331.4	31523.3	12024.6
GO_dr001P0013F10_F_ab1	D-xylose-H+ symporter	IIIa. Membrane transport	4916.96	2949.97	2524.5	2680.62	1850	2663.75	2217.25	1340.97	10086.6	7485.31	1336.02
cn6943	endomembrane protein 70 transporter	IIIa. Membrane transport	3122.51	5952.74	9434.51	16085.4	15759.4	17387.6	14434.4	14431.3	2569.55	3046.85	9155.34
cn5154	ferroportin protein	IIIa. Membrane transport	1424.3	913.171	2803.6	1560.95	1017.88	1088.58	1003.16	792.765	5682.92	1811.14	945.049
cn10309	folate carrier protein	IIIa. Membrane transport	2440.73	2463.1	2266.22	2837.19	3237.63	2545.43	3175.74	3132.13	2001.7	2307.67	2979.58
cn10310	folate carrier protein	IIIa. Membrane transport	991.583	994.504	1044.8	1480.43	1235.18	1097.88	1403.71	1232.19	804.336	1007.9	1050.46
cn685	GDP-mannose transporter	IIIa. Membrane transport	7462.47	6262.76	4929.96	8985.16	6029.35	8754.12	9261.11	6457.3	7361.28	6362.32	6498.42
cn1111	glucose transporter	IIIa. Membrane transport	409.189	23643.1	43706.9	18272.3	14397.6	15959.8	14608.5	11946.5	2305.27	32880.4	3825.23
cn5704	glucose transporter	IIIa. Membrane transport	22527.3	14417.7	7405.43	12621.7	9988.16	13179.2	11829.7	9235.8	20451.4	13908.6	8418.43
cn655	glucose-6-phosphate/phosphate translocator	IIIa. Membrane transport	3088.35	3261.91	2175.86	3644.37	2696.06	3519.76	3695.92	2712.18	2560.18	3258.75	2897.68
cn7962	glucose-6-phosphate/phosphate translocator	IIIa. Membrane transport	11623	17849.5	19891.1	24175.4	15711.7	20130.6	22452.1	17307.6	10715.2	14644	13150.8
cn8998	glucose-6-phosphate/phosphate translocator	IIIa. Membrane transport	1137.45	6825.93	5173.47	3593.69	2252.35	4910.81	3847.02	2241.35	988.851	11222.2	351.877
GO_drpoolB-CL4416Contig1	glucose-6-phosphate/phosphate translocator	IIIa. Membrane transport	24575.4	24909.2	27072.5	32103	26571.7	27547.3	26329.3	22668.5	13616.1	15380.5	21618.9
IP_PHBS003J21u	glucose-6-phosphate/phosphate translocator	IIIa. Membrane transport	1394.86	381.095	262.167	1412.61	921.975	1091.77	1516.86	854.743	918.765	639.279	666.236
cn5947	glucose-6-phosphate/phosphate-translocator	IIIa. Membrane transport	3594.7	17998.4	15032	9775.87	8650.04	11860.7	11711.7	9143.11	4747.83	27126.1	2339.27
cn7379	glutamate/malate translocator	IIIa. Membrane transport	22996.3	13235.4	6801.47	14256.3	19464.1	14729.6	18457.1	18703.4	33680.7	28816	16353.8
cn8188	Glutathione S-conjugate-transporting ATPase	IIIa. Membrane transport	1276.37	746.233	666.798	2978.54	4183.92	6625.19	4729.16	4302.05	4952.8	4326.96	3145.92
DY395765_1	Glutathione S-conjugate-transporting ATPase	IIIa. Membrane transport	7014.3	3203.23	16506.2	11741.9	11794.4	14973.4	7862.85	7421.73	16648.4	34085.1	1865.55
GO_drpoolB-CL3969Contig1	Glutathione S-conjugate-transporting ATPase	IIIa. Membrane transport	8607.02	6977.14	4178.91	9420.07	10378.7	8538.43	11885	13696	14386.8	15858	8372.61
DC240006_1	glycerol-3-phosphate dehydrogenase	IIIa. Membrane transport	150.186	130.542	114.264	161.533	108.616	110.726	132.208	103.109	114.504	136.44	76.3797
cn8261	Glycerol-3-phosphate transporter	IIIa. Membrane transport	1322.14	2600.04	2844.29	2338.48	2417.83	7405.29	7529.55	2718.57	928.616	572.426	4229.11
cn8262	Glycerol-3-phosphate transporter	IIIa. Membrane transport	100.077	187.946	184.472	220.251	111.072	1199.94	1006.29	150.14	31.257	20.3765	201.595
GO_drs13P0013N22_R_ab1	glycerol-3-phosphate transporter	IIIa. Membrane transport	6353.82	12197.4	13158.8	8489.4	16677.3	18616.4	20421.5	15035	7370.58	4809.45	24256.6
SG_SGN-U211362	glycolipid binding / glycolipid transporter	IIIa. Membrane transport	21.5393	22.8269	34.6791	22.023	45.7201	22.3015	33.0392	76.6964	25.9321	25.4084	61.9016
DY395367_1	Glycolipid transfer protein	IIIa. Membrane transport	5936.63	4934.82	3726.24	6427.96	6342.47	7015.07	7442.91	6354.76	3629.32	5757.21	5169.59
GO_dr001P0010I10_F_ab1	glycolipid transporter	IIIa. Membrane transport	71.0826	47.1984	108.562	164.089	91.8625	145.832	116.235	105.405	364.506	220.741	414.827
SG_SGN-U210003	glycolipid transporter	IIIa. Membrane transport	370.674	582.914	543.945	615.055	543.312	1356.61	1108.89	455.802	297.118	930.052	357.887
cn3843	Heavy metal transport/detoxification protein	IIIa. Membrane transport	13628.3	6350.8	3500.66	9462.35	7002.54	17070.7	14720.9	5915.56	4891.49	1983.36	2692.86
cn4621	Heavy metal transport/detoxification protein	IIIa. Membrane transport	19.5149	15.9093	22.6251	21.9241	23.8098	25.8682	17.8484	19.2214	26.4604	18.4117	19.3957
GO_dr004P0024D23_F_ab1	Heavy metal transport/detoxification protein	IIIa. Membrane transport	1919.13	203.843	129.888	295.68	107.528	319.793	377.809	116.301	1212.83	188.654	62.7471
IP_PHBS009D21u	Heavy metal transport/detoxification protein	IIIa. Membrane transport	29.8079	211.285	30.4192	64.1627	133.779	123.246	163.114	223.666	26.8293	28.7158	484.977
GO_dr001P0007O18_F_ab1	Hexose carrier protein HEX6	IIIa. Membrane transport	19.4887	100.412	4519.13	1060.45	583.7	1181.01	732.437	311.354	312.911	295.134	63.8568
cn3485	hexose transporter	IIIa. Membrane transport	21644.4	13157.5	4408.11	12246	16251.3	19347.2	19953.8	17106.4	17662.1	16380.3	8142.23
GO_drpoolB-CL7892Contig1	hexose transporter	IIIa. Membrane transport	5289.23	4711.49	1664.68	6435.29	4642.64	5532.27	6266.09	4610.3	3267.85	6206.98	2530.96
IP_PHBS004K10u	hexose transporter	IIIa. Membrane transport	1043.59	759.778	173.703	158.117	140.935	161.336	176.527	156.023	4347.8	3290.49	296.463
GO_drpoolB-CL3506Contig1	hexose transporter 6	IIIa. Membrane transport	14960.6	8417.88	5170.57	14580.3	23676.7	18717.9	16372.9	22472.2	12788	10144.5	12014.9
DC243391_1	high-affinity hydrogen:glucose symporter	IIIa. Membrane transport	21.9813	24.4368	58.8579	20.1958	14.9542	21.9414	26.4173	17.9838	18.4129	18.5217	15.7418
cn4073	histidine amino acid transporter	IIIa. Membrane transport	28.6047	30.3846	43.3493	28.2114	24.7889	22.3295	21.5222	21.4136	30.1804	27.3221	21.706
DY395776_1	histidine amino acid transporter	IIIa. Membrane transport	26.3879	34.8134	34.8929	37.6968	22.6221	32.0814	23.7882	23.5456	28.6058	34.8903	26.5094
GO_drpoolB-CL4929Contig1	histidine triad family protein	IIIa. Membrane transport	18.6682	20.5882	17.4778	19.9733	20.1433	17.9804	21.2648	24.4799	26.1307	17.6497	24.955
GO_dr004P0020A02_F_ab1	histidine triad family protein / HIT family protein	IIIa. Membrane transport	3628.57	1802.97	990.01	1280.02	977.7	1347.38	1385.25	822.491	5564.46	2656.19	964.069
GO_dr001P0002F04_F_ab1	Importin 11	IIIa. Membrane transport	16.9268	17.8558	20.4142	15.9424	18.1491	21.645	14.9656	15.7338	14.2208	16.4716	19.9986
GO_dr004P0003C04_F_ab1	Inner membrane transport protein	IIIa. Membrane transport	576.679	215.304	39.759	177.995	131.425	374.739	279.067	129.58	2998.21	1515.34	83.5487
GO_drpoolB-CL4481Contig1	inorganic carbon transport protein-related	IIIa. Membrane transport	2435.78	1074.46	508.636	319.437	76.0978	106.272	62.1281	57.8391	13574	9796.19	54.056
DC242589_1	INOSITOL TRANSPORTER	IIIa. Membrane transport	114.872	49.8254	24.6231	301.355	19.7083	26.4938	25.9833	16.5767	274.977	102.465	29.3843
GO_dr001P0007B05_F_ab1	integral membrane transporter family	IIIa. Membrane transport	424.17	304.079	290.174	496.036	440.592	416.134	554.758	469.718	602.539	592.569	435.298
GO_dr004P0002D21_F_ab1	integral membrane transporter family	IIIa. Membrane transport	1961.7	1392.26	2656.34	2444.79	2396.08	2636.62	3449.88	2883.5	892.219	1012.58	2106.14
GO_dr004P0017E20_F_ab1	integral membrane transporter family	IIIa. Membrane transport	903.296	446.537	525.502	801.488	505.349	786.135	820.99	441.306	1959.47	1425.44	436.165
GO_drs21P0001L22_F_ab1	integral membrane transporter family	IIIa. Membrane transport	1451.64	511.273	326.565	1070.07	522.061	1026.87	769.842	288.111	493.047	2724.3	162.171
GO_drs21P0001L22_R_ab1	integral membrane transporter family	IIIa. Membrane transport	4203.77	1830.29	819.199	3342.19	1782.17	3034.74	2397.14	1143.66	1635.48	7510	995.245
GO_drs21P0004G01_F_ab1	integral membrane transporter family	IIIa. Membrane transport	1096.21	1697.48	2082.81	2625.2	1273.49	2763.63	2605.04	1357.75	683.467	1053.36	938.808
GO_drs21P0004G01_R_ab1	integral membrane transporter family	IIIa. Membrane transport	1733.94	4735.23	5421.56	5219.24	4531.42	5219.32	5406.18	4922.27	2013.66	3924.26	4168.85
cn3772	integral membrane transporter family protein	IIIa. Membrane transport	1022.08	2179.84	548.436	613.94	616.827	723.078	854.693	594.554	595.462	3123.28	3833.55
cn788	Intracellular chloride channel	IIIa. Membrane transport	15063.6	14816.3	33075.9	33936.9	24620.5	30536.1	29395	23820	8660.46	14812.7	17314.9
cn8085	ion channel	IIIa. Membrane transport	9803.48	7817.68	7271.35	14881.9	10757.8	17540.9	16612.2	10741.7	11752.2	7759.64	10501.9
GO_drpoolB-CL5110Contig1	lactose permease	IIIa. Membrane transport	19.8629	15.8576	21.5465	20.0715	117.563	177.757	527.156	258.125	21.8059	18.1063	1152.24
GO_drpoolB-CL4102Contig1	lysine and histidine specific transporter	IIIa. Membrane transport	7097.57	5354.14	4439.52	8550.03	18018.7	13609.7	17140.9	20679.9	1200.53	1181.13	17723.9
cn8753	lysine/histidine transporter	IIIa. Membrane transport	4739.04	4134.08	2106.97	7161.46	9879.82	13550.6	15041.5	11753.9	677.35	510.547	10981.7
DC242615_1	lysine/histidine transporter	IIIa. Membrane transport	293.309	276.797	218.884	256.758	178.65	190.817	239.701	158.28	279.164	310.911	178.296
DC244337_1	lysine/histidine transporter	IIIa. Membrane transport	28.5759	59.7017	42.9334	35.017	28.212	51.924	54.009	28.6086	36.256	61.2542	23.0536
GO_drpoolB-CL3044Contig1	Magnesium and cobalt efflux protein	IIIa. Membrane transport	4873.84	3598.45	4431.66	6086.33	4854.7	5603.15	6696.22	5109.24	5991.83	5175.92	3717.63
cn5188	major intrinsic protein NIP5	IIIa. Membrane transport	12111.9	23579.2	33635.3	38059.1	44257.8	35103.8	35779.6	46601.3	4999.08	6280.51	43288
GO_drpoolB-CL3299Contig1	malate transmembrane transporter	IIIa. Membrane transport	1087.44	9660.73	2433.62	510.648	556.902	814.051	737.937	764.485	625.671	26051.2	781.813
GO_drpoolB-CL7294Contig1	maltose transporter	IIIa. Membrane transport	4124.83	3026.04	1109.95	1718.23	2054.62	2105.55	3047.69	2550.34	11335.1	7855.03	1344.13
GO_dr004P0002J03_F_ab1	mannitol transporter	IIIa. Membrane transport	3923.81	12025.1	11968	8437.13	8214.9	7797.68	8128.99	9418.74	2501.09	6957.29	10765.2
cn10223	MATE efflux family protein	IIIa. Membrane transport	2728.9	2242.84	2173.4	3146.48	5016.71	5220.14	6069.06	6718.94	3239.47	2860.97	6213.64
cn5468	MATE efflux family protein	IIIa. Membrane transport	5071.56	6496.09	6315.75	9065.64	5369.24	7593.3	5190.41	5474.14	10832.5	12617.3	5068.36
cn8165	MATE efflux family protein	IIIa. Membrane transport	411.02	249.95	441.654	382.942	434.134	460.934	388.229	274.673	385.605	280.057	242.076
cn9272	MATE efflux family protein	IIIa. Membrane transport	1567.9	1022.91	547.006	1586.61	2818.32	4114.01	5388.06	3618.81	50.6766	38.9598	3347.29
cn9406	MATE efflux family protein	IIIa. Membrane transport	229.037	966.271	1759.9	1869.12	4659.86	4855.98	6267.05	7329.02	176.037	2053.23	3905.48
DC244505_1	MATE efflux family protein	IIIa. Membrane transport	37.9407	26.488	23.6871	33.3411	24.1064	32.535	34.3308	28.2907	22.0485	19.7296	15.7658
GO_dr004P0017P02_F_ab1	MATE efflux family protein	IIIa. Membrane transport	1724.94	843.705	373.058	1112.78	499.879	1148.66	1014.81	424.282	313.502	235.316	240.245
GO_dr004P0018I05_F_ab1	MATE efflux family protein	IIIa. Membrane transport	316.349	232.375	50.9869	196.915	187.231	102.368	219.321	335.718	725.901	478.296	468.276
GO_drpoolB-CL7747Contig1	MATE efflux family protein	IIIa. Membrane transport	4215.91	6327.05	4034.11	5213.02	14429.6	14366.8	18011.2	19416	27756.2	13450.4	11900.2
GO_drpoolB-CL8093Contig1	MATE efflux family protein	IIIa. Membrane transport	75.5071	59.3665	30.8124	27.8527	213.585	161.032	753.818	457.988	32.9324	33.3411	400.627
GO_drpoolB-CL9532Contig1	MATE efflux family protein	IIIa. Membrane transport	1259.67	7844.65	22752.4	31695.1	19487.7	30940	21296.6	18788.2	25480.2	37767.4	13759.1
GO_drs12P0003H03_R_ab1	MATE efflux family protein	IIIa. Membrane transport	1302.92	7539.39	3566.42	1977.37	2388.83	1373.77	5302.72	3080.87	5292.73	9293.89	6390.03
GO_drs12P0010J17_F_ab1	MATE efflux family protein	IIIa. Membrane transport	33.0546	21052.9	29332.8	9927.49	1997.96	4219.69	1455.78	713.138	2330.05	44853.4	256.663
GO_drs12P0010J17_R_ab1	MATE efflux family protein	IIIa. Membrane transport	71.5092	21996	34200.9	13368.5	4332.39	4969.5	1792.98	1335.78	3459.06	48319.5	525.641
GO_drs13P0001M18_R_ab1	MATE efflux family protein	IIIa. Membrane transport	168.07	79.8158	317.613	233.973	4063.8	2284.66	8627.89	7236.75	84.2653	92.4316	5532.35
GO_drs31P0004N16_R_ab1	MATE efflux family protein	IIIa. Membrane transport	171.522	732.323	3111.68	1689.38	1556.61	1641.54	1570.45	1126.71	489.449	1836.1	781.823
IP_PHBS008O13u	MATE efflux family protein	IIIa. Membrane transport	331.43	337.545	152.49	89.7451	284.771	183.423	1911.46	671.301	96.2699	205.216	540.738
IP_PHBS010I13u	MATE efflux family protein	IIIa. Membrane transport	60.4029	1612.22	922.357	1282.53	210.586	526.367	293.242	116.225	38.491	2193.22	134.201
GO_drpoolB-CL8019Contig1	MATE efflux family protein	IIIa. Membrane transport	4091.5	4244.34	10490.5	14438.3	20275	24682.1	16747.5	16996	8827.77	6445.07	1179.84
cn4623	MaTE efflux protein-related	IIIa. Membrane transport	140.253	819.682	2148.71	5280.47	1819.88	3596.3	2292.3	913.236	345.143	107.32	301.807
GO_drpoolB-CL7736Contig1	MATE efflux protein-related	IIIa. Membrane transport	999.485	3667.63	3115.9	2644.78	1490.15	2010.38	1423.24	971.751	2001.06	11567.4	916.085
GO_drpoolB-CL9607Contig1	MATE efflux protein-related	IIIa. Membrane transport	427.537	25425.4	14112.1	6583.99	1047.88	2491.92	2004.43	638.977	1647.72	18955	3669.56
GO_drs12P0003A02_F_ab1	MatE family transporter	IIIa. Membrane transport	19.3825	67.8517	24.9716	32.4338	282.708	58.8101	678.754	791.548	27.4703	37.5896	616.546
cn8040	MFS general substrate transporter	IIIa. Membrane transport	2795.22	1096	665.123	2084.37	1089.01	1518.84	1734.48	989	1178.53	571.03	1147.99
GO_dr001P0011E08_F_ab1	MFS general substrate transporter	IIIa. Membrane transport	6715.99	3076.76	2014.74	5042.24	3341	4615.25	5006.6	3316.5	3213.63	1880.42	2777.68
GO_dr004P0014C19_F_ab1	MFS general substrate transporter	IIIa. Membrane transport	32252.7	21386.6	10286.4	19221.2	12189.8	15276.4	16699.7	13136.6	7583.16	5079.94	9465.5
GO_drpoolB-CL3176Contig1	MFS general substrate transporter	IIIa. Membrane transport	39701.6	47615.1	27595.6	35612.4	30025.8	26575	31468.6	35390.3	31997.7	45658.4	28790.8
GO_drpoolB-CL3655Contig1	MFS general substrate transporter	IIIa. Membrane transport	3219.26	2374.31	1704.78	2878.03	2740.66	3423.7	3211.08	2413.23	2517	1955.36	2697.33
GO_drpoolB-CL4295Contig1	MFS general substrate transporter	IIIa. Membrane transport	740.384	445.241	198.975	1022.11	307.304	1110.66	863.303	355.754	478.906	259.334	153.04
GO_drpoolB-CL9299Contig1	MFS general substrate transporter	IIIa. Membrane transport	1565.23	1866.06	2700.2	2926.61	2156.15	2977.58	3021.16	2125.46	5044.9	10627.2	2989.55
GO_drpoolB-CL9792Contig1	MFS general substrate transporter	IIIa. Membrane transport	11026.9	7602.01	4150.43	11278.6	8745.79	12803.5	11787.3	9058.4	11557.4	5607.99	5774.97
cn2118	mitochondrial 2-oxoglutarate/malate carrier protein	IIIa. Membrane transport	2972.8	11478.4	2805.69	1610.77	1095.89	3863.34	3360.89	1372.89	1277.12	4281.47	1842.98
cn2121	mitochondrial carrier protein	IIIa. Membrane transport	16.5354	15.6745	15.3987	19.0834	17.2616	21.5904	21.8046	15.4326	20.1957	17.6629	18.946
cn3806	mitochondrial carrier protein	IIIa. Membrane transport	496.533	3811.93	509.651	1322.88	1078.29	968.487	1418.64	1134.65	839.097	9481.28	855.595
cn8963	mitochondrial carrier protein	IIIa. Membrane transport	2056.4	1136.78	1355	2861.31	1661.53	2265.48	2374.14	1530.77	1450.82	1475.44	1568.45
cn913	mitochondrial carrier protein	IIIa. Membrane transport	24009.8	17748.2	24863.7	25431.8	25087.5	25173.7	28456.7	23827.9	33768.4	24843.1	19488.9
GO_dr001P0002I21_F_ab1	mitochondrial carrier protein	IIIa. Membrane transport	6727.3	3980.68	7131.68	6481.86	8210.27	8804.83	9701.77	7590.29	4867.68	3243.81	7079.9
GO_dr004P0009G14_F_ab1	mitochondrial carrier protein	IIIa. Membrane transport	1320.48	3740.44	11375.6	4001.82	3258.83	2157.49	1847.61	2764.27	4298.9	4595.3	3445.66
GO_dr004P0015I22_F_ab1	mitochondrial carrier protein	IIIa. Membrane transport	3689.32	1851.19	5096.32	3843.63	4449.53	4811.19	6003.08	4555.52	2426.21	1817.62	3543.11
GO_dr004P0031A07_F_ab1	mitochondrial carrier protein	IIIa. Membrane transport	2072.81	1224.43	1236.7	1621.52	727.608	964.434	1302.82	808.454	1816.62	1620.55	1185.43
GO_drpoolB-CL4567Contig1	mitochondrial carrier protein	IIIa. Membrane transport	1416.8	1402.66	2554.07	1590.92	1490.89	1861.62	2034.82	1541.2	1557.06	2141.21	2105.92
IP_PHBS003K11u	mitochondrial carrier protein	IIIa. Membrane transport	769.781	256.05	549.073	701.954	820.615	506.063	606.292	580.146	2013.59	625.799	570.72
GO_drpoolB-CL4532Contig1	Mitochondrial carrier protein	IIIa. Membrane transport	809.859	746.62	465.811	1172.33	586.185	1470.02	1559.13	620.411	238.849	192.635	743.722
cn4810	Mitochondrial carrier protein RIM2	IIIa. Membrane transport	1396.27	1352.23	854.813	1919.63	1264.14	2144.37	2321.58	1335.05	627.552	514.318	2068.31
GO_dr001P0004J01_F_ab1	Mitochondrial carrier protein RIM2	IIIa. Membrane transport	1210.95	1170.39	867.875	990.436	290.612	865.495	635.461	428.457	1080.89	188.941	602.479
GO_dr001P0011N08_F_ab1	Mitochondrial carrier protein RIM2	IIIa. Membrane transport	10636.1	10334.5	9769.09	7704.6	5789.94	5878.83	5236.94	6156.29	12825.9	3109.92	10457.1
GO_dr001P0009L22_F_ab1	Mitochondrial deoxynucleotide carrier	IIIa. Membrane transport	10352.6	8874.84	7895.48	9543.67	9141.64	11841.8	11074.8	8573.27	11325.7	10675.5	8139.66
GO_drpoolB-CL1544Contig1	Mitochondrial deoxynucleotide carrier	IIIa. Membrane transport	666.755	6454.92	1201.53	1006.71	1607.85	1323.08	1473.42	1655.27	540.04	5770.35	2223.51
GO_drpoolB-CL4388Contig1	mitochondrial deoxynucleotide carrier	IIIa. Membrane transport	2594.39	2339.42	2163.38	2423.92	2070.53	2562.63	2662.73	1960.06	3092.84	3025.17	1546.57
cn10298	mitochondrial dicarboxylate carrier protein	IIIa. Membrane transport	28.7328	1424.95	315.674	94.3988	60.427	129.474	71.7336	65.3396	24.499	649.381	2720.51
cn2120	mitochondrial dicarboxylate carrier protein	IIIa. Membrane transport	32.0138	60.4269	22.1213	21.731	20.9924	37.3109	22.1719	17.3115	25.2613	36.4636	15.5035
cn4905	mitochondrial dicarboxylate carrier protein	IIIa. Membrane transport	47.366	6158.92	1910.41	329.156	549.577	438.172	296.748	487.88	167.14	4322.59	15892.6
cn6886	mitochondrial dicarboxylate carrier protein	IIIa. Membrane transport	6431.23	26046	16701.5	11596.1	5521.94	8071.73	8302.59	4977.82	4654.17	10000.3	9281.5
cn9014	mitochondrial dicarboxylate carrier protein	IIIa. Membrane transport	8302.54	32811.7	21560.5	13426.7	7416.87	10608.3	10340	6989.08	6262.19	12867.8	9553.91
cn9036	mitochondrial dicarboxylate carrier protein	IIIa. Membrane transport	3629.82	17946.1	3827.62	1640.75	2118.06	3747.19	3457.97	2087.53	2655.56	9171.28	4409.65
GO_dr001P0004H13_F_ab1	mitochondrial half-ABC transporter	IIIa. Membrane transport	2056.78	2063.69	2227.29	3972.1	3561.03	3676.52	4181.88	3456.19	4688.55	4126.1	2458.42
cn3003	mitochondrial phosphate carrier protein	IIIa. Membrane transport	6025.27	4593.31	2822.83	7436.77	4010.07	9597.02	8121.5	3814.3	4268.51	3369.43	3940.85
cn3004	mitochondrial phosphate carrier protein	IIIa. Membrane transport	14082	12006.7	11096.5	15560.4	8678.1	14126.8	14035.9	11307.6	10251.6	10518.8	7402.42
cn3005	mitochondrial phosphate carrier protein	IIIa. Membrane transport	6186.51	5004.54	5274.99	6012.4	2789.22	3903.84	3592.61	3388.17	5240.07	5050.89	1810.66
cn3007	mitochondrial phosphate carrier protein	IIIa. Membrane transport	20299.1	13542	22490.8	23305.9	29397.3	24952.4	24912.6	22501.1	17770.4	14289.7	16447.9
cn3008	mitochondrial phosphate carrier protein	IIIa. Membrane transport	29811.3	29286.3	28407.1	33097	31657.1	31005.6	32105.6	33227.5	23958.6	25425.9	27577.8
GO_dr001P0020L22_F_ab1	mitochondrial phosphate carrier protein	IIIa. Membrane transport	2586.61	20570.9	27715.3	16103.1	8895.01	13915.3	7912.42	6157.37	5462.22	20204.6	7805.15
cn3624	mitochondrial phosphate translocator	IIIa. Membrane transport	412.659	5415.57	7549.96	3398.33	1402.52	2904.46	1564.11	884.676	799.397	4935.01	1708.38
GO_drpoolB-CL5177Contig1	mitochondrial substrate carrier	IIIa. Membrane transport	7762.13	5326.41	9355.11	11389.1	9599.2	10311.8	10294.8	8101.26	13053.8	9437.78	5935.5
cn10288	mitochondrial substrate carrier family protein	IIIa. Membrane transport	4508.41	12148.6	11829.7	9247.54	7000.98	7053.01	6996.12	6082.82	6788.1	9535.29	6912.94
cn4809	mitochondrial substrate carrier family protein	IIIa. Membrane transport	5825.34	5594.72	3416.61	8894.88	4728.82	11453.7	10516.5	5095.13	2419.28	1778.2	6074.49
cn5819	mitochondrial substrate carrier family protein	IIIa. Membrane transport	7088.09	5859.32	7877.09	6352.69	7028.42	5158.21	5617.96	6675.64	13433	10318.9	6243.14
cn6720	mitochondrial substrate carrier family protein	IIIa. Membrane transport	2013.58	955.083	2245.05	1353.15	1747.63	1282.86	1646.51	1580.11	4346.21	1503.91	1927.43
cn8825	mitochondrial substrate carrier family protein	IIIa. Membrane transport	1013.28	8320.4	3331.59	2014.63	1120.57	1550.66	1271.08	1156.63	578.712	5440.41	4826.9
GO_dr001P0011N14_F_ab1	mitochondrial substrate carrier family protein	IIIa. Membrane transport	1004.87	1007.5	796.845	1710.89	1824.81	2213.49	2872.22	1850.52	801.239	998.862	1576.11
GO_dr004P0002M22_F_ab1	mitochondrial substrate carrier family protein	IIIa. Membrane transport	377.136	390.304	339.63	803.337	424.134	521.486	546.014	436.257	233.53	411.506	437.474
GO_dr004P0002N17_F_ab1	mitochondrial substrate carrier family protein	IIIa. Membrane transport	625.155	188.646	372.922	651.724	580.385	692.545	700.816	418.4	1483.14	509.514	405.77
GO_dr004P0010N11_F_ab1	mitochondrial substrate carrier family protein	IIIa. Membrane transport	43.884	32.0069	24.7729	38.8799	21.9971	38.0815	28.5001	26.3986	30.1335	29.553	25.2853
GO_dr004P0032P14_F_ab1	mitochondrial substrate carrier family protein	IIIa. Membrane transport	3931.77	5948.96	6368.95	5932.18	5596.54	5974.33	6614.4	4215.41	5047.62	5778.87	4918.84
GO_drpoolB-CL2502Contig1	mitochondrial substrate carrier family protein	IIIa. Membrane transport	1062.53	995.215	725.73	1603.71	1494.53	2525.71	2945.1	1792.19	855.227	910.974	1890.24
GO_drs31P0010L16_F_ab1	monosaccharide transport protein	IIIa. Membrane transport	5475.4	27738.1	41875.2	16505.1	14721.7	13751.3	11556.9	12247.9	1508.06	2540.47	10345.1
cn3367	monosaccharide transporter	IIIa. Membrane transport	38.5559	28.5119	38.6287	52.6785	23.239	45.91	34.2798	32.1992	34.5314	48.0407	41.0429
cn6380	monosaccharide transporter	IIIa. Membrane transport	46.5716	40.8569	35.7026	50.9139	26.9349	70.7361	58.0949	27.1455	39.0516	41.6437	28.8849
GO_drpoolB-CL3193Contig1	monosaccharide transporter	IIIa. Membrane transport	2634.67	15836.4	31335.4	9378.39	6268.02	7357.7	5689.06	6036.58	644.787	1257.34	3095.53
cn3226	Multidrug resistance efflux transporter	IIIa. Membrane transport	5431.39	5897.94	6128.13	7949.95	4191.17	8172.3	8181.78	4401.22	2782	3299.05	4330.29
GO_dr004P0013J02_F_ab1	Multidrug resistance protein	IIIa. Membrane transport	611.588	1808.47	8270.29	8164.21	3412	8175.55	8075.48	3901.7	1056.18	6696.2	864.217
GO_drpoolB-CL4505Contig1	multidrug resistance protein	IIIa. Membrane transport	112.35	639.677	1026.99	4057.66	6589.81	4571.01	6429.96	8904.13	910.86	6850.33	6209.81
GO_drpoolB-CL5809Contig1	multidrug resistance protein	IIIa. Membrane transport	33.0235	74.9609	45.6363	29.4359	29.4749	22.65	29.8935	36.3104	25.2403	19.1727	2575.12
cn1329	multidrug resistance protein ABC transporter family	IIIa. Membrane transport	3300.13	3776.24	7568.26	9657	7553.91	8233.86	6411	7317.57	10951.8	21729.9	2702.41
cn4922	multidrug resistance protein ABC transporter family	IIIa. Membrane transport	18082.7	16293.6	23830.6	25363.2	28406.2	22050.7	21365.6	26881.5	25162.4	31544.6	24758
GO_drpoolB-CL4725Contig1	multidrug resistance protein ABC transporter family	IIIa. Membrane transport	8167.7	7489.66	12715.5	14549.3	16059.9	12206.8	11241.6	14211.3	13326.7	24493.5	15273.1
GO_drpoolB-CL4846Contig1	multidrug resistance protein ABC transporter family	IIIa. Membrane transport	14570.9	14361.4	16810.4	27074.9	19588	24839.3	22154.9	19791.1	18160.4	26057	21041.5
cn4714	multidrug resistance protein ABC transporter family	IIIa. Membrane transport	128.651	28.6087	26.6519	58.8634	30.0177	60.5623	47.7789	39.3614	334.888	144.339	48.5287
cn6571	multidrug resistance protein ABC transporter family	IIIa. Membrane transport	9644.52	6031.19	3344.26	10164.9	5447.24	10138.6	9460.28	5719.07	2649.77	1545.02	2242.78
cn9184	multidrug resistance protein ABC transporter family	IIIa. Membrane transport	14255.9	5898.1	1134.96	3388.74	7675.6	6818.55	12268.4	12137.8	2689.61	757.362	7214.13
GO_dr004P0004P17_F_ab1	multidrug resistance protein ABC transporter family	IIIa. Membrane transport	2857.18	3550.06	1185.52	2330.21	2263.7	1977.28	2835.89	3221.14	5557.35	9058.34	1693.83
GO_drpoolB-CL5132Contig1	multidrug resistance protein ABC transporter family	IIIa. Membrane transport	10700.4	9819.71	19559.4	25088.8	16611.6	26932.1	22684.5	17740.5	20355.9	34777.7	7378.72
GO_drpoolB-CL6403Contig1	multidrug resistance protein ABC transporter family	IIIa. Membrane transport	20969.5	8916.85	2558.09	5533.27	13564.3	12448.3	20922.7	21553.5	5631.63	1668.66	12718.5
GO_drpoolB-CL9304Contig1	multidrug resistance protein ABC transporter family	IIIa. Membrane transport	3372.04	3331.73	12961	20686.3	19356	21298.1	17014.6	15486.8	2571.5	3668.19	10090.5
cn7262	multidrug resistance pump	IIIa. Membrane transport	660.953	4873.52	14320	24874.6	14877.8	23730.6	12309.6	9828.89	19584.3	35055.5	10067.4
GO_dr004P0004O15_F_ab1	multidrug/pheromone exporter	IIIa. Membrane transport	1397.04	599.334	341.923	607.807	191.982	406.461	266.813	83.8211	1489.35	775.864	67.1818
GO_dr004P0010I15_F_ab1	multidrug/pheromone exporter	IIIa. Membrane transport	1177.41	632.072	338.227	523.501	914.199	339.742	434.189	1483.13	50.011	61.0284	2173.35
GO_drpoolB-CL6611Contig1	multidrug/pheromone exporter	IIIa. Membrane transport	448.031	435.687	448.841	648.507	568.285	711.487	684.73	446.1	772.44	539.128	940.624
GO_drpoolB-CL6975Contig1	multidrug/pheromone exporter	IIIa. Membrane transport	15994.8	8361.38	15468.1	14653	15896.4	13173.5	12128.5	13076	8721.21	3282.04	7065.87
DC244161_1	Na+/myo-inositol symporter	IIIa. Membrane transport	49.5978	42.1133	14.8543	110.976	20.6357	26.0826	21.9498	17.8522	87.9077	33.3112	26.9678
cn4952	neutral amino acid transport protein	IIIa. Membrane transport	13426.1	6635.41	9697.87	13692.6	11272.3	15992	16048.7	12663.6	13516.1	8256.59	8952.95
cn2318	NOD26-like intrinsic protein	IIIa. Membrane transport	23.0543	28.0088	20.0637	25.3267	16.1507	26.1627	28.4919	25.489	20.2995	25.4974	16.3577
cn6439	NOD26-like intrinsic protein	IIIa. Membrane transport	34.5606	37.5439	35.515	35.3965	22.2209	28.8491	29.1474	18.8084	28.349	21.2723	22.4721
cn8356	NOD26-like intrinsic protein	IIIa. Membrane transport	17781.5	33083.4	38532.9	43285.8	49222.8	42166.4	40481.8	49237.4	6543.91	6895.95	43251.1
GO_drpoolB-CL9410Contig1	NOD26-like intrinsic protein	IIIa. Membrane transport	207.086	368.497	306.538	2073.25	15196	30873.5	13185.4	12445.3	65.535	136.726	1387.5
SG_SGN-U209918	NOD26-like intrinsic protein	IIIa. Membrane transport	26.8768	25.8896	23.9343	16.3424	20.0712	22.8249	21.007	21.6174	20.9042	20.8156	24.1979
SG_SGN-U210333	NOD26-like intrinsic protein	IIIa. Membrane transport	21.329	22.399	31.0586	38.2879	24.653	21.7542	21.0598	19.6478	22.269	23.3366	21.5238
EB175171_1	nodulin-like intrinsic protein	IIIa. Membrane transport	16407.1	28462.5	36274.9	33360.9	40838.6	37237.3	38095.9	44197.2	6475.3	7452.43	39795.9
cn4783	Non-intrinsic ABC protein	IIIa. Membrane transport	5276.87	4783.48	11127.1	13004.3	3190.67	8237.34	6407.04	2484.97	8527.61	5806.08	2038.09
GO_dr004P0012F16_F_ab1	Non-intrinsic ABC protein	IIIa. Membrane transport	29.8893	26.5902	27.2901	34.3201	30.9034	21.094	18.1459	26.1483	43.4125	30.2246	22.813
cn4446	Non-intrinsic ABC protein 14, chloroplastic	IIIa. Membrane transport	1525.03	781.636	838.36	1349.15	1351.47	1379.92	1601.17	1091.5	4276.72	2650.81	799.805
GO_drpoolB-CL6072Contig1	Nuclear pore protein	IIIa. Membrane transport	1745.95	1145.37	1743.07	2316.18	2813.28	3134.63	3197.78	2535.62	1083.99	893.363	1792.64
cn4153	nuclear transport factor	IIIa. Membrane transport	21449.4	22308.2	32560.5	37324.3	36049.5	35139.2	35232.7	31393	15534.3	12492.7	23575.9
cn9520	nucleobase ascorbate transporter	IIIa. Membrane transport	40.0575	45.7553	31.2952	46.0464	137.21	79.0644	136.407	227.69	33.8999	34.4031	1549.14
GO_drpoolB-CL7703Contig1	nucleobase ascorbate transporter	IIIa. Membrane transport	2034.01	1104.88	2094.02	2735.15	6369.79	8765.12	9014.98	5241.2	1929.83	543.155	4796.43
cn5368	nucleobase:cation symporter	IIIa. Membrane transport	1222.16	894.636	412.318	1074.04	534.277	1078.23	972.242	477.308	2350.98	1539	464.136
GO_drpoolB-CL8885Contig1	nucleobase:cation symporter	IIIa. Membrane transport	4803.09	3660.5	2178.33	4345.38	2534.84	3946.66	3236.3	2127.41	7118.37	5352.07	1770.23
cn7621	nucleoporin	IIIa. Membrane transport	458.16	241.632	262.784	663.525	510.696	611.878	725.285	414.478	339.765	222.523	395.453
cn10145	Nucleoporin 155	IIIa. Membrane transport	4544.9	2520.81	3591.55	4627.31	6131.44	5947.26	6742.78	5867.73	3394.3	2270.4	4229.55
cn10146	Nucleoporin 155	IIIa. Membrane transport	4030.67	2727.38	3363.35	4965.68	6062.18	5546.38	6794	6211.07	3230.3	2453.57	4776.23
GO_drpoolB-CL5272Contig1	Nucleoporin 155	IIIa. Membrane transport	7890.82	5427.2	6564.01	7702.8	11369.3	8253.63	10479.1	11130.4	7501.96	4629.07	10377.8
GO_drs12P0009N23_F_ab1	Nucleoporin 155	IIIa. Membrane transport	3999.96	2416.64	3774.94	4239.7	5509.31	5212.77	6268.72	5432.26	4022.08	2383.86	3991.25
GO_drpoolB-CL6650Contig1	nucleoporin family protein	IIIa. Membrane transport	16410.2	13883.8	14359.8	16653.4	16039.3	17420.7	18294.9	16266	15515.1	15387.5	13128.2
GO_drpoolB-CL7413Contig1	nucleoporin family protein	IIIa. Membrane transport	7999.01	5272.14	5268.68	8263.9	7233.9	9437.26	10901.4	7663.35	6440.95	4637.29	6024.17
GO_drpoolB-CL7116Contig1	Nucleoporin GLE1	IIIa. Membrane transport	6092.14	3951.47	3524.89	6086.8	5689.74	7281.21	8745.32	6488.98	4731.34	3041.54	5218.41
GO_drpoolB-CL9025Contig1	Nucleoporin interacting component	IIIa. Membrane transport	4209.45	3614.85	3895.22	6389.51	7626.98	6579.01	6720.12	6186.64	3828.5	3260.18	5648.48
GO_drpoolB-CL5348Contig1	nucleoside transporter	IIIa. Membrane transport	10796.5	7021.92	5558.88	9753.36	7803.72	15232	13938.6	10182.3	7448.11	6935.07	4449.38
GO_drpoolB-CL3519Contig1	nucleotide-sugar transmembrane transporter	IIIa. Membrane transport	524.928	412.654	866.906	1109.72	833.462	1528.06	1707.83	813.163	556.458	462.319	916.797
GO_dr001P0007A06_F_ab1	nucleotide-sugar transporter family protein	IIIa. Membrane transport	4109.55	2765.38	1845.27	4372.62	2906.41	4502.15	4304.8	2739.51	3035.28	2068.24	1784.94
GO_drpoolB-CL8591Contig1	nucleotide-sugar transporter family protein	IIIa. Membrane transport	14743.5	11995	7875	14593.8	13056.9	17090.4	15752.7	11582.3	12505.9	8046.67	10173.9
cn10402	oligopeptide transporter	IIIa. Membrane transport	23.8895	30.5444	28.1869	24.9816	25.9104	21.8489	24.7043	23.8843	39.734	27.4516	32.1514
cn2886	oligopeptide transporter	IIIa. Membrane transport	12609.5	8812.79	26122.7	29407	29764.8	31128.8	25461.6	25146.5	20890.5	13707.3	10388.1
cn3550	oligopeptide transporter	IIIa. Membrane transport	16243.3	9401.34	12094.8	13813.7	13405.6	12662.3	13015.5	11911.8	9767.39	5396.9	8394.44
cn4168	oligopeptide transporter	IIIa. Membrane transport	180.468	3068.45	1880.91	54.861	82.639	50.2063	30.3158	128.822	4133.67	6721.78	3146.45
cn4867	oligopeptide transporter	IIIa. Membrane transport	67.56	46.8001	36.2081	36.6482	24.5696	33.0505	38.1873	33.9246	72.3522	58.9913	33.0819
cn5014	oligopeptide transporter	IIIa. Membrane transport	7242.84	4251.02	3964.48	5983.29	5779.62	7834.21	9354	6252.37	6239.27	3996.12	6343.31
cn6172	oligopeptide transporter	IIIa. Membrane transport	10847.8	18202.3	18556.8	14410	9492.25	7908.15	5899.37	9589.23	6012.44	18500.1	10580.9
DC242139_1	oligopeptide transporter	IIIa. Membrane transport	133.205	88.4613	84.1135	118.742	71.5904	140.865	109.919	74.1676	47.4211	56.954	23.5945
DC242252_1	oligopeptide transporter	IIIa. Membrane transport	9492.26	2784.34	484.339	1663.42	190.497	903.718	526.976	288.217	9321.27	4333.45	58.4121
DC242672_1	oligopeptide transporter	IIIa. Membrane transport	119.74	180.324	97.7308	53.4758	22.78	29.2028	24.4175	18.8749	166.25	369.595	30.5609
GO_dr001P0018O11_F_ab1	oligopeptide transporter	IIIa. Membrane transport	5325.85	1546.33	434.469	1744.6	1140.86	2413.4	2502.65	1511.59	13005.8	15313.1	1131.2
GO_dr004P0031H16_F_ab1	oligopeptide transporter	IIIa. Membrane transport	12929.2	8016.56	16373.1	15159.8	16079.1	14381	13699.3	14525.7	13006.5	11806.7	11889.3
GO_drpoolB-CL2327Contig1	oligopeptide transporter	IIIa. Membrane transport	34921.2	12516.3	1410.58	4447.05	1103.39	2346.45	2083.63	1501.81	30934.3	15697.8	480.858
GO_drpoolB-CL5641Contig1	oligopeptide transporter	IIIa. Membrane transport	4182.77	2427.37	3368.37	4738.81	4013.92	5504.1	4195.72	3370.36	4837.09	2473.27	2754.31
GO_drpoolB-CL5996Contig1	oligopeptide transporter	IIIa. Membrane transport	44.4095	29.351	20.0566	29.586	22.9667	19.2303	24.4307	25.3044	21.3584	22.7022	1099.28
GO_drpoolB-CL7378Contig1	oligopeptide transporter	IIIa. Membrane transport	9391.62	5214.75	6346.78	7354.19	7874.38	9239.48	11031.2	8396.16	8325.21	5264.67	5980.25
GO_drpoolB-CL770Contig1	oligopeptide transporter	IIIa. Membrane transport	7856.2	210.258	492.548	1237.74	1164.66	2315.8	1644.82	927.982	3193.01	677.82	1306.3
GO_drpoolB-CL7969Contig1	oligopeptide transporter	IIIa. Membrane transport	63.2626	33.1767	25.8875	27.6827	22.3606	21.8088	27.3535	25.4206	18.4177	25.5535	1874.08
GO_drpoolB-CL8355Contig1	oligopeptide transporter	IIIa. Membrane transport	3661.12	2663.02	2680.42	2412.63	2835.6	4718.96	5729.8	3169.42	18145.9	9155.58	5153.36
GO_drpoolB-CL9524Contig1	oligopeptide transporter	IIIa. Membrane transport	3894.24	1691.72	2626.18	2811.54	3567.62	3068.12	3803.74	3843.24	3768.09	2655.02	2706.8
GO_drs12P0011L16_F_ab1	oligopeptide transporter	IIIa. Membrane transport	3116.62	5122.43	3368.17	4045.31	2761.97	2227.91	2078.34	4823.49	4965.63	3353.49	2256.64
GO_drs21P0005L06_R_ab1	oligopeptide transporter	IIIa. Membrane transport	372.588	4987.96	13498	6132.71	1783.91	1695.98	1592.12	1343.73	747.814	1551.31	1622.41
GO_drpoolB-CL7699Contig1	Oligopeptide transporter	IIIa. Membrane transport	11532	18514.3	23594	18423.1	10614.9	9869.77	7712.3	12085.3	5557.81	19338.4	9510.94
cn8587	organic anion transporter	IIIa. Membrane transport	5720.68	6158.87	5112.08	7390.87	6557.2	7935.16	8805.67	8174.69	4069	5551.87	5052.86
DC243671_1	organic anion transporter	IIIa. Membrane transport	5273.96	5491.74	3729.98	9005.61	4057.47	8273.31	9523.48	4905.27	3164.94	4464.78	4692.8
cn3183	oxoglutarate/malate translocator	IIIa. Membrane transport	45427	42695.7	44948.5	44083	47846.5	44391.6	47541	49757.2	40470.4	39183.4	44567.3
cn3263	PDR-like ABC transporter	IIIa. Membrane transport	22.1925	36.4941	25.2518	39.2286	29.26	44.1555	84.7545	31.284	37.2398	30.2513	28.5027
GO_drs13P0004P03_R_ab1	PDR-like ABC transporter	IIIa. Membrane transport	495.642	287.447	101.295	205.289	916.105	972.599	2019.99	2825.61	752.359	739.52	1360.94
cn7333	PDR-type ABC transporter	IIIa. Membrane transport	1181.82	901.875	693.113	1424.46	720.486	2078.43	1901.71	863.67	19.1326	23.2476	567.922
cn9211	PDR-type ABC transporter	IIIa. Membrane transport	4242.86	11157.4	13473.8	9481.99	6040.98	12020.5	13228.8	9762	5634.77	11069.2	6329.13
GO_drpoolB-CL2225Contig1	PDR-type ABC transporter	IIIa. Membrane transport	19387.6	43936.8	50126	49931.6	43422.2	52169.3	43130.7	40449.1	6202.34	6840.27	39200.9
GO_drpoolB-CL3171Contig1	PDR-type ABC transporter	IIIa. Membrane transport	28668.4	50167.8	50067.5	36586.9	42574.7	37695.5	40981.8	46301.3	36167.7	53258.5	43838.1
GO_drpoolB-CL3674Contig1	PDR-type ABC transporter	IIIa. Membrane transport	7814.76	2700.4	1488.59	5537.44	2493.6	5029.32	3025.08	2913.46	10567.3	5016.23	6321.03
GO_drpoolB-CL5105Contig1	PDR-type ABC transporter	IIIa. Membrane transport	15102.8	36869.3	35383.1	25865.8	24463.2	29280.1	28588.5	28894.9	21198.6	34364.3	23369.3
GO_drpoolB-CL5945Contig1	PDR-type ABC transporter	IIIa. Membrane transport	4865.08	2117.38	677.434	1974.3	1963.2	2530.92	1790.37	2453.54	11377.6	5677.06	8162.34
GO_drpoolB-CL7243Contig1	PDR-type ABC transporter	IIIa. Membrane transport	69.9146	63.7782	42.5309	47.864	651.714	911.33	1125.69	1845.8	96.8604	114.592	958.748
GO_drpoolB-CL7264Contig1	PDR-type ABC transporter	IIIa. Membrane transport	11888.4	25031.6	27448.3	17281.2	15154.8	20223.8	23830.2	21016	15741	22658	15750.9
GO_drpoolB-CL7288Contig1	PDR-type ABC transporter	IIIa. Membrane transport	24.8525	25.261	24.64	25.3689	22.6256	22.6517	23.0214	17.585	37.2472	27.5566	19.8575
GO_drpoolB-CL9789Contig1	PDR-type ABC transporter	IIIa. Membrane transport	60.2466	26.8623	26.1296	47.1018	1564.57	990.497	1798.5	3055.39	104.966	126.355	2034.87
GO_drs13P0004P03_F_ab1	PDR-type ABC transporter	IIIa. Membrane transport	27.4507	24.6676	26.5658	30.5327	127.958	191.84	232.671	406.52	33.1849	43.0149	245.816
cn9243	PDR-type ABC transporter 2	IIIa. Membrane transport	8453.53	23292.5	21691.6	13153.6	14324.5	14068.7	15137.2	18296.8	15830.4	28066.6	14082.3
cn6694	Peptide transporter	IIIa. Membrane transport	1576.29	187.724	21.0927	38.3755	21.8899	27.6412	19.9415	17.6185	23.9879	19.0187	22.2907
cn842	Peptide transporter	IIIa. Membrane transport	2057.21	379.852	61.8169	541.13	335.725	901.899	504.154	301.568	810.924	475.983	11772.7
cn8862	Peptide transporter	IIIa. Membrane transport	2067.1	553.831	371	942.865	1200.91	1096.15	805.608	945.669	2338.92	1115.45	17730.8
GO_dr004P0023J05_F_ab1	Peptide transporter	IIIa. Membrane transport	3700.48	1968.35	2452.44	1776.06	436.894	934.197	586.371	376.765	1423.03	367.177	156.041
GO_drpoolB-CL7593Contig1	Peptide transporter	IIIa. Membrane transport	6705.68	2633.23	3545.55	3312.5	4339.97	3859.14	3338.91	4288.6	11341.5	5000.27	4468.59
GO_drpoolB-CL8717Contig1	Peptide transporter	IIIa. Membrane transport	1826.29	959.817	1521.31	1210.61	909.275	2028.39	1643.58	1101.83	2688.45	1243.19	1011.7
GO_drpoolB-CL8880Contig1	Peptide transporter	IIIa. Membrane transport	1595.04	225.392	86.158	492.98	300.556	973.117	447.355	271.922	617.476	338.348	11034
GO_drs12P0005C10_F_ab1	Peptide transporter	IIIa. Membrane transport	286.925	111.471	61.491	146.691	115.773	163.861	137.511	124.697	208.847	153.081	588.389
DY395398_1	peptide/glutathione transporter OPT1	IIIa. Membrane transport	89.8783	324.67	1479.65	617.741	189.937	301.287	197.298	181.273	432.088	378.498	70.6228
cn6111	permease-related	IIIa. Membrane transport	16520.9	18025.5	11229.3	18306.4	10096.4	12498.5	13540.4	9363.14	18224.6	12768.4	11655.2
GO_drpoolB-CL1505Contig1	permease-related	IIIa. Membrane transport	11843.3	10571.6	7940.73	12474.1	6794.85	10461.1	9918.75	7274.66	12220.3	8937.72	6149.14
GO_dr004P0014G22_F_ab1	peroxisomal voltage-dependent anion-selective channel protein	IIIa. Membrane transport	26.2508	29.3917	23.3955	34.4787	22.3211	24.8832	30.8656	25.0144	24.9024	28.7536	26.2969
cn9572	phosphate translocator	IIIa. Membrane transport	776.948	839.844	664.563	1202.99	599.057	952.803	937.064	493.736	439.107	322.316	607.323
DC240085_1	phosphate translocator	IIIa. Membrane transport	6327.32	8510.76	10074	11248.5	5699.16	12683.9	13042.1	7524.98	1361.01	3219.33	3730.12
cn1724	phosphate/phosphoenolpyruvate translocator	IIIa. Membrane transport	1242.08	1120.07	416.606	293.535	99.9348	343.905	174.511	92.1903	2931.52	2177.18	30.4341
cn1896	phosphate/phosphoenolpyruvate translocator	IIIa. Membrane transport	22736	18329.9	8638.12	6094.67	4837.82	7094.47	4256.4	3559.65	42716	40023	888.774
cn2400	phosphate/phosphoenolpyruvate translocator	IIIa. Membrane transport	49.5742	40.5536	34.8583	41.8584	19.8046	35.2142	30.3708	21.2181	32.3534	32.1328	20.3707
cn2402	phosphate/phosphoenolpyruvate translocator	IIIa. Membrane transport	4047.2	2183.62	643.903	845.491	275.625	1269.95	541.321	198.177	10902.7	6246.63	48.2061
cn3823	phosphate/phosphoenolpyruvate translocator	IIIa. Membrane transport	16520.7	15682.7	16926.5	16420.5	14254.6	15198	15910.9	17287	5232.8	11268	15341.2
cn6473	phosphate/phosphoenolpyruvate translocator	IIIa. Membrane transport	47.4213	24.7655	20.4751	45.1772	269.841	34.2093	154.484	468.992	36.9956	40.525	426.631
cn8582	phosphate/phosphoenolpyruvate translocator	IIIa. Membrane transport	24312.5	23115.2	24494.1	27778.5	22077.8	25637.4	31086.9	27124.8	9914	15947.3	21052.7
cn9025	phosphate/phosphoenolpyruvate translocator	IIIa. Membrane transport	2431.93	688.876	510.338	2474.23	1360.39	3181.74	3621.12	1743.04	1934.84	1124.5	948.46
cn9571	phosphate/phosphoenolpyruvate translocator	IIIa. Membrane transport	4908.02	5378.19	3975.41	8668.04	3675.26	9228.02	11693.9	4823.17	2129.92	3954.36	3070.86
cn9992	phosphate/phosphoenolpyruvate translocator	IIIa. Membrane transport	30.1141	25.3244	23.8935	30.9862	21.0756	29.6403	25.6973	22.5398	26.7611	20	23.5236
GO_drpoolB-CL8789Contig1	phosphate/phosphoenolpyruvate translocator	IIIa. Membrane transport	14090.9	18809.9	21700.7	25080.9	17678.2	24441.2	25520.8	19908.3	4692.54	9702.86	13500.3
cn1616	phosphatidylinositol transporter	IIIa. Membrane transport	5613.14	3205.87	10394.1	7865.26	5035.23	5850.84	3762	4143.31	3001.88	2772.03	7911.43
cn1617	phosphatidylinositol transporter	IIIa. Membrane transport	6149.35	6477.36	7759.26	10174.3	3644.23	7629.32	6589.96	3510.44	3401.62	4004.13	3633.11
GO_drpoolB-CL9417Contig1	phosphatidylinositol transporter	IIIa. Membrane transport	6504.78	5004.63	4254.94	7523.39	4191.27	8674.28	9052.72	4471.71	3483.52	2776.99	3182.93
cn6748	phosphoglyceride transfer protein	IIIa. Membrane transport	33.9062	38.8589	33.7635	21.5702	70.7521	22.4694	132.882	124.299	38.0845	27.4419	63.7827
cn1873	PLASMA MEMBRANE INTRINSIC PROTEIN	IIIa. Membrane transport	28.0379	37.3274	30.1156	38.4194	29.2195	24.1251	27.8134	19.5614	29.9061	30.9949	26.2092
cn4156	plasma membrane intrinsic protein NIP	IIIa. Membrane transport	11667.2	6581.52	6765.98	9340.27	5857.42	7104.42	7715.55	6381.17	7428.17	3617.55	4676.26
cn10104	plasma membrane intrinsic protein PIP	IIIa. Membrane transport	33168	26019.6	13137.8	22769	12897.3	22024.2	23733.5	14635.6	8726.63	4175.5	16549.9
cn154	plasma membrane intrinsic protein PIP	IIIa. Membrane transport	36500	35748.3	27894.4	48633.1	42529.1	42165.5	40398.9	34552.4	49030.4	49599.5	29639.9
cn155	plasma membrane intrinsic protein PIP	IIIa. Membrane transport	3868.54	3310.69	4214.39	4504.81	1697.62	3426.55	2448.62	2170.36	9417.15	5775	1017.88
cn1559	plasma membrane intrinsic protein PIP	IIIa. Membrane transport	20935.3	13083.4	3932.14	5856.77	2856.11	7758.98	5811.39	2490.08	13985.9	8378.41	111.673
cn1582	plasma membrane intrinsic protein PIP	IIIa. Membrane transport	40352.7	34389.3	23017.7	29347	28206	39613.4	29976	27340.6	29876.4	19172.3	26555.4
cn1608	plasma membrane intrinsic protein PIP	IIIa. Membrane transport	6234.26	11017.3	2699.73	22200.9	17322.4	21711.7	23079	11040.8	16633.6	26585.1	20285.9
cn1609	plasma membrane intrinsic protein PIP	IIIa. Membrane transport	7911.19	15854.4	8916.86	14637.4	18947	15086.2	18680.1	24703	11695.6	11951.7	24089.6
cn1770	plasma membrane intrinsic protein PIP	IIIa. Membrane transport	28484.4	39445.4	37634.2	49528.4	43305.5	51430.2	51007.6	39229.6	45924.8	48132.4	26320.2
cn1856	plasma membrane intrinsic protein PIP	IIIa. Membrane transport	21.459	22.5799	20.9017	22.6822	17.779	18.2081	20.4803	15.5044	20.1169	24.8368	18.7206
cn1858	plasma membrane intrinsic protein PIP	IIIa. Membrane transport	29.372	430.886	422.521	3648.86	1960.29	3805.83	2097.23	1513.15	208.868	686.548	1372.85
cn2082	plasma membrane intrinsic protein PIP	IIIa. Membrane transport	19729.5	24822.6	29045	37341.8	34377.8	37940.8	32098.1	26089.1	10238.7	13444.9	8642.1
cn2083	plasma membrane intrinsic protein PIP	IIIa. Membrane transport	30.147	22.1323	35.9177	40.2409	28.1046	24.462	24.8015	26.5876	46.7135	33.5919	29.2979
cn2084	plasma membrane intrinsic protein PIP	IIIa. Membrane transport	15857.3	18218.1	17596.8	27875.2	21697.6	30852.8	25698.1	19709.4	31937.9	27265.9	12260.5
cn224	plasma membrane intrinsic protein PIP	IIIa. Membrane transport	18765	10295.1	3643.13	4904.97	1154.05	5861.51	3750.16	1459.25	6413.24	2422.47	1991.43
cn225	plasma membrane intrinsic protein PIP	IIIa. Membrane transport	50397.5	35527.2	14993.1	20991.5	8945.42	19540.9	15748.8	9224.71	27827.8	13114.9	13142.6
cn226	plasma membrane intrinsic protein PIP	IIIa. Membrane transport	44928.1	30857.7	19843	12760.3	40666.7	31970.5	37698.4	41695.4	32550.9	21391.4	46536.3
cn227	plasma membrane intrinsic protein PIP	IIIa. Membrane transport	22.4049	21.7236	21.259	19.7992	19.2478	19.595	17.741	22.0842	23.6766	20.9362	21.7976
cn228	plasma membrane intrinsic protein PIP	IIIa. Membrane transport	6081.04	3230.48	2151.47	1703.36	1511.38	2631.94	3326.43	1874.05	3635.85	3009.81	1895.05
cn229	plasma membrane intrinsic protein PIP	IIIa. Membrane transport	626.175	409.264	474.801	794.389	451.982	726.656	652.915	370.998	518.117	290.957	341.544
cn2307	plasma membrane intrinsic protein PIP	IIIa. Membrane transport	1348.71	5999.14	2158.17	2240.95	1472.59	2879.51	2918.85	2110.62	915.833	2926.65	3493.25
cn231	plasma membrane intrinsic protein PIP	IIIa. Membrane transport	59.0798	67.5401	60.3832	53.1254	1788.22	57.7594	77.8811	4212.41	73.9309	58.1887	6849.85
cn2310	plasma membrane intrinsic protein PIP	IIIa. Membrane transport	2001.06	2781.81	4090.34	4089.66	4140.91	3865.61	3416.4	3415.89	2904.56	2197.97	2584.33
cn2315	plasma membrane intrinsic protein PIP	IIIa. Membrane transport	4367.15	4964.44	8845.22	8196.3	7007.28	8722.6	9716.91	6456.15	2810.69	4624.42	5919.44
cn2316	plasma membrane intrinsic protein PIP	IIIa. Membrane transport	55405.6	47923.7	42870.2	44810.3	53127.8	50246.1	48929.4	51786.2	60078.5	50709.3	55612.9
cn2317	plasma membrane intrinsic protein PIP	IIIa. Membrane transport	5113.74	5385.29	3984.96	3050.91	1775.39	2321.57	2670.85	2941.9	10955.9	6601.82	2337.7
cn2319	plasma membrane intrinsic protein PIP	IIIa. Membrane transport	26.1654	18.2985	15.9971	17.2751	14.9903	14.3349	15.7003	15.7062	17.4608	14.9662	16.1361
cn234	plasma membrane intrinsic protein PIP	IIIa. Membrane transport	127.976	55.5014	32.1263	70.567	155.346	183.982	202.467	163.386	38.6401	28.8668	150.654
cn236	plasma membrane intrinsic protein PIP	IIIa. Membrane transport	30199.8	18331.2	6274.74	15812	29889.7	33624.6	29018.2	32807.7	15359	5075.67	45061.8
cn7279	plasma membrane intrinsic protein PIP	IIIa. Membrane transport	26903.9	17517.2	15430.9	27646	33814	26975.6	29260.5	23912.1	18913.5	9666.88	24101.1
cn8246	plasma membrane intrinsic protein PIP	IIIa. Membrane transport	40007.4	25006.7	15208	37674.1	42770.7	47545.6	45440.3	42895.4	29557.4	12886.1	37850.7
cn8365	plasma membrane intrinsic protein PIP	IIIa. Membrane transport	9188	4370.59	558.238	5537.65	5152.41	8094.73	6199.16	6610.87	2017.92	1011.56	11953.3
cn8442	plasma membrane intrinsic protein PIP	IIIa. Membrane transport	5690.1	7907.61	7275.12	10276	6790.27	10076	9150.6	6590.58	3725.19	4820.44	5620.53
cn8444	plasma membrane intrinsic protein PIP	IIIa. Membrane transport	1197.77	817.215	1358.87	991.903	565.405	1155.69	979.716	497.973	385.024	372.704	2194.65
GO_dr004P0024A22_F_ab1	plasma membrane intrinsic protein PIP	IIIa. Membrane transport	139.29	30.3141	27.3968	37.8257	43.6311	37.429	54.9025	74.5487	116.21	36.5546	22.3348
GO_drpoolB-CL9491Contig1	plasma membrane intrinsic protein PIP	IIIa. Membrane transport	23445.9	36869.4	34630.3	46909.2	37253.1	47109.2	42825.9	33672.8	32592.3	41600.7	27281.6
GO_drs12P0001L21_R_ab1	plasma membrane intrinsic protein PIP	IIIa. Membrane transport	44.9147	26.0754	26.6215	30.7922	25.2154	30.2628	38.5494	28.5756	52.2401	34.4461	33.1969
GO_drs21P0003P03_R_ab1	plasma membrane intrinsic protein PIP	IIIa. Membrane transport	25735.7	18178	8445.88	14717.3	9002.51	12945.4	14867.9	9144.46	4839	2231.31	12507.9
cn10305	plasma membrane intrinsic protein SIP	IIIa. Membrane transport	3797.58	2074.52	1425.1	2796.89	3224.61	3320.35	3765.38	3832.66	3842.61	3088.91	6629.02
cn7353	plasma membrane intrinsic protein SIP	IIIa. Membrane transport	2329.74	1760.44	981.504	4028.25	3380.62	3850.44	3370.07	3063.93	1479.71	2355.8	2006.61
GO_drpoolB-CL6479Contig1	plasma membrane intrinsic protein SIP	IIIa. Membrane transport	4781.72	11990.3	4610.3	4857.42	2734.14	5624.56	6701.49	4073.53	1979.14	5276.84	5058.54
cn1099	plasma membrane intrinsic protein TIP	IIIa. Membrane transport	37080.4	23055.1	13257.2	28778	16035.8	24637.9	21156.1	12150.8	8259.22	8049.62	13343.4
cn1101	plasma membrane intrinsic protein TIP	IIIa. Membrane transport	1198.75	893.702	376.43	1079.34	566.342	949.959	971.325	441.279	481.245	1127.29	185.654
cn1546	plasma membrane intrinsic protein TIP	IIIa. Membrane transport	573.76	396.495	341.83	548.974	227.872	613.586	552.58	117.634	479.196	644.319	134.715
cn2148	plasma membrane intrinsic protein TIP	IIIa. Membrane transport	46682.4	42017.8	29442.8	40486	32560.5	44129	40846.9	31117.1	38477.5	31113.3	24804.4
cn6541	plasma membrane intrinsic protein TIP	IIIa. Membrane transport	31724.1	18757.5	15211.5	10001.6	1348.93	2439.66	1229.29	2154.01	5818.81	5854.13	4584.93
cn9747	plasma membrane intrinsic protein TIP	IIIa. Membrane transport	289.019	480.845	316.862	4030.75	1949.11	5766.95	3049.69	1696.45	51.4327	128.364	2225.75
cn9748	plasma membrane intrinsic protein TIP	IIIa. Membrane transport	355.295	383.463	255.902	2210.14	1745.6	2747.64	1909.09	1662.26	65.5024	171.182	2342.34
GO_drpoolB-CL4555Contig1	plasma membrane intrinsic protein TIP	IIIa. Membrane transport	1888.99	8704.59	7706.99	17379.5	21580.5	21681.7	18290	21445	1634.61	18871.5	42205.2
GO_drpoolB-CL7190Contig1	plasma membrane intrinsic protein TIP	IIIa. Membrane transport	1889.08	2344.14	1364.74	1819.18	1200.3	1043.57	1200.08	1744.74	950.269	1654.45	1954.18
GO_drs21P0008B07_R_ab1	plastid ATP/ADP transport protein	IIIa. Membrane transport	13979.1	25134.5	32519	27426	20740.7	30702.4	35042.9	20974.2	18590.8	20378.1	14304.1
GO_dr001P0017I21_F_ab1	plastidic ATP/ADP-transporter	IIIa. Membrane transport	1236.88	3540.67	5432.82	3984.25	2711.94	3411.66	2972.52	2603.45	3131.78	2925.33	1126.64
GO_drpoolB-CL4651Contig1	polyol transporter or mannitol transporter	IIIa. Membrane transport	5139.57	23479.1	32049	27044	21846.7	26556.4	23839.9	21756.8	13727.9	25830.8	12025.9
cn3099	porin/voltage-dependent anion-selective channel protein	IIIa. Membrane transport	897.647	790.404	709.602	1528.71	994.316	1303.02	1361.43	1004.7	750.315	695.214	962.028
cn3493	porin/voltage-dependent anion-selective channel protein	IIIa. Membrane transport	8844.61	6478.43	6003.88	12264.6	9796.17	8444.55	9174.93	8988.65	9256.72	10323.3	9765.31
cn4346	porin/voltage-dependent anion-selective channel protein	IIIa. Membrane transport	7945.42	7033.89	7584.45	9982.66	8820.87	7276.41	8573.6	8548.35	5945.43	8643.35	7632.53
cn3433	proline transporter	IIIa. Membrane transport	10667.1	5280.34	3775.19	4730.38	4591.06	5209.18	4643.69	4438.39	8713.16	4534.39	3242.94
cn9124	proline transporter	IIIa. Membrane transport	57.1518	261.18	257.691	107.724	30.2314	59.8341	54.6885	28.6903	48.711	201.236	42.802
cn9125	proline transporter	IIIa. Membrane transport	7849.22	9444.12	13868.8	7405.83	5288.81	5189.58	3792.09	3654.39	5555.42	10824.5	3831.56
GO_dr001P0004A03_F_ab1	proline transporter	IIIa. Membrane transport	7642.61	16678.6	12890	11989.6	7214.36	8938.25	6992	5740.15	11944.7	21341.9	6487.09
GO_drpoolB-CL1483Contig1	proline transporter	IIIa. Membrane transport	62.3611	6042.81	10409.2	2211.35	4026.65	2786.13	3230.53	6363.32	4667.12	20083.4	4331.61
GO_drs13P0012H13_F_ab1	proline transporter	IIIa. Membrane transport	1745.93	2290.18	289.619	127.499	34.3567	112.01	55.5708	42.0483	8272.32	6246.09	1979.81
cn5918	Protein ABC1	IIIa. Membrane transport	950.48	564.519	587.214	883.966	527.229	708.639	619.293	508.508	5772.12	4040.65	412.212
cn836	proton pump interactor	IIIa. Membrane transport	25221	28138.6	26927.7	25565.9	24863.4	24529.6	27079.2	26589.4	21069.5	31268	27779
GO_dr001P0007N11_F_ab1	proton-dependent oligopeptide transport	IIIa. Membrane transport	371.206	152.978	774.799	2207	2156.61	3219.51	2813.68	2688.51	35.4349	41.0138	1732.01
GO_drpoolB-CL2260Contig1	proton-dependent oligopeptide transport	IIIa. Membrane transport	1772.26	211.964	82.7319	582.775	451.015	907.608	479.691	350.462	884.131	553.107	18689.4
cn5943	proton-dependent oligopeptide transport (POT) family protein	IIIa. Membrane transport	5893.74	6113.28	1513.39	5835.38	2637.41	3178.55	1246.98	1617.89	23358	28432.7	3202.33
GO_dr001P0007M10_F_ab1	proton-dependent oligopeptide transport (POT) family protein	IIIa. Membrane transport	2638.7	27425.3	27640.5	12542.5	7374.1	7975.13	5827.44	6925.14	6333.75	46635	6455.59
GO_drs13P0001M20_F_ab1	proton-dependent oligopeptide transport (POT) family protein	IIIa. Membrane transport	4667.25	1616.29	2585.84	2254.25	3246.42	3005.6	2455.48	2958.74	9116.29	3874.33	3245.07
GO_dr001P0016P18_F_ab1	proton-dependent oligopeptide transport POT	IIIa. Membrane transport	63.5757	116.815	183.896	462.889	218.145	357.901	364.529	155.643	119.544	453.309	148.118
GO_dr004P0013P14_F_ab1	proton-dependent oligopeptide transport POT family protein	IIIa. Membrane transport	1930.64	233.298	94.0685	462.899	108.746	191.247	106.09	65.0773	1300.16	435.002	385.622
GO_drpoolB-CL1375Contig1	proton-dependent oligopeptide transport POT family protein	IIIa. Membrane transport	10418.8	7481	7768.99	8936.27	6775.47	10643.6	8974.85	7595.93	8384.97	5703.67	7197.7
GO_drpoolB-CL5252Contig1	proton-dependent oligopeptide transport POT family protein	IIIa. Membrane transport	639.829	431.12	1087.77	1024.42	531.593	772.819	801.704	494.033	546.456	498.599	544.282
IP_PHBS003G21u	proton-dependent oligopeptide transport POT family protein	IIIa. Membrane transport	18.1	19.9498	18.4507	20.9174	69.8002	31.9695	172.088	101.504	29.6646	27.6944	203.025
cn5051	purine permease	IIIa. Membrane transport	15301.2	14301.4	12712.7	18997.9	11831.9	15523.6	13696.7	11884.8	8981.36	7816	10068.5
GO_dr001P0018E21_F_ab1	purine permease	IIIa. Membrane transport	30107.2	15409.1	4067.34	11822.5	7446.38	7870.49	10266.5	8868.77	12851.4	9512.46	5547.12
cn9400	purine permease	IIIa. Membrane transport	26.7246	18.6964	21.6752	34.0531	176.665	147.773	230.3	322.435	32.5509	25.8755	1722.9
cn9975	purine permease family protein	IIIa. Membrane transport	1285.94	511.33	351.52	906.441	283.798	921.06	806.073	350.37	602.489	237.837	417.135
cn3669	purine transmembrane transporter	IIIa. Membrane transport	1733.46	1787.37	1701.19	2854.64	1600.17	2484.15	1998.63	1426.88	1514.26	1514.58	1101.56
GO_dr001P0002L02_F_ab1	purine transmembrane transporter	IIIa. Membrane transport	25.2957	31.4095	22.6025	29.4549	48.8572	58.6534	77.7189	86.9596	47.4638	32.2223	118.065
GO_dr004P0007E10_F_ab1	purine transmembrane transporter	IIIa. Membrane transport	877.775	153.676	46.168	55.1077	28.6928	33.2676	26.8884	19.7426	447.121	264.461	28.2239
GO_dr004P0024B24_F_ab1	purine transmembrane transporter	IIIa. Membrane transport	1048.42	140.001	133.064	535.192	114.314	429.693	213.579	120.455	597.007	324.562	41.9733
GO_drpoolB-CL1981Contig1	purine transmembrane transporter	IIIa. Membrane transport	621.68	99.479	28.2439	68.8986	615.294	805.939	1411.92	1110.16	36.0585	24.3132	1402.6
GO_drpoolB-CL476Contig1	purine transmembrane transporter	IIIa. Membrane transport	30587.5	25751.8	52387	43475.5	33086.6	34334.2	30321	30511.8	41656.9	48679	34935.2
GO_drpoolB-CL4975Contig1	purine transmembrane transporter	IIIa. Membrane transport	137.511	74.5159	192.11	118.681	527.286	674.217	1123.21	917.254	216.966	237.398	6705.65
GO_drpoolB-CL8240Contig1	purine transmembrane transporter	IIIa. Membrane transport	906.591	760.465	1244	2457.36	2604.88	4002.08	4604.25	3442.41	4987.09	1957.03	3024.49
GO_drpoolB-CL9132Contig1	purine transmembrane transporter	IIIa. Membrane transport	745.876	521.346	1079.9	1797.53	2584.91	3022.8	3969.7	3479.52	5101.08	1874.08	2804.82
GO_dr001P0016A17_F_ab1	purine transmembrane transporter	IIIa. Membrane transport	33.0926	27.0661	18.7251	27.7712	22.9747	25.9746	27.7519	22.7461	25.6898	22.9407	92.4124
GO_drpoolB-CL1994Contig1	purine transmembrane transporter	IIIa. Membrane transport	945.933	251.512	222.986	967.915	1341.17	1762.16	1315.99	1953.42	3427.75	849.979	2562
SG_SGN-U210043	purine transmembrane transporter	IIIa. Membrane transport	2067.25	6707.45	7709.16	7289.01	7328.73	8994.87	7911.3	6778.81	3471	12274.2	6061.41
DC239786_1	purine transporter	IIIa. Membrane transport	132.175	53.3281	118.326	96.9224	27.9407	72.2434	47.7769	29.1975	105.957	68.2813	52.3148
cn10183	scramblase-related	IIIa. Membrane transport	16482.5	15734.7	14361.6	19046.7	20014.5	21712.8	22099	19036.2	15460	12416.6	17929.9
GO_dr004P0003M01_F_ab1	Sialin	IIIa. Membrane transport	984.651	284.176	183.368	642.6	333.142	820.557	667.61	297.259	4232.24	2166.08	129.626
cn4490	small molecule transporter	IIIa. Membrane transport	9496.06	9242.68	5224.35	10974.2	7454.08	7159.09	8978.5	7213.99	5719.09	7899.99	6631.11
GO_drpoolB-CL8887Contig1	small molecule transporter	IIIa. Membrane transport	3486.94	3359.75	2242.83	4754.77	2293.01	3466.04	3889.33	2212.01	1704.21	2461.69	1963.34
cn4881	small multi-drug export	IIIa. Membrane transport	1651.93	772.658	748.328	1503.55	984.911	1964.73	2510.24	931.857	3851.13	2140.32	763.786
GO_drpoolB-CL8395Contig1	small multi-drug export	IIIa. Membrane transport	1169.83	529.309	628.599	1131.06	864.955	1534.93	1813.52	788.658	3731.57	2071.34	526.166
GO_dr004P0007F06_F_ab1	sodium symporter-related	IIIa. Membrane transport	5882.87	4499.81	5486.15	5466.73	4841.77	4711.15	5133.39	4164.63	12472	8427.63	5089.62
GO_drpoolB-CL6300Contig1	sodium/proline symporter or sodium:solute symporter	IIIa. Membrane transport	62.1336	67.4875	57.782	202.672	1530.7	3632.39	2924.55	1726.33	645.559	790.786	275.887
GO_drpoolB-CL4759Contig1	sodium:solute symporter	IIIa. Membrane transport	33.4627	23.6483	27.6482	67.3085	142.25	334.329	274.521	166.595	119.74	101.086	48.0671
GO_drpoolB-CL762Contig1	sodium-dicarboxylate cotransporter	IIIa. Membrane transport	8579.91	2361.14	763.189	1963.64	548.12	3184.55	1339.64	306.331	5780	2118.83	188.48
cn1328	Solute carrier family 35 member B3	IIIa. Membrane transport	670.185	498.637	1428.75	1522.16	509.429	682.951	930.778	206.136	156.214	131.234	199.604
cn7981	sorbitol transporter	IIIa. Membrane transport	3966.24	24074.1	28429.6	23802.4	17840.7	26630.3	19294.5	19497.2	11726.4	25096.6	11542.5
DC241632_1	sorbitol transporter	IIIa. Membrane transport	666.381	5267.35	9525.07	9224.53	4432.98	8708.56	6283.69	4130	2353.63	7220.21	1643.27
cn10284	SPFH domain-containing protein 2 precursor	IIIa. Membrane transport	27.3105	24.6058	25.3029	26.2778	25.3023	31.7139	34.6388	26.87	38.2951	26.5075	23.0609
GO_drpoolB-CL7248Contig1	SPFH domain-containing protein 2 precursor	IIIa. Membrane transport	441.747	412.418	467.799	458.716	362.926	518.977	353.487	266.047	125.07	173.271	83.1199
IP_PHBS008H24u	stigma/style ABC transporter	IIIa. Membrane transport	1144.4	680.918	52.4248	661.662	831.788	863.597	1472.47	1066.36	2475.38	2531.14	4725.85
GO_dr004P0017G03_F_ab1	Succinate/fumarate mitochondrial transporter	IIIa. Membrane transport	2270.85	2009.35	1164.51	2807.89	1279.02	3175.74	3086.96	1361.71	3044.93	2445.51	895.449
cn10026	Sucrose transporter	IIIa. Membrane transport	14241.4	19417.3	21624.4	20642	16115.7	15708	17531.1	16249.1	9476.96	14124	13851.4
cn1614	sucrose transporter	IIIa. Membrane transport	500.998	421.162	62.6167	750.754	629.241	1337.86	317.955	187.44	9672.65	11738.7	64.9548
cn1615	sucrose transporter	IIIa. Membrane transport	21.6869	22.6032	18.9594	22.5598	22.1373	23.9228	30.128	21.5383	24.0088	21.4874	25.2041
cn6559	sucrose transporter	IIIa. Membrane transport	30.3057	30.8782	25.3458	38.8399	37.8875	35.6909	30.4456	44.623	96.4818	148.94	19.5053
cn972	sucrose transporter	IIIa. Membrane transport	25868.3	20249.5	31473.9	32252.3	25484.2	22266.2	20627.2	23305.5	39811.3	39783.1	30103.5
GO_drpoolB-CL6986Contig1	sucrose transporter	IIIa. Membrane transport	589.654	657.523	254.743	988.443	807.454	1419.4	418.953	257.957	9514.44	12162.3	117.558
GO_drpoolB-CL8960Contig1	sucrose transporter	IIIa. Membrane transport	32489.1	25746.7	42995.2	36922.4	26368.2	27937.1	29643.8	27670.5	45564.3	44189.5	33317.9
cn1374	sugar transporter	IIIa. Membrane transport	888.765	9153.62	23716.9	4076.26	1360.44	1343.28	669.22	1535.02	56.976	187.323	5101.96
cn255	sugar transporter	IIIa. Membrane transport	4051.3	30158.2	40561	15706.8	5213.68	5944.02	3329.78	6904.97	353.396	942.656	15007.5
cn3642	sugar transporter	IIIa. Membrane transport	5245.33	3183.27	7668.32	10085.7	10119.2	14502.7	12892.1	11140.2	1623.7	1646.79	11331.9
cn4243	sugar transporter	IIIa. Membrane transport	433.312	870.097	2913.66	1195.01	817.354	613.9	435.301	1166.16	2008.66	2667.73	1300.38
cn4410	sugar transporter	IIIa. Membrane transport	640.835	344.534	411.912	508.903	347.205	505.11	519.186	353.276	512.933	461.17	272.728
cn5264	sugar transporter	IIIa. Membrane transport	20519.5	30065.3	16617.2	11640.6	7972.45	10241.5	7512.15	7178.51	5805.55	14869.3	12894.6
cn6081	sugar transporter	IIIa. Membrane transport	17520.1	14933.3	13013.8	18146.6	14611.8	16906.6	13875.9	14776.2	22797.7	11162.1	12303.6
cn6335	sugar transporter	IIIa. Membrane transport	899.564	587.699	336.187	320.171	96.6553	102.784	79.4456	54.7575	4055.54	1592.16	106.77
cn6336	sugar transporter	IIIa. Membrane transport	75.2363	26.4242	23.2149	39.5586	21.0562	26.1141	24.1942	16.9124	280.977	87.1389	21.7208
cn6379	sugar transporter	IIIa. Membrane transport	223.139	66.2816	35.6724	101.104	26.7286	35.4086	25.0591	28.5603	830.837	341.238	23.5083
cn6460	sugar transporter	IIIa. Membrane transport	17.8974	22.2023	17.3829	16.5472	85.7701	19.9459	29.4561	109.527	24.0309	26.8163	2053.89
cn6997	sugar transporter	IIIa. Membrane transport	2194.78	908.47	1051.89	1687.61	1283.63	1636.77	1448.68	1075.77	1757.14	1062.18	839.332
cn7708	sugar transporter	IIIa. Membrane transport	3268.02	2809.68	3797.17	5558.71	6015.12	7739.4	6210.83	5729.38	3187.78	2335.13	4154.86
GO_dr001P0006D14_F_ab1	sugar transporter	IIIa. Membrane transport	3605.69	2648.92	3960.58	5988.12	6734.61	8345.19	7610.26	6515.55	2849.02	2377.39	4205.6
GO_dr001P0018E09_F_ab1	sugar transporter	IIIa. Membrane transport	2632.79	5141.05	12906	6163.44	5899.03	4123.67	3478.58	7157.65	10689.9	13221.9	9409.96
GO_dr004P0006E03_F_ab1	sugar transporter	IIIa. Membrane transport	1299.29	1253.36	805.996	1732.96	572.3	1601.01	1807.7	677.459	696.795	590.458	786.1
GO_dr004P0017H11_F_ab1	sugar transporter	IIIa. Membrane transport	1689.24	1130.65	1080.93	1952.08	961.361	1726.93	1476.61	937.723	1262.08	864.201	1153.17
GO_drpoolB-CL2694Contig1	sugar transporter	IIIa. Membrane transport	29907.6	22961.1	22546.9	20544.8	20200.5	17467.5	17201.7	17499.7	41737.8	41114.1	18136.9
GO_drpoolB-CL5107Contig1	sugar transporter	IIIa. Membrane transport	1299.46	706.934	2206.26	3010.39	2935.77	5514.5	4500.14	3629.08	386.632	417.14	4483.22
GO_drpoolB-CL5288Contig1	sugar transporter	IIIa. Membrane transport	6138.35	3835.08	9798.21	11202.8	12040.1	15840.1	15591.5	13463.5	1989.8	2049.16	13486.3
GO_drpoolB-CL6374Contig1	sugar transporter	IIIa. Membrane transport	569.347	484.932	186.844	185.128	859.646	416.192	1038.53	1893.57	101.629	88.1333	4695.25
GO_drpoolB-CL7478Contig1	sugar transporter	IIIa. Membrane transport	3285.01	5870.2	1556.85	4721.33	1352.92	2639.09	2716.26	1242.74	2474.47	3274.26	1549.13
GO_drpoolB-CL8102Contig1	sugar transporter	IIIa. Membrane transport	6214.54	3181.24	2848.85	7666.25	5209.01	8540.26	6594.61	4690.32	4319.77	1920.21	4470.12
GO_drpoolB-CL8670Contig1	sugar transporter	IIIa. Membrane transport	2617.26	1136.01	901.726	2314.55	2340.1	2783.51	2192.99	1966.88	1534.98	895.112	2519.73
GO_drpoolB-CL8699Contig1	sugar transporter	IIIa. Membrane transport	3609.16	755.416	140.172	614.547	1621.1	648.164	1532.86	3090.29	70.5843	33.1071	3912.78
SG_SGN-U208608	sugar transporter	IIIa. Membrane transport	22.2628	28.029	338.116	25.8091	34.7721	32.4587	23.5205	27.3032	32.9391	27.5151	62.7107
SG_SGN-U210867	sugar transporter	IIIa. Membrane transport	9667.02	6113.12	6303.59	9933.35	9084.28	8907.72	8059.87	7610.62	15634.4	7061.44	4465.69
GO_drpoolB-CL6241Contig1	sugar:hydrogen ion symporter	IIIa. Membrane transport	189.345	146.522	38.7582	51.1024	243.767	139.995	395.136	726.771	42.0971	29.1352	1629.7
GO_drpoolB-CL7696Contig1	sugar:hydrogen ion symporter	IIIa. Membrane transport	10156.6	6384.63	7375.3	11662.4	9335.64	11250.9	8357.01	7573.15	13690.7	6233.02	3389.86
cn8784	Sulfate/thiosulfate import ATP-binding protein	IIIa. Membrane transport	9135.59	6945.01	4308.75	8147.36	3624.63	5079.3	5616.55	3609.28	4606.37	8347.35	2242.86
GO_dr004P0018A06_F_ab1	tetracycline transporter	IIIa. Membrane transport	3446.37	1906.04	4404.88	4492.23	18617.8	18070.6	19458.9	19225.3	3426.48	1182.69	1738.36
cn9085	TONOPLAST MONOSACCHARIDE TRANSPORTER	IIIa. Membrane transport	8536.13	4298.9	2990.15	9760.79	12654.1	17028.7	15220.3	13970.2	6236.98	4504.04	5158.96
GO_dr001P0020G23_F_ab1	TONOPLAST MONOSACCHARIDE TRANSPORTER	IIIa. Membrane transport	9112.67	5131.18	2539.99	9387.53	12904.7	14139.9	13491.9	12995.5	6851.99	5197.11	6928.68
GO_drpoolB-CL5222Contig1	TONOPLAST MONOSACCHARIDE TRANSPORTER	IIIa. Membrane transport	13593.2	9609.95	7897.73	13342.4	11624.3	15976.7	15676.4	12168.7	3774.58	4919.99	14517
GO_drpoolB-CL5729Contig1	TONOPLAST MONOSACCHARIDE TRANSPORTER	IIIa. Membrane transport	9077.29	5534.13	5323.54	8832.04	9004.63	10429.8	9719.92	8492.35	2829.93	4029.96	11534.4
GO_drpoolB-CL5993Contig1	TONOPLAST MONOSACCHARIDE TRANSPORTER	IIIa. Membrane transport	4675.33	2118.01	5697.17	5997.88	4289.5	4545.57	6560.48	7870.06	2578.92	1950.21	7650.45
SG_SGN-U210468	TONOPLAST MONOSACCHARIDE TRANSPORTER	IIIa. Membrane transport	8895.05	4936.2	8281.89	7920.79	8561.54	6166.56	8690.84	13723.2	6063.24	4078.78	14190.3
cn9164	Translocase of outer membrane	IIIa. Membrane transport	994.923	1271.4	1319.51	2568.69	1245	2283.65	2521.49	1089.44	591.703	495.201	1303.23
cn9550	TRANSLOCASE OF THE OUTER MITOCHONDRIAL MEMBRANE 6	IIIa. Membrane transport	2458.33	2750.35	2636.44	5464.56	2937.75	4778.09	4377.02	2461.08	1479.06	1373.34	2728.82
cn454	Transmembrane emp24 domain-containing protein	IIIa. Membrane transport	1060.73	842.977	907.45	1917.78	1127.7	1692.74	1807.84	1213.11	704.335	980.577	1371.29
cn4613	Transmembrane emp24 domain-containing protein	IIIa. Membrane transport	11066.9	8948.57	7218.51	13485.2	11683.4	11212.3	12741.6	10639.5	9625.11	8137.16	14161.1
GO_drpoolB-CL3703Contig1	Transmembrane emp24 domain-containing protein	IIIa. Membrane transport	8923.65	6850.91	5630.24	10110.4	9350.81	10011.8	10287.3	10223.6	4914.24	6182.97	9554.68
cn4520	transporter	IIIa. Membrane transport	74.9099	43.8856	50.3913	83.8388	47.9048	68.2383	58.032	34.4787	52.8522	51.0217	46.7779
cn4521	transporter	IIIa. Membrane transport	9340.98	7491.89	6599.96	10667.6	6908.51	9164.26	9743.68	7088.88	2854.25	4744.72	4769.49
cn9251	transporter	IIIa. Membrane transport	17.9515	13.3806	17.6424	14.1568	17.5504	18.1262	16.4126	16.7783	25.3519	19.1169	16.6934
GO_dr004P0029E14_F_ab1	transporter	IIIa. Membrane transport	1424.07	997.689	277.097	1588.56	427.493	604.536	854.879	545.967	172.123	172.226	419.785
GO_drpoolB-CL3435Contig1	transporter	IIIa. Membrane transport	24.5354	27.6858	27.5276	22.9674	25.7493	44.1066	21.7756	35.4933	41.4061	31.7004	10385.5
GO_drpoolB-CL5778Contig1	transporter	IIIa. Membrane transport	703.357	327.226	564.268	654.801	276.675	313.453	365.19	288.554	1880.61	2196.19	321.693
cn1906	transporter-related	IIIa. Membrane transport	17075.6	14915.3	10415.4	17745.3	17510.1	17888.6	16921.1	16229.9	10542.4	10112.3	14929.7
cn739	transporter-related	IIIa. Membrane transport	6061.44	6051.07	5051.94	9929.06	5226.86	8628.36	10431.4	6759.08	4051.23	5380.56	4848.06
DC242382_1	transporter-related	IIIa. Membrane transport	49.6928	36.4077	18.8088	43.7921	22.4439	39.9869	42.663	27.3742	33.1813	45.36	32.4184
GO_drpoolB-CL6292Contig1	transporter-related	IIIa. Membrane transport	10290.3	8259.07	5011.41	11173.3	5827.2	14498.5	13275.9	6630.18	4870.17	4052.76	3992.33
SG_SGN-U212436	transporter-related	IIIa. Membrane transport	5896.82	6299.47	5028.1	8476.77	5115.78	9514.25	10969.6	6877.63	4029.52	4858.96	4035.56
cn9122	TRIGALACTOSYLDIACYLGLYCEROL	IIIa. Membrane transport	2895.18	2587.41	3839.66	3865.18	3191.25	4228.8	4505.15	3317.37	3013.8	2716.92	2442.02
cn7996	Triose phosphate/phosphate translocato	IIIa. Membrane transport	4357.64	3176.84	2169.92	4564.42	4107.09	4673.63	6564.27	4901.53	2643.12	2407.58	4338.78
GO_dr004P0004B18_F_ab1	Triose phosphate/phosphate translocato	IIIa. Membrane transport	693.696	108.887	21.1519	36.094	20.818	27.3018	39.5329	32.3314	3132.24	1680.92	22.0099
GO_dr004P0008F22_F_ab1	Triose phosphate/phosphate translocato	IIIa. Membrane transport	1973.25	2169.78	1754.02	3077.06	654.799	1133.33	1239.44	776.519	1718.04	1319.25	663.341
GO_drpoolB-CL5429Contig1	Triose phosphate/phosphate translocato	IIIa. Membrane transport	12814.9	10899.3	7198.71	13710.6	4396.67	8136.83	8821.97	5342.94	4814.54	4964.95	3626.08
GO_drpoolB-CL8145Contig1	Triose phosphate/phosphate translocator, chloroplast precursor	IIIa. Membrane transport	1127.79	1128.13	564.272	3382.15	1098.35	1937.45	1996.64	1091	874.045	646.965	705.632
DC242393_1	UDP-galactose transporter	IIIa. Membrane transport	46.7103	33.3916	34.3768	37.1655	23.0749	32.6779	34.2157	28.585	40.6477	32.4126	31.7837
DC243132_1	UDP-galactose transporter	IIIa. Membrane transport	3000.35	2111.98	6132.51	4901	2896.46	3373.38	3976.65	3485	1265.04	1151.72	2902.84
GO_drpoolB-CL9315Contig1	UDP-galactose transporter	IIIa. Membrane transport	3860.03	3065.84	7778.71	6839.9	4572.51	4121.48	5359.51	4675.43	1872.96	1515.21	6220.72
GO_drpoolB-CL9232Contig1	UDP-GALACTOSE TRANSPORTER 6	IIIa. Membrane transport	468.194	448.377	269.109	727.86	167.746	450.165	481.809	205.842	112.438	256.068	181.11
cn5071	UDP-glucuronic acid/UDP-N-acetylgalactosamine transporter	IIIa. Membrane transport	5150.45	4891.81	3703.83	6278.2	3562.68	5941.3	5639.38	4092.87	2675.17	3342.05	3064.46
DC239614_1	UDP-glucuronic acid/UDP-N-acetylgalactosamine transporter	IIIa. Membrane transport	3307.17	2289.15	1149.92	3065.75	427.357	756.972	711.806	530.077	173.561	187.108	524.705
GO_drpoolB-CL9500Contig1	UDP-N-acetylgalactosamine transporter-related	IIIa. Membrane transport	8390.55	11101.7	17062	13681.8	7903.38	9632	9979.56	7991.47	7119.61	10284.5	8649.68
cn1226	UDP-sugar transporter UDP-glucuronic acid/UDP-N-acetylgalactosamine transporter-related	IIIa. Membrane transport	51.8359	25.1822	26.957	35.7061	164.521	152.53	217.783	297.052	25.9634	23.1993	860.988
cn464	Ureide permease	IIIa. Membrane transport	1294.1	498.605	736.668	1631.93	1555.71	2202.3	2251.07	1727	880.272	539.117	557.241
DC242319_1	vacuolar citrate/H+ symporter	IIIa. Membrane transport	20.3722	19.1838	19.405	15.0629	18.2467	25.671	20.1593	22.0947	29.3434	19.878	17.3923
GO_drpoolB-CL9659Contig1	vacuolar citrate/H+ symporter	IIIa. Membrane transport	45883.3	24385.2	7879.79	20090.7	9229.76	27200	17280.2	7055.02	37190.3	20289.7	4854.03
cn1001	vacuolar proton-ATPase subunit-like protein	IIIa. Membrane transport	35239.7	28973.9	23838.3	30283.3	31585.3	26667.1	30306.4	34838.4	29866.9	26928.1	28688.5
cn1143	vacuolar proton-ATPase subunit-like protein	IIIa. Membrane transport	4761.63	4393.98	3119.45	5519.61	3297.51	5142.08	4635.48	3477.65	3496.96	2852.38	4315.58
cn1323	vacuolar proton-ATPase subunit-like protein	IIIa. Membrane transport	18386.8	13729.2	8166.3	17050.7	14343.9	21141.9	18251	12675.2	12503.7	8424.36	14607.4
cn1432	vacuolar proton-ATPase subunit-like protein	IIIa. Membrane transport	34237.5	27833.8	19590.8	32309.9	24788	28103.6	26614.1	25538.6	29857.8	27832.2	24511.4
cn1537	vacuolar proton-ATPase subunit-like protein	IIIa. Membrane transport	29.8364	20.7148	23.8176	28.1206	25.4376	24.0053	24.8844	25.0625	25.4298	23.7736	18.9737
cn1757	vacuolar proton-ATPase subunit-like protein	IIIa. Membrane transport	5848.43	4305.19	3132.84	5924.06	3120.76	4968.99	5015.38	3326.14	2818.74	2934.1	2137
cn176	vacuolar proton-ATPase subunit-like protein	IIIa. Membrane transport	3874.34	2320.94	2124.91	4817.22	2109.91	5653.59	5557.83	2121.5	3274.35	2338.18	1850.28
cn177	vacuolar proton-ATPase subunit-like protein	IIIa. Membrane transport	66.0493	64.0292	50.4552	62.338	43.2495	56.5237	45.6674	31.4521	53.2643	100.173	37.1658
cn1806	vacuolar proton-ATPase subunit-like protein	IIIa. Membrane transport	14506.5	10980	9120.43	15774.9	11715.5	14101.2	14154.4	11857.2	11303	10170.1	8455.93
cn2500	vacuolar proton-ATPase subunit-like protein	IIIa. Membrane transport	14056.6	10534.1	11915.1	14793.6	9413.9	13741.8	13041.5	10924.9	9399.1	8331.79	6436.02
cn2511	vacuolar proton-ATPase subunit-like protein	IIIa. Membrane transport	1012.44	880.202	949.835	941.26	435.151	832.923	655.463	407.381	1130.88	904.181	342.828
cn2537	vacuolar proton-ATPase subunit-like protein	IIIa. Membrane transport	18359.6	14887.5	13736.6	22044.7	13975.3	20493.7	18495.4	15522.3	12174.4	10583	10205.9
cn2875	vacuolar proton-ATPase subunit-like protein	IIIa. Membrane transport	20644.4	21047.1	13275.1	22562.4	13567.9	19143.3	16612.9	13054.7	10928.4	13136.2	12177.7
cn5320	vacuolar proton-ATPase subunit-like protein	IIIa. Membrane transport	17080.9	14849.5	11429.4	12399.2	8265.53	12718.7	11540.7	9022.1	13356.5	10352	8624.41
cn5321	vacuolar proton-ATPase subunit-like protein	IIIa. Membrane transport	27.0781	28.7752	26.9664	26.8125	32.0312	19.7997	21.2501	27.2145	46.3943	24.1268	27.8413
cn6156	vacuolar proton-ATPase subunit-like protein	IIIa. Membrane transport	13139	10790.2	10149.3	13491	13416.1	12209.9	12941.4	13832.4	12041.7	11116	12270.6
cn6157	vacuolar proton-ATPase subunit-like protein	IIIa. Membrane transport	2330.84	2186.28	2266.15	3055.05	2307.23	2283.16	1952.58	2332.2	2234.86	2165.08	1650.85
cn6824	vacuolar proton-ATPase subunit-like protein	IIIa. Membrane transport	30464.7	25693.8	19058.6	30993.7	18762.3	27141.7	26266.2	16950	21587.6	17810.6	17102.6
cn763	vacuolar proton-ATPase subunit-like protein	IIIa. Membrane transport	15397.2	11499.3	8321.72	15592.1	13683.1	13158.3	14032	13868.5	11131	9385.11	10730.1
cn764	vacuolar proton-ATPase subunit-like protein	IIIa. Membrane transport	6791.46	5180.22	4873.68	7057.51	6952.44	6150.8	6253.65	6802.28	6349.7	6377.12	5536.52
cn7847	vacuolar proton-ATPase subunit-like protein	IIIa. Membrane transport	7693	6196.93	3154.44	9417.16	5347.97	10080.1	10151.4	6380.2	3741.99	3792.66	5645.54
cn873	vacuolar proton-ATPase subunit-like protein	IIIa. Membrane transport	16370.9	15383	15210.5	24116.4	13397.9	19711.1	17475	14117.1	20753.2	20477.7	10088.3
cn9350	vacuolar proton-ATPase subunit-like protein	IIIa. Membrane transport	45258.3	42077	32812.1	45880.1	38276	45822.8	43367.8	40753.3	35108.2	30428.4	36585
cn976	vacuolar proton-ATPase subunit-like protein	IIIa. Membrane transport	25837.4	21855.1	15305.8	28257.8	22275.4	28970.3	28886	23142.2	17382.8	14983.1	22376.9
cn9957	vacuolar proton-ATPase subunit-like protein	IIIa. Membrane transport	17889.8	13584.3	8866.39	12220.9	14100.1	12546.3	17424	16743.2	9804.39	7109.05	15892.5
cn9958	vacuolar proton-ATPase subunit-like protein	IIIa. Membrane transport	43.9222	37.8367	34.9601	82.5783	30.8572	50.2333	50.5892	32.5406	45.6706	38.9008	39.7768
DC239748_1	vacuolar proton-ATPase subunit-like protein	IIIa. Membrane transport	31.951	43.7144	31.938	26.4619	34.6613	24.4816	24.5801	22.3279	33.3273	34.8766	32.9888
DC244196_1	vacuolar proton-ATPase subunit-like protein	IIIa. Membrane transport	827.314	1021.76	572.747	1027.08	442.535	812.951	733.482	425.498	227.258	626.137	309.914
GO_dr004P0009B07_F_ab1	vacuolar proton-ATPase subunit-like protein	IIIa. Membrane transport	29494.5	21902.7	19706.3	26809.9	25405.3	27065.3	29157.1	26518.8	25687.5	22228.7	17727.2
GO_drpoolB-CL2036Contig1	vacuolar proton-ATPase subunit-like protein	IIIa. Membrane transport	18731.5	15472.6	13075	18440.2	17086.8	15002.1	15537.7	16801.1	15051.8	14793.1	14091.8
GO_drpoolB-CL2207Contig1	vacuolar proton-ATPase subunit-like protein	IIIa. Membrane transport	36114.6	33613.7	26890.6	36897.2	31151.9	34577.1	32201.2	31680.9	28013.7	27550.4	28181.8
GO_drpoolB-CL2833Contig1	vacuolar proton-ATPase subunit-like protein	IIIa. Membrane transport	24305	17022.7	12099.4	27460.8	36129.8	30810.2	36866	39408.9	14437.2	7918.16	37538.4
GO_drpoolB-CL2977Contig1	vacuolar proton-ATPase subunit-like protein	IIIa. Membrane transport	19677.1	16234.6	11123.7	20316.5	12669.9	15686	16291.7	13252.8	9767.15	10207.7	14861.2
GO_drpoolB-CL386Contig1	vacuolar proton-ATPase subunit-like protein	IIIa. Membrane transport	33577.7	30086.3	26198.4	31926.7	23465.4	24180.8	23805.7	27013.8	6898.35	5707.97	23645.8
GO_drpoolB-CL4495Contig1	vacuolar proton-ATPase subunit-like protein	IIIa. Membrane transport	31553.5	23820.2	18192.3	27159.2	22462.5	26754.5	26351.7	25623.5	23875.5	21065.9	16632
GO_drpoolB-CL5933Contig1	vacuolar proton-ATPase subunit-like protein	IIIa. Membrane transport	23.1444	21.7498	22.7003	17.1337	17.8075	16.9625	17.3142	19.0598	17.8352	17.713	17.1818
GO_drpoolB-CL6555Contig1	vacuolar proton-ATPase subunit-like protein	IIIa. Membrane transport	23751.3	20304.1	22467.1	24556.4	27829	22555	21018.1	26015.6	17045.5	16372.1	22000.2
GO_drpoolB-CL8642Contig1	vacuolar proton-ATPase subunit-like protein	IIIa. Membrane transport	16.939	18.9165	19.3748	20.3772	15.4355	15.6411	18.3977	16.5012	22.1777	17.2543	17.1656
GO_drs12P0022C07_F_ab1	vacuolar proton-ATPase subunit-like protein	IIIa. Membrane transport	24119	21843.5	21558.4	20574.2	22120.7	20151	19192.8	23875.7	14861.6	12737.2	18967.9
GO_drs21P0010E21_R_ab1	vacuolar proton-ATPase subunit-like protein	IIIa. Membrane transport	6875.06	5274.22	4741.74	4723.26	1894.44	4595.74	3590.87	3602.99	6681.07	4628.59	1485.81
SG_SGN-U209476	vacuolar proton-ATPase subunit-like protein	IIIa. Membrane transport	23006.1	18945.5	14091	18562.4	20940.3	16431.7	16168.9	20427.9	22319.8	19619.5	15107.6
cn10186	vacuolar proton-pumping Ppase	IIIa. Membrane transport	110.321	69.0336	140.547	130.584	43.538	88.4727	76.1685	58.9371	104.771	89.8368	36.7989
cn10187	vacuolar proton-pumping Ppase	IIIa. Membrane transport	7492.27	3953.37	8746.3	5992.58	2967.96	5320.57	3366.69	3426.9	9139.04	5757.22	1835.73
GO_drpoolB-CL2667Contig1	vacuolar proton-pumping Ppase	IIIa. Membrane transport	397.574	290.364	707.659	688.841	722.627	952.414	1017.27	709.457	259.036	212.36	424.587
GO_drpoolB-CL3380Contig1	vacuolar proton-pumping Ppase	IIIa. Membrane transport	34978.7	28105.9	38188.5	29295.5	26781	26821.1	24601.8	28158.9	38587	28407.9	21723
cn3237	vacuolar-type H+-pumping pyrophosphatase	IIIa. Membrane transport	27357.1	19196.8	23357.9	23948.2	15291	22860.3	22669.7	15281.5	25492.3	18070.9	15386.9
cn1284	voltage-dependent anion channel	IIIa. Membrane transport	9159.88	9537.79	10197.5	18047.4	12949	14375.3	12581.5	11585.2	8112.13	8025.34	11245.7
cn4133	voltage-dependent anion channel	IIIa. Membrane transport	63.4175	68.8129	76.9695	102.957	43.3409	68.5242	85.4775	42.4186	63.9763	50.1565	37.7996
cn4134	voltage-dependent anion channel	IIIa. Membrane transport	7544.48	7421.42	8591.5	12611.6	10169.7	10482.5	10900.9	10417.8	6890.51	6576.52	9367.07
cn8332	voltage-dependent anion channel	IIIa. Membrane transport	1605.16	1322.76	1542.6	3031.64	3319.2	4749.87	5123.63	2749.58	2620.47	2461.32	2477.95
SG_SGN-U208392	voltage-dependent anion channel	IIIa. Membrane transport	7893.64	7562.49	9549.73	11381.7	14945	12681.7	12262.1	13928.5	13519.8	11167.2	13934
cn4504	voltage-dependent anion-selective channel protein	IIIa. Membrane transport	22.4513	16.8284	17.6899	29.7427	43.722	95.6302	59.475	40.1509	18.0496	17.7981	56.0336
GO_drpoolB-CL4593Contig1	voltage-gated clc-type chloride channel	IIIa. Membrane transport	15099	12893.5	8566.79	15364.3	11287	15623	15405.9	11366.8	12941	10754.5	9837.06
GO_drs13P0005A05_F_ab1	voltage-gated clc-type chloride channel	IIIa. Membrane transport	7541.71	5637.75	5009.01	7733.24	6815.06	6794.11	6643.89	6173.32	7229.82	7402.92	4303.2
EB174398_1	V-type ATPase	IIIa. Membrane transport	6087.08	4774.94	3644.28	6320.86	5024.71	4168.58	4962.48	5600.35	5115.39	6882.79	4430.03
cn10258	xanthine/uracil permease	IIIa. Membrane transport	56.352	32.9889	379.402	199.756	421.985	169.444	218.15	859.147	34.9624	28.9174	2414.68
GO_drs21P0006P06_R_ab1	xanthine/uracil/vitamin C permease	IIIa. Membrane transport	299.324	20.3755	39.7956	1092.97	1484.19	3045.28	1820.61	1066.6	24.4673	18.4826	267.136
cn1784	adenylyl-sulfate reductase	IIIb. Mineral nutrient responsive and aquisition	13795.5	7216.37	11531.1	18036.2	5839	5879.44	6247.67	6810.47	20832.9	7065.51	8637.87
GO_drpoolB-CL1195Contig1	adenylyl-sulfate reductase	IIIb. Mineral nutrient responsive and aquisition	43575.2	28693	31022.1	48770.2	21290.5	22083.9	24925.8	23617.4	47574.7	21194	36681.4
GO_drpoolB-CL5698Contig1	adenylyl-sulfate reductase	IIIb. Mineral nutrient responsive and aquisition	9120.51	6220.37	4602.01	8889.8	5850.39	6307.77	7966	7585.15	7210.58	7908.45	3309.21
GO_drpoolB-CL7174Contig1	adenylyl-sulfate reductase	IIIb. Mineral nutrient responsive and aquisition	5494.16	4123.79	4743.73	7950.77	5908.01	3806.35	5513.71	5794.9	6281.25	7851.95	2058.29
GO_drpoolB-CL8386Contig1	adenylyl-sulfate reductase	IIIb. Mineral nutrient responsive and aquisition	5780.23	3057	1180.92	9002.12	5683.64	5452.53	4410.89	8342.85	4598.84	3342.96	2418.87
cn3402	ammonium transporter	IIIb. Mineral nutrient responsive and aquisition	532.636	8306.43	7055.96	5545.96	3112.33	3921.3	2642.26	2867.45	1026	5664.82	2452.57
DC239617_1	ammonium transporter	IIIb. Mineral nutrient responsive and aquisition	30.6989	16.6824	13.6003	28.296	15.5774	20.7537	19.5471	15.0232	15.3449	23.1386	15.467
DC242645_1	Ammonium transporter	IIIb. Mineral nutrient responsive and aquisition	72.3481	20.6223	28.0469	69.5116	19.5286	20.602	17.9006	17.1345	223.685	23.4937	16.4018
GO_drpoolB-CL4971Contig1	ammonium transporter	IIIb. Mineral nutrient responsive and aquisition	599.671	735.713	1588.08	1012.23	842.166	1325.63	1592.87	1532.3	2096.89	2605.37	5301.16
GO_drpoolB-CL5358Contig1	ammonium transporter	IIIb. Mineral nutrient responsive and aquisition	1197.08	1552.88	3633.19	1838.71	1522.03	2860.7	3551.12	3193.87	3904.26	5097	9338.91
GO_drpoolB-CL8140Contig1	ammonium transporter	IIIb. Mineral nutrient responsive and aquisition	1632.2	9224.15	8576.62	13185.6	7539.76	13544.8	11847.9	8478.04	4300.04	11609.9	3702.08
GO_drs12P0011A24_F_ab1	ammonium transporter	IIIb. Mineral nutrient responsive and aquisition	568.64	3700.04	3935.38	6416.37	4048.04	4875.25	3977.57	3616.63	2161.56	6283.08	2009.77
cn9337	anion:sodium symporter	IIIb. Mineral nutrient responsive and aquisition	29367.2	21647.3	5969.25	16257.4	14220.6	16180.2	16682.7	11829.9	36081.6	22359.9	10369.3
GO_dr004P0013D02_F_ab1	anion-transporting ATPase	IIIb. Mineral nutrient responsive and aquisition	1292.61	1383.89	1288.58	1977.12	1822.23	2005.36	2213.24	1687.82	971.621	1240.1	1794.07
IP_PHBS005B11u	anion-transporting ATPase	IIIb. Mineral nutrient responsive and aquisition	2124.09	1689.95	3059.85	3877.09	3531.05	3435.2	3935.38	3462.4	2765.39	1848.86	3709.49
IP_PHBS009K04u	ATZIP4; zinc transporter	IIIb. Mineral nutrient responsive and aquisition	648.028	443.901	223.536	990.807	1903.69	1978	2815.1	1409.01	318.531	246.188	1254.53
GO_dr001P0015A09_F_ab1	bile acid:Na+ symporter	IIIb. Mineral nutrient responsive and aquisition	2379.19	709.836	233.009	610.979	543.625	782.871	840.087	503.272	5602.03	2587.14	244.558
GO_dr004P0009F23_F_ab1	bile acid:Na+ symporter	IIIb. Mineral nutrient responsive and aquisition	797.598	524.993	507.838	1411.1	886.603	1389.3	1701.05	884.722	467.784	434.628	661.794
GO_dr004P0017C14_F_ab1	bile acid:Na+ symporter	IIIb. Mineral nutrient responsive and aquisition	4072.7	2051.78	2244.03	4973.84	3006.86	6472.55	6068.09	3244.71	3259.62	2471.64	1939.95
GO_drpoolB-CL695Contig1	bile acid:Na+ symporter	IIIb. Mineral nutrient responsive and aquisition	8662.11	3313.67	4312.77	5915.49	4553.96	5035.78	4612.49	4075.42	7288.13	3744.79	4432.81
GO_drs12P0014G24_F_ab1	bile acid:Na+ symporter	IIIb. Mineral nutrient responsive and aquisition	2708.28	2088.73	2371.23	4319.36	4394.06	3815.04	4412.31	4240.05	1837.23	2508.06	3206.75
cn5317	boron transporter	IIIb. Mineral nutrient responsive and aquisition	19018.4	17370.9	20762.9	24221.2	26099.6	20652.1	21740.2	28691.4	2404.12	4718.19	23613.5
cn7016	boron transporter	IIIb. Mineral nutrient responsive and aquisition	14518.2	12294.1	15669.1	21507.6	18340.3	22987.2	20742.5	19785	2621.67	3204.53	13789.3
GO_dr004P0012E03_F_ab1	Boron transporter	IIIb. Mineral nutrient responsive and aquisition	3056.92	4155.47	1415.05	2990.16	2526.47	2145.42	2601.67	2613.1	1268.28	1697.72	3099.45
GO_drpoolB-CL5691Contig1	Boron transporter	IIIb. Mineral nutrient responsive and aquisition	6269.03	6760.57	5615.28	10483.4	7031.52	8238.35	9546.52	7929	6394.25	4759.11	6317.52
GO_drs12P0016K01_R_ab1	Boron transporter	IIIb. Mineral nutrient responsive and aquisition	18891.2	21618.2	18274.2	29186.8	22797.1	24634	28490.2	27971.9	20179	13849.2	22127.6
SG_SGN-U208324	Boron transporter	IIIb. Mineral nutrient responsive and aquisition	67.4425	117.349	164.516	323.123	682.519	596.945	1122.17	736.09	78.2944	99.4619	968.206
GO_drs12P0009N01_F_ab1	cadmium-transporting ATPase	IIIb. Mineral nutrient responsive and aquisition	9837.92	9367.83	5881.23	6780.87	11684.4	7852.19	7137.97	10144	16152	14143.1	8914.15
IP_PHBS005D21u	calcium-transporting ATPase, plasma membrane-type	IIIb. Mineral nutrient responsive and aquisition	57.3112	5280.59	1080.37	463.824	1116.38	1230.36	710.588	1024.62	39.6405	4377.64	1084.41
cn4146	cation efflux family protein / metal tolerance protein	IIIb. Mineral nutrient responsive and aquisition	6920.55	5393.53	4164.88	6595.78	4886.26	6391.17	5893.34	4108.54	5376.57	5093.78	3837.96
cn9579	cation efflux family protein / metal tolerance protein	IIIb. Mineral nutrient responsive and aquisition	624.018	394.828	298.512	377.988	203.55	229.58	819.909	390.716	422.139	504.946	442.395
GO_drpoolB-CL1117Contig1	cation efflux family protein / metal tolerance protein	IIIb. Mineral nutrient responsive and aquisition	26.4046	18.9987	21.1067	21.0851	49.9766	27.893	27.379	69.0402	2279.24	748.702	3323.64
GO_drpoolB-CL4459Contig1	cation efflux family protein / metal tolerance protein	IIIb. Mineral nutrient responsive and aquisition	2831.94	3149.61	3861.35	1986.14	1958.61	1666.19	1815.02	1799.27	1418.53	1154.16	2969.01
GO_drpoolB-CL8757Contig1	cation efflux family protein / metal tolerance protein	IIIb. Mineral nutrient responsive and aquisition	30.38	25.8102	16.0184	24.3798	52.5593	42.2424	27.8026	74.2993	1937.61	565.876	3467.17
cn6762	cation efflux protein/ zinc transporter	IIIb. Mineral nutrient responsive and aquisition	6543.05	4236.15	2743.84	3389.14	3027.51	2526.05	6978.37	5119.43	4098.66	4398.64	6394.03
cn8345	cation efflux protein/ zinc transporter	IIIb. Mineral nutrient responsive and aquisition	20.8873	24.0286	17.8822	22.2496	30.4053	21.3898	21.6598	37.4947	19.2102	21.0876	33.183
cn9578	cation efflux protein/ zinc transporter	IIIb. Mineral nutrient responsive and aquisition	185.039	87.996	55.7847	97.9636	87.9058	76.2317	170.406	217.712	105.682	61.8168	414.557
GO_dr004P0006J07_F_ab1	cation:chloride symporter	IIIb. Mineral nutrient responsive and aquisition	2465.31	1743.35	2210.12	2444.7	1243.85	1695.87	1633.26	1202.06	2637.2	1986.83	1387.55
GO_drpoolB-CL2417Contig1	cation:chloride symporter	IIIb. Mineral nutrient responsive and aquisition	7281.66	9925.39	7499.57	8673.77	8792.42	11625.6	11099.8	9226.08	9635.15	17906.3	6867.21
GO_drpoolB-CL5825Contig1	cation:chloride symporter	IIIb. Mineral nutrient responsive and aquisition	6765.08	5085.15	2237.61	2319.1	1685.37	2138	1968.27	1881.42	6845.04	9280.59	3471.52
GO_drpoolB-CL8929Contig1	cation:chloride symporter	IIIb. Mineral nutrient responsive and aquisition	7438.26	13082.2	7652.31	9874.87	7493.23	6194.9	7221.11	8548.18	4833.52	11981.6	7108.12
GO_drpoolB-CL5356Contig1	copper ion transmembrane transporter	IIIb. Mineral nutrient responsive and aquisition	991.856	618.709	644.356	1009.5	595.4	757.747	813.74	449.81	2921.87	1965.63	445.322
GO_drpoolB-CL1954Contig1	copper transporter	IIIb. Mineral nutrient responsive and aquisition	30.2141	65.9583	1064.41	277.609	733.222	295.298	231.848	2612.62	42.5367	34.4418	268.041
GO_drpoolB-CL8213Contig1	copper transporter	IIIb. Mineral nutrient responsive and aquisition	11491.6	9845.35	11090.2	11448.6	9648.62	12078.4	14088.6	11647.6	8093.87	7503.56	12978.1
GO_drs13P0027O21_F_ab1	copper-translocating P-type ATPase	IIIb. Mineral nutrient responsive and aquisition	16673.7	15632.8	13113.5	17063.6	14277.6	16305.3	18282.1	14655.8	15724.6	15918.5	15613.4
GO_dr001P0005H04_F_ab1	copper-transporting atpase p-type	IIIb. Mineral nutrient responsive and aquisition	3583.39	2001.21	1358.73	3237.33	2105.96	3202.86	3336.47	2253.2	9020	6243.93	2228.93
GO_drpoolB-CL5927Contig1	copper-transporting atpase p-type	IIIb. Mineral nutrient responsive and aquisition	11449.1	7395.03	10374.5	10541.3	9200.08	11373.2	9614.12	10665.1	5277.74	6022.02	9768.27
GO_dr004P0012P22_F_ab1	copper-transporting P-type ATPase	IIIb. Mineral nutrient responsive and aquisition	3575.26	3138.51	5166.23	5749.1	4263.38	6410.68	4635.96	3490.02	8703.7	4257.35	10667.5
GO_dr004P0017O01_F_ab1	copper-transporting P-type ATPase	IIIb. Mineral nutrient responsive and aquisition	1956.91	3324.22	2649.39	2372.79	2794.89	1864.41	1960.68	2430.47	3491.6	5748.72	1773.7
GO_drpoolB-CL6139Contig1	copper-transporting P-type ATPase	IIIb. Mineral nutrient responsive and aquisition	25347.7	20554.2	23483.4	24483.6	26895.5	23038.9	23687.7	29879.2	14372.5	18060.5	33836.7
GO_drpoolB-CL7604Contig1	copper-transporting P-type ATPase	IIIb. Mineral nutrient responsive and aquisition	1326.53	262.335	322.319	584.719	252.053	330.514	283.404	183.58	339.308	308.665	825.193
cn3458	ferric-chelate reductase	IIIb. Mineral nutrient responsive and aquisition	3391.38	934.967	59.9649	210.042	836.51	995.091	648.446	898.464	8668.9	1873.75	156.933
GO_dr001P0019F16_F_ab1	ferric-chelate reductase	IIIb. Mineral nutrient responsive and aquisition	31346.5	22974.2	12438	22862.3	16435.5	19964.9	16787	14177.7	20185	13410.8	17326.8
GO_drpoolB-CL1069Contig1	ferric-chelate reductase	IIIb. Mineral nutrient responsive and aquisition	72.2904	161.66	44.9206	117.93	5699.79	10451.3	9241.47	6704.54	522.059	499.613	28.0197
GO_dr004P0008G04_F_ab1	ferrochelatase	IIIb. Mineral nutrient responsive and aquisition	15657.7	8975.54	10073.2	11349.5	10492.4	13217.5	11430.7	10147	31012	20813.7	7046.88
IP_PHBS009L16u	ferrochelatase	IIIb. Mineral nutrient responsive and aquisition	579.155	2281.15	5216.01	2688.63	1121.63	1428.88	1307.99	1068.94	400.075	1785.24	1193.22
cn1223	heavy metal ATPase	IIIb. Mineral nutrient responsive and aquisition	1388.42	1190.47	738.643	1184.67	1160.42	2039.41	2092.37	1230.65	1020.62	745.1	940.151
IP_PHBS009G09u	heavy metal ATPase	IIIb. Mineral nutrient responsive and aquisition	62.7809	37.0724	45.1478	49.3422	28.68	48.3089	48.1645	43.4344	30.8091	38.1551	29.9321
GO_drpoolB-CL2121Contig1	high affinity ammonium transporter	IIIb. Mineral nutrient responsive and aquisition	268.65	489.902	896.448	516.162	269.167	850.768	1050.94	644.528	696.693	1194.32	2693.42
GO_drpoolB-CL3722Contig1	High affinity K+ transporter 5 HAK6	IIIb. Mineral nutrient responsive and aquisition	59.651	44.8574	63.5271	200.102	813.4	1489.33	1658.89	1774.63	17.2338	22.0265	1907.85
cn8619	high affinity nitrate transporter	IIIb. Mineral nutrient responsive and aquisition	20.7302	69.1077	1604.93	12193.9	4784.83	11025.1	12250.5	6840.96	53.8922	59.9767	12867.8
GO_drpoolB-CL2736Contig1	high affinity nitrate transporter	IIIb. Mineral nutrient responsive and aquisition	66.8124	87.5549	3264.73	496.322	173.398	435.527	253.804	193.407	28.2776	37.3096	105.571
GO_drpoolB-CL6334Contig1	high affinity nitrate transporter	IIIb. Mineral nutrient responsive and aquisition	5925.14	6940.37	7155.45	6017.89	6254.29	6228.36	5598.55	5608.74	3433.84	4276.11	4654.11
GO_drs31P0006M14_R_ab1	high affinity nitrate transporter	IIIb. Mineral nutrient responsive and aquisition	179.538	442.465	11377.9	2449.99	710.907	2736.13	1698.69	1104.04	39.9725	25.0606	295.299
cn8665	high affinity nitrate transporter	IIIb. Mineral nutrient responsive and aquisition	27.2088	35.1016	26.9262	144.97	121.752	347.355	364.573	197.012	37.5398	17.6341	752.765
cn3229	high-affinity K+ transporter	IIIb. Mineral nutrient responsive and aquisition	199.305	74.0907	73.0654	193.389	228.108	224.971	273.867	304.053	304.396	84.224	4228.19
cn6295	high-affinity K+ transporter	IIIb. Mineral nutrient responsive and aquisition	18.8103	84.4275	25.5806	94.444	177.846	150.3	277.48	166.989	31.4146	34.5112	114.412
cn7073	high-affinity K+ transporter	IIIb. Mineral nutrient responsive and aquisition	262.257	382.136	2338.18	1762.78	3472.16	6120.14	6218.73	6506.86	30.8699	49.656	7127.23
cn7074	high-affinity K+ transporter	IIIb. Mineral nutrient responsive and aquisition	34.8281	42.6874	507.048	292.213	149.688	317.874	186.12	72.1849	20.6344	20.9727	39.3376
GO_drpoolB-CL4097Contig1	high-affinity K+ transporter	IIIb. Mineral nutrient responsive and aquisition	254.587	287.029	1102.21	1268.58	2910.95	6128.13	5682.67	7031.28	58.9662	37.7211	5399.79
GO_drpoolB-CL5699Contig1	high-affinity K+ transporter	IIIb. Mineral nutrient responsive and aquisition	1899.36	1277.55	1615.58	2058.34	1638.01	1218.82	1144.46	1789.29	6013.85	2756.66	5128.86
cn7864	high-affinity nitrate transporter	IIIb. Mineral nutrient responsive and aquisition	33.6559	50.7702	348.592	1381.83	1366.94	2160.36	3658.24	2150.25	61.7892	56.624	7509.33
cn8666	high-affinity nitrate transporter	IIIb. Mineral nutrient responsive and aquisition	29.1738	39.1608	483.295	5218.56	924.819	1517.14	1007.69	517.311	30.5645	26.9824	2080.14
GO_drpoolB-CL302Contig1	high-affinity nitrate transporter	IIIb. Mineral nutrient responsive and aquisition	27.0871	47.6711	1583.48	8591.07	6984.02	6800.8	7845.29	9127.52	84.8429	54.7158	20186.9
GO_drpoolB-CL406Contig1	high-affinity nitrate transporter	IIIb. Mineral nutrient responsive and aquisition	77.3013	108.99	2328.83	13596.4	9438.11	11061.5	14670.6	12832.3	184.753	140.419	24171.3
cn5204	iron reductase	IIIb. Mineral nutrient responsive and aquisition	1010.13	299.017	216.132	513.58	233.31	404.429	361.058	195.507	423.288	138.357	164.121
GO_drpoolB-CL5640Contig1	iron transporter protein	IIIb. Mineral nutrient responsive and aquisition	14.2025	19.9307	17.2863	20.1726	4478.08	974.553	860.969	8757.68	30.7463	20.7367	457.406
GO_drpoolB-CL5141Contig1	iron transporter protein IRT1	IIIb. Mineral nutrient responsive and aquisition	25.071	24.3441	35.8957	18.0488	1851.3	115.603	250.806	3271.28	42.6256	33.2393	68.7355
GO_drpoolB-CL3406Contig1	K+ uptake permease	IIIb. Mineral nutrient responsive and aquisition	8840.95	5187.15	5318.09	7162.17	8757.19	7811.6	7615.05	8361.53	7626.49	5030.16	8454.81
GO_drpoolB-CL3742Contig1	K+ uptake permease	IIIb. Mineral nutrient responsive and aquisition	4254.56	1595.93	2277.76	4345.79	3001.35	3788.39	2987.71	2780.47	6364.42	5924.58	1820.23
GO_drpoolB-CL4194Contig1	K+ uptake permease	IIIb. Mineral nutrient responsive and aquisition	14867.2	9969.94	6295.94	14523.1	12086	16993.2	16056.1	11910.4	9374.27	5979.91	17433.9
GO_drpoolB-CL5411Contig1	K+ uptake permease	IIIb. Mineral nutrient responsive and aquisition	8894.77	4803.33	3758.29	7819.52	8924.42	8995.3	7869.05	7066.69	4512.32	4278.38	6396.36
GO_drpoolB-CL5492Contig1	K+ uptake permease	IIIb. Mineral nutrient responsive and aquisition	32038.4	28335.7	26951.3	30778	31409.3	32536	37430	30874	25768.7	28819.9	25120.2
GO_drpoolB-CL6682Contig1	K+ uptake permease	IIIb. Mineral nutrient responsive and aquisition	2874.45	3611.95	3522.35	2514.54	1775.03	2598.81	2291.13	2247.85	4314.56	2655.03	2835.81
GO_drpoolB-CL8720Contig1	K+ uptake permease	IIIb. Mineral nutrient responsive and aquisition	16292.5	22590.9	16587.1	16263.2	15999.7	18481	22046.3	18131	25836.6	19349.3	32417.7
GO_dr001P0013N10_F_ab1	magnesium transporter CorA-like family protein	IIIb. Mineral nutrient responsive and aquisition	3021.17	1760.05	960.03	1742.51	1064.45	1386.01	1191.12	859.467	2199.1	1372.73	1381.75
IP_PHBS011H06u	magnesium transporter CorA-like protein	IIIb. Mineral nutrient responsive and aquisition	978.37	1040.48	999.429	1924.69	904.211	1590.14	1704.46	833.216	839.908	1875.59	1215.58
GO_drpoolB-CL4809Contig1	manganese ion transmembrane transporter	IIIb. Mineral nutrient responsive and aquisition	35.8044	39.3431	88.5401	99.1659	3958.31	3237.8	3433.42	8610.81	34.0383	47.8134	5873.94
GO_drpoolB-CL7158Contig1	metal ion transporter	IIIb. Mineral nutrient responsive and aquisition	17.9058	24.6942	29.3329	47.8998	1121.05	1599.13	1781.78	2720.67	16.2428	17.7354	1936.72
cn7013	Metal transporter Nramp2	IIIb. Mineral nutrient responsive and aquisition	7319.18	5089.52	2800.89	6493.61	4276.95	4809.41	5371.41	4287.4	5125.46	6519.88	7668.06
GO_drpoolB-CL5707Contig1	Metal transporter Nramp2	IIIb. Mineral nutrient responsive and aquisition	6773.29	9775.73	5128.44	8999.89	5838.27	6831.35	6314.55	5570.5	5239.43	6343.07	1260.05
GO_drpoolB-CL604Contig1	Metal transporter Nramp2	IIIb. Mineral nutrient responsive and aquisition	15280.6	9420.26	8241.25	13215.2	8656.21	13544.9	13324.1	10335.7	9806.12	12624.4	13752.3
DC242152_1	metal transporter Nramp3	IIIb. Mineral nutrient responsive and aquisition	267.598	192.785	272.257	293.789	265.353	632.459	538.82	362.972	215.254	184.75	77.2744
DC244373_1	metal transporter Nramp4	IIIb. Mineral nutrient responsive and aquisition	2487.37	1451.85	836.118	676.313	1514.36	2940.39	2317.52	1635.86	1205.59	1004.26	535.925
DC243504_1	monovalent cation:proton antiporter	IIIb. Mineral nutrient responsive and aquisition	64.5397	75.9657	34.7365	58.632	46.4468	63.5876	62.8666	37.5322	92.2061	75.1727	68.6102
GO_drpoolB-CL5576Contig1	monovalent cation:proton antiporter	IIIb. Mineral nutrient responsive and aquisition	153.669	4532.88	21285.7	8067.52	7194.33	19289	16993.9	6503.31	229.27	284.185	4623.98
SG_SGN-U211249	monovalent cation:proton antiporter	IIIb. Mineral nutrient responsive and aquisition	35.6642	22.8183	19.3424	24.7704	19.5365	28.1892	24.4437	17.7647	32.0116	24.6203	25.5495
GO_drpoolB-CL7858Contig1	Na+/H+ antiporter	IIIb. Mineral nutrient responsive and aquisition	3604.43	2990.3	2251.96	3708.71	5588.6	3853.14	3800.01	4688.61	3876.2	3542.69	5435.16
GO_drs13P0011D23_R_ab1	Na+/H+ antiporter	IIIb. Mineral nutrient responsive and aquisition	2574.69	1562.52	934.211	2252.86	2019.53	3039.26	3289.61	2224.33	1128.97	904.926	1748.85
cn3400	nitrate reductase	IIIb. Mineral nutrient responsive and aquisition	14824.9	14609	13852.2	20092	22331.8	20751.7	21779.6	20169.4	47468.3	47102.4	39499.9
GO_drpoolB-CL2981Contig1	nitrate transmembrane transporter	IIIb. Mineral nutrient responsive and aquisition	31.7325	52.3382	2928.19	9275.49	8765.46	18539.8	17668	8984.26	21.0418	23.6206	6885.14
GO_drpoolB-CL3003Contig1	nitrate transmembrane transporter	IIIb. Mineral nutrient responsive and aquisition	202.154	339.005	1935.46	1684.78	2543.88	3935.87	5301.96	4397.81	25.0321	49.7814	14764.4
cn1356	nitrate transporter	IIIb. Mineral nutrient responsive and aquisition	86.5838	1300.59	580.656	48.8824	49.486	38.5727	36.229	69.8466	1698.56	3285.51	2003.67
cn4377	nitrate transporter	IIIb. Mineral nutrient responsive and aquisition	163.934	1501.52	948.002	48.9391	50.3806	48.3888	27.9737	48.9404	1886.68	4157.88	1222.42
cn5272	nitrate transporter	IIIb. Mineral nutrient responsive and aquisition	505.449	904.773	310.667	98.6886	73.2686	257.147	1113.07	154.11	10965.5	20409.3	555.54
cn6467	nitrate transporter	IIIb. Mineral nutrient responsive and aquisition	121.659	54.3139	21.5579	53.8076	27.7722	33.2263	32.6247	20.7309	404.131	411.146	22.3808
cn7095	nitrate transporter	IIIb. Mineral nutrient responsive and aquisition	606.811	538.958	346.414	1500.35	1996.29	3262.84	2372.76	1075.11	11526.5	15338.2	712.336
cn7729	nitrate transporter	IIIb. Mineral nutrient responsive and aquisition	3416.41	7908.74	4041.73	9121.51	17041	22741.9	26936.3	24019.3	9069.83	3844.12	33313.5
cn8317	nitrate transporter	IIIb. Mineral nutrient responsive and aquisition	193.461	737.137	1787.32	18900.5	23284.7	37443.3	33839.3	26912.3	13390.7	12793.2	10346.7
cn8348	nitrate transporter	IIIb. Mineral nutrient responsive and aquisition	22.2309	33.1646	1486.32	9554.61	5744.5	9456.86	11289.9	8472.26	58.9921	45.1628	18583.9
cn8506	nitrate transporter	IIIb. Mineral nutrient responsive and aquisition	70.7233	88.4443	154.788	3804.17	4900.85	10429.4	9998.19	4023.59	2060.58	2881.56	1518.58
GO_drpoolB-CL1918Contig1	nitrate transporter	IIIb. Mineral nutrient responsive and aquisition	883.108	1064.57	199.166	995.528	291.369	562.361	204.103	170.572	3734.51	5995.33	333.287
GO_drpoolB-CL2532Contig1	nitrate transporter	IIIb. Mineral nutrient responsive and aquisition	13508.7	20277.9	11653.8	13542	12139.8	14080.3	9259.71	9552	16129.3	35944.1	8231.47
GO_drpoolB-CL2602Contig1	nitrate transporter	IIIb. Mineral nutrient responsive and aquisition	23.0568	18.3968	15.0624	29.4491	22.1893	22.606	20.7793	24.4654	26.2414	25.7538	26.1451
GO_drpoolB-CL2658Contig1	nitrate transporter	IIIb. Mineral nutrient responsive and aquisition	93.352	50.0576	34.2243	249.184	120.089	70.7298	115.675	158.009	40.3502	54.1948	415.911
GO_drpoolB-CL5838Contig1	nitrate transporter	IIIb. Mineral nutrient responsive and aquisition	3308.62	3960.49	5058.86	3788.11	4350.07	3020.58	2565.83	3290.93	1803.93	2618.28	2173.1
GO_drpoolB-CL8152Contig1	nitrate transporter	IIIb. Mineral nutrient responsive and aquisition	14144	6955.14	6138.83	14778.6	8927.5	16980.4	10535.4	7510.11	4326.07	3896.73	3913.86
SG_SGN-U210769	nitrate transporter	IIIb. Mineral nutrient responsive and aquisition	192.858	432.082	1547.45	1167.12	606.362	1659.19	839.807	345.115	4873.63	14446.5	33.1546
cn7484	Nitrate-induced NOI	IIIb. Mineral nutrient responsive and aquisition	3505.09	4909.19	4073.55	4234.57	2179.55	3795.79	3250.33	2216.98	1530.02	2560.66	2931.24
cn7485	Nitrate-induced NOI	IIIb. Mineral nutrient responsive and aquisition	2210.51	2044.93	1231.7	2066.53	1226.51	2559.2	2559.81	1421.88	1458.27	1305.36	1237.12
cn9153	Nitrate-induced NOI	IIIb. Mineral nutrient responsive and aquisition	5945.98	5312.3	4102.6	6264.78	2220.19	5662.94	4067.74	2288.93	2397.64	2158.84	3068.38
DC243479_1	Nitrate-induced NOI	IIIb. Mineral nutrient responsive and aquisition	30.4287	35.6536	26.5017	24.3981	20.4248	23.8436	24.5423	19.3367	39.7517	29.7832	31.1439
GO_dr001P0018B05_F_ab1	Nitrate-induced NOI	IIIb. Mineral nutrient responsive and aquisition	3551.08	2980.03	2153.29	4271.78	1585.05	4181.02	3942.35	1594	1018.18	1120.23	1856.32
DC243236_1	nitrate-induced NOI protein	IIIb. Mineral nutrient responsive and aquisition	365.856	236.117	98.8893	256.222	78.4701	92.3391	64.4697	82.1718	91.8066	69.3984	79.6324
GO_drpoolB-CL4235Contig1	nitrite reductase	IIIb. Mineral nutrient responsive and aquisition	16605.9	13628	20795.2	16181	15887.7	14780.5	15669.3	14326.6	3852.28	6635.5	34312.1
GO_drpoolB-CL8921Contig1	nitrite transporter	IIIb. Mineral nutrient responsive and aquisition	1763.2	1529.38	1187.2	3967.11	6847.82	9553.58	7743.4	3681.99	26087.5	41751.1	1348.56
cn9729	Nitrogen fixation protein NFU	IIIb. Mineral nutrient responsive and aquisition	405.037	280.569	421.225	447.739	253.924	360.058	316.56	196.802	1821.71	2852.93	439.088
cn9982	Nitrogen fixation protein NFU	IIIb. Mineral nutrient responsive and aquisition	863.757	617.618	444.339	891.71	335.116	1025.01	1066.89	295.38	2589.44	2229.12	216.056
GO_dr004P0001L14_F_ab1	Nitrogen fixation protein NFU	IIIb. Mineral nutrient responsive and aquisition	1423.28	2398.85	365.521	340.328	331.589	319.056	429.743	333.312	5943.88	3658.49	904.781
GO_drpoolB-CL2192Contig1	Nitrogen fixation protein NFU	IIIb. Mineral nutrient responsive and aquisition	3758.14	5274.1	4357.17	7224.6	12985.1	12375	12632.1	14696.9	2544.21	2863.6	13616.3
GO_drpoolB-CL5245Contig1	NITROGEN LIMITATION ADAPTATION	IIIb. Mineral nutrient responsive and aquisition	889.865	16319.2	13958	3171.28	2837.38	3443.33	3655.15	2686.35	1283.23	11649.9	3443.46
GO_drpoolB-CL1711Contig1	NRAMP metal ion transporter	IIIb. Mineral nutrient responsive and aquisition	3374.1	2565.85	3224.29	2631.1	9474.34	9327.73	9507.36	10066.3	5182.9	4605.31	1457.57
GO_drpoolB-CL3396Contig1	PHF1 (PHOSPHATE TRANSPORTER TRAFFIC FACILITATOR1)	IIIb. Mineral nutrient responsive and aquisition	1095.51	2839.62	5250.53	1936.45	1869.48	2317.86	2074.27	1644.29	705.646	1483.54	1891.68
cn9666	Phi-1-like phosphate-induced protein	IIIb. Mineral nutrient responsive and aquisition	613.627	15737.9	9970.86	6421.22	1481.5	3111.95	2556.66	1732.6	628.69	4826.2	4746.19
GO_drpoolB-CL1869Contig1	pho1-like protein	IIIb. Mineral nutrient responsive and aquisition	1348.02	108.708	34.0384	447.708	171.993	515.894	297.477	234.768	94.567	56.155	2738.58
GO_drpoolB-CL3968Contig1	pho1-like protein	IIIb. Mineral nutrient responsive and aquisition	3439.15	9800.96	5404.15	6345.95	2658.15	4409.83	3556.34	3047.32	3711.81	12421.8	4500.62
GO_drpoolB-CL7806Contig1	pho1-like protein	IIIb. Mineral nutrient responsive and aquisition	11531.5	1315.81	272.934	3957.41	3742.21	4937.08	2964.68	4679.86	1951.98	594.087	28818.3
GO_dr004P0016B01_F_ab1	phosphate induced Phi1	IIIb. Mineral nutrient responsive and aquisition	425.576	4234.31	4966.01	2955.65	782.985	1296.73	666.935	636.907	518.265	1498.49	2370.67
cn5234	PHOSPHATE STARVATION RESPONSE 1; transcription factor	IIIb. Mineral nutrient responsive and aquisition	4204.85	3916.51	6433.84	5536.6	4306.31	5560.48	5804.12	3726	4611.87	7249.72	3745.68
cn9182	PHOSPHATE STARVATION RESPONSE 1; transcription factor	IIIb. Mineral nutrient responsive and aquisition	4808.05	3263.73	1938.19	1983.13	2784.13	2307.89	2473.52	2364.31	7827.62	4014.18	3054.84
cn1272	phosphate transporter 1	IIIb. Mineral nutrient responsive and aquisition	7004.57	15814.3	46099.6	29462.3	31269.9	36596.2	28257.3	25648.1	8836.97	13140.6	10341.5
cn8235	phosphate transporter 1	IIIb. Mineral nutrient responsive and aquisition	13.9251	14.7135	18.8455	52.0666	690.867	889.133	489.445	227.038	37.6806	33.4975	23.8934
GO_dr001P0002B23_F_ab1	phosphate transporter 1	IIIb. Mineral nutrient responsive and aquisition	40.4513	64.9734	36.7899	481.192	10170.5	18199.3	28525.8	12102.8	30.3808	347.119	3719.52
cn8239	phosphate transporter 2	IIIb. Mineral nutrient responsive and aquisition	24.3017	23.5302	32.3046	352.698	5568.18	11598.8	9457.05	3758.77	27.5725	25.7033	725.115
GO_drpoolB-CL9490Contig1	phosphate transporter 2	IIIb. Mineral nutrient responsive and aquisition	38.4396	23.0639	38.6858	227.673	3129.62	8958.05	7073.41	1955.93	52.2841	67.7726	399.029
cn8240	phosphate transporter 3	IIIb. Mineral nutrient responsive and aquisition	76.6993	3556.37	4530.65	760.896	985.161	2280.94	1486.52	817.982	53.6876	368.15	211.689
cn8237	phosphate transporter 4	IIIb. Mineral nutrient responsive and aquisition	44.1695	49.8481	22.0253	49.242	20.8544	30.4169	28.1521	22.4327	32.8398	27.6971	19.8805
cn8238	phosphate transporter 4	IIIb. Mineral nutrient responsive and aquisition	25.1189	37.9851	28.5838	67.3444	48.2393	107.771	100.949	64.2253	27.2971	24.4522	278.077
cn8236	phosphate transporter 5	IIIb. Mineral nutrient responsive and aquisition	29.4602	21.6015	17.8011	23.3078	60.0446	98.1206	48.2545	27.5503	20.9255	22.5791	28.3948
cn5456	phosphate-responsive 1 family protein	IIIb. Mineral nutrient responsive and aquisition	2944.47	1640.49	1390.36	2387.49	458.126	748.757	864.182	260.536	1660.6	1883.81	92.4216
cn5457	phosphate-responsive 1 family protein	IIIb. Mineral nutrient responsive and aquisition	32.6791	19.7419	22.0989	36.0281	16.0041	19.7275	27.068	17.3853	30.6339	24.5677	18.4894
cn8404	phosphate-responsive 1 family protein	IIIb. Mineral nutrient responsive and aquisition	14755.6	6363.07	2543.64	9287.08	7593.82	13858.7	10617.8	7647.83	2253.79	1154.94	3499.15
GO_dr004P0015D23_F_ab1	phosphate-responsive 1 family protein	IIIb. Mineral nutrient responsive and aquisition	1887.68	2177.25	1253.88	1538.29	274.555	777.716	506.374	221.118	706.691	1019.72	55.9254
GO_drpoolB-CL6268Contig1	phosphate-responsive 1 family protein	IIIb. Mineral nutrient responsive and aquisition	15772.8	7987.76	2582.65	11527.9	10283.2	14087.8	11567.1	8442.57	2552.78	1266.12	5233.83
cn3085	phosphate-responsive protein	IIIb. Mineral nutrient responsive and aquisition	322.755	9499.75	5365.12	3588.79	505.369	1427.81	645.863	445.408	196.69	2841.46	2882.66
cn3086	phosphate-responsive protein	IIIb. Mineral nutrient responsive and aquisition	1564.68	25132.8	19968.5	9568.08	3842.97	4615.02	3240.75	3464.51	1462.78	10745.3	13774.6
cn3087	phosphate-responsive protein	IIIb. Mineral nutrient responsive and aquisition	170.126	4650.32	2508.26	2631.55	847.714	1288.01	1199.63	987.775	424.006	2108.87	3913.02
GO_dr001P0019E20_F_ab1	phosphate-responsive protein	IIIb. Mineral nutrient responsive and aquisition	195.289	224.204	258.955	173.867	155.529	141.096	163.319	295.741	241.74	133.96	282.889
DC243562_1	phosphate-responsive protein Phi1	IIIb. Mineral nutrient responsive and aquisition	67.8253	3827.32	3107.67	837.608	144.933	138.504	89.7536	221.95	81.6207	429.23	696.312
cn9563	phytase	IIIb. Mineral nutrient responsive and aquisition	1335.15	866.634	684.908	1022.18	1685.49	1774.72	1710.15	1485.33	1153.02	911.193	630.213
cn1202	plasma membrane proton ATPase	IIIb. Mineral nutrient responsive and aquisition	28.2987	20.8283	19.5764	32.3636	27.6104	21.1472	29.6169	25.1327	40.2375	49.6696	38.3154
cn3218	plasma membrane proton ATPase	IIIb. Mineral nutrient responsive and aquisition	10713.7	10415	12748.2	11315	13009.3	14279.1	11149	13584.3	13266.9	22499.2	12793.1
cn4408	plasma membrane proton ATPase	IIIb. Mineral nutrient responsive and aquisition	16953	11657.2	15308.6	18425.9	12118.5	12566.7	14717.6	14497.6	18249.2	16151.9	13257.8
cn4449	plasma membrane proton ATPase	IIIb. Mineral nutrient responsive and aquisition	18.0307	17.3813	17.7399	19.7327	19.6387	22.7736	20.1648	19.4844	23.294	20.3617	17.5586
cn8303	plasma membrane proton ATPase	IIIb. Mineral nutrient responsive and aquisition	40080.2	40885.4	52608.7	45385.6	40395.8	41155.8	38825	39447.3	46927	42817.1	49793.5
cn8459	plasma membrane proton ATPase	IIIb. Mineral nutrient responsive and aquisition	42135.6	38567.5	54500.7	43165	44716.5	48631.5	37731.9	45953	48150.3	35365.2	43772.5
cn8460	plasma membrane proton ATPase	IIIb. Mineral nutrient responsive and aquisition	28.0802	53.9291	36.4623	31.6721	23.6157	22.0913	27.7582	21.146	33.3299	39.4828	22.5434
cn8461	plasma membrane proton ATPase	IIIb. Mineral nutrient responsive and aquisition	23067.3	21240.8	41222.7	29309.9	21445.2	24436.8	22170.5	21692.4	29439.1	28913.3	23169
cn968	plasma membrane proton ATPase	IIIb. Mineral nutrient responsive and aquisition	16079.1	12126.2	13662.7	14687.1	13314.3	10787.6	12006.3	15179.3	19210.7	16045.3	18559.2
DC241898_1	plasma membrane proton ATPase	IIIb. Mineral nutrient responsive and aquisition	32.92	32.7505	18.4488	28.5451	22.8166	23.333	27.6008	26.3581	19.0178	21.469	22.5566
EB175073_1	plasma membrane proton ATPase	IIIb. Mineral nutrient responsive and aquisition	46.0675	40.8843	28.02	34.5039	30.135	41.7784	42.0731	26.889	57.5067	31.0978	23.884
EB175175_1	plasma membrane proton ATPase	IIIb. Mineral nutrient responsive and aquisition	16113.6	11261	15470.1	15230.5	12305.5	12447.4	11401.7	13031.5	19714.7	15534.9	10492.4
GO_drpoolB-CL134Contig1	plasma membrane proton ATPase	IIIb. Mineral nutrient responsive and aquisition	46905.6	41241.3	59278.1	46353.1	42081.1	51130.7	43264.6	45200.7	48226.4	47557.5	45484.4
cn1203	plasma membrane proton ATPase 5	IIIb. Mineral nutrient responsive and aquisition	17.3306	22.4008	19.4695	28.8633	33.7104	20.6526	48.5162	50.1187	22.2782	19.0134	21.4819
cn3340	plasmalemma Na+/H+ antiporter	IIIb. Mineral nutrient responsive and aquisition	15534.4	13902.1	15055.3	14831.2	8582.89	9954.97	8684.5	7758.39	14684.8	27539.5	7937.96
GO_drpoolB-CL1110Contig1	plasmalemma Na+/H+ antiporter	IIIb. Mineral nutrient responsive and aquisition	58.5239	1513.08	7887.57	2054.78	3924.19	5285.21	4777.73	2491.19	26.4048	97.8781	2360.25
GO_drpoolB-CL5310Contig1	plasmalemma Na+/H+ antiporter	IIIb. Mineral nutrient responsive and aquisition	4650.33	3512.71	1999.44	4623.36	5371.59	6502.61	7010.74	5721.34	2832.49	2034.89	5196.74
GO_drpoolB-CL5781Contig1	plasmalemma Na+/H+ antiporter	IIIb. Mineral nutrient responsive and aquisition	6007.89	5066.51	2227.33	5446.3	6589.13	7141.71	7696.78	7042.25	3393.34	2371.75	8846.57
SG_SGN-U209805	plasmalemma Na+/H+ antiporter	IIIb. Mineral nutrient responsive and aquisition	4199.35	294.096	137.757	875.195	452.89	964.988	1227.64	739.585	6010.6	711.352	110.808
SG_SGN-U210397	plasmalemma Na+/H+ antiporter	IIIb. Mineral nutrient responsive and aquisition	198.068	32.0474	20.4997	43.1914	23.1781	30.7423	25.6716	21.2349	113.862	52.1522	36.9766
cn10185	potassium transporter	IIIb. Mineral nutrient responsive and aquisition	1676.88	1059.4	738.297	1707.57	1343.41	2669.53	2594.7	1466.44	1532.24	883.241	1100.42
cn3435	potassium transporter	IIIb. Mineral nutrient responsive and aquisition	6916.61	3815.83	2326.9	4963.29	5334.45	6389.64	5985.3	5087.58	2590.44	2381.4	4448.7
GO_drpoolB-CL8788Contig1	potassium transporter	IIIb. Mineral nutrient responsive and aquisition	1920.4	704.601	590.991	1272.04	1516.21	2708.7	2615.41	1161.99	546.425	278.467	1169.04
cn1188	p-type ATPase transporter	IIIb. Mineral nutrient responsive and aquisition	3694.36	4725.01	4870.86	6301.58	5209.93	5133.6	5769.68	5192.84	3342.29	4707.36	5746.17
GO_drpoolB-CL3523Contig1	sodium ion transmembrane transporter	IIIb. Mineral nutrient responsive and aquisition	3734.04	3201.13	4989.31	988.997	1078.34	1601.01	700.715	579.794	1733.84	1215.28	68.8341
SG_SGN-U211984	sodium:dicarboxylate symporter	IIIb. Mineral nutrient responsive and aquisition	90.1488	59.6654	39.7969	107.108	32.9618	40.1527	45.3822	27.1034	36.4772	31.7464	32.6457
cn6026	sulfate adenylyltransferase	IIIb. Mineral nutrient responsive and aquisition	2980.26	4210.73	7716.13	8669.91	7285.48	4983.68	4989.8	8024.61	2290.92	2946.96	8446.47
GO_dr004P0010H16_F_ab1	sulfate adenylyltransferase	IIIb. Mineral nutrient responsive and aquisition	7177.06	4023.36	1530.74	3953.58	3638.56	3360.85	3727.06	3878.05	23539.2	15380	3381.98
GO_drpoolB-CL2256Contig1	sulfate adenylyltransferase	IIIb. Mineral nutrient responsive and aquisition	4921.93	5050.3	10741.3	9569.84	11240.5	11029.2	8088.38	8562.21	3962.07	4190.15	10486.8
GO_drpoolB-CL393Contig1	sulfate adenylyltransferase	IIIb. Mineral nutrient responsive and aquisition	5176.8	5803.48	9538.43	11018.8	9529.36	14989.8	9246.52	7158.53	3352.82	3319.74	8590.51
GO_drpoolB-CL4792Contig1	sulfate adenylyltransferase	IIIb. Mineral nutrient responsive and aquisition	8503.1	9624.91	16997.2	14512.3	18952.8	17182.5	13520.7	14962.4	7337.3	7188.73	19257.9
cn4982	sulfate transporter	IIIb. Mineral nutrient responsive and aquisition	14014.8	14257	15552	15784.5	11213.5	9567.67	10384.4	13128.6	16611.6	17624.7	9941.34
cn5799	sulfate transporter	IIIb. Mineral nutrient responsive and aquisition	85.5717	233.162	456.56	151.867	34.2655	87.7813	62.7866	34.3015	55.1449	168.387	32.0818
cn6307	sulfate transporter	IIIb. Mineral nutrient responsive and aquisition	26.6619	59.8991	560.034	767.652	21.7747	25.6911	24.2641	30.1598	39.7481	30.6353	24.1699
cn6617	sulfate transporter	IIIb. Mineral nutrient responsive and aquisition	9461.02	17169.5	7514.37	5233	4446.08	10926.1	20841	4239.9	530.862	4637.87	3568.14
cn9288	sulfate transporter	IIIb. Mineral nutrient responsive and aquisition	4308.76	2195.15	788.236	2845.38	1961.33	2894.56	2089.82	1629.54	9870.63	25379.4	3887.39
cn9289	sulfate transporter	IIIb. Mineral nutrient responsive and aquisition	817.44	200.718	36.7333	268.242	138.754	310.567	160.513	107.416	745.919	8199.89	288.545
cn9447	sulfate transporter	IIIb. Mineral nutrient responsive and aquisition	3074.94	7087.92	3400.47	1860.84	1597.57	4534.62	8927.19	1439.38	177.294	1855.32	1200.41
DC242285_1	sulfate transporter	IIIb. Mineral nutrient responsive and aquisition	35.2261	22.8957	29.6257	32.748	31.2087	66.4793	96.4324	52.9724	119.947	83.4094	39.7892
GO_dr001P0002A22_F_ab1	sulfate transporter	IIIb. Mineral nutrient responsive and aquisition	966.828	485.509	182.9	860.425	1301.79	4292.65	4575.91	1074.02	4279.84	2578.16	2508.37
GO_dr004P0014H02_F_ab1	sulfate transporter	IIIb. Mineral nutrient responsive and aquisition	730.958	699.334	951.852	1059.66	3359.63	2719.41	9681.48	6848.82	76.3781	256.312	1484.32
GO_dr004P0014L08_F_ab1	sulfate transporter	IIIb. Mineral nutrient responsive and aquisition	5908.37	1549.14	325.713	1407.16	6012.99	14193.7	18523.3	6622.59	2015.98	965.618	3536.23
GO_drpoolB-CL2304Contig1	sulfate transporter	IIIb. Mineral nutrient responsive and aquisition	126.603	132.551	38.6854	113.788	102.152	333.239	94.1753	74.3346	2508.73	1125.41	3498.52
GO_drpoolB-CL6920Contig1	sulfate transporter	IIIb. Mineral nutrient responsive and aquisition	3515.06	7284.3	3161.49	1665.98	1471.05	3485.04	7652.75	1553.99	167.205	1912.19	1459.58
GO_drpoolB-CL7115Contig1	sulfate transporter	IIIb. Mineral nutrient responsive and aquisition	4334.5	2669.13	900.203	2970.34	6018.2	12896.4	15141.4	5499.46	16098.3	8601.45	11369.6
cn3473	sulfate/bicarbonate/oxalate exchanger and transporter	IIIb. Mineral nutrient responsive and aquisition	26346.5	22820.5	22823.9	27031.8	16013.3	22362.5	20632	20593.3	24804	25295.1	14663.2
cn363	sulfate/bicarbonate/oxalate exchanger and transporter	IIIb. Mineral nutrient responsive and aquisition	11467.2	4470.33	5156.93	3289.53	2689.9	3677.19	6335.6	5238.09	19665.1	6682.84	4308.25
cn4214	sulfate/bicarbonate/oxalate exchanger and transporter	IIIb. Mineral nutrient responsive and aquisition	1104.84	455.899	140.203	717.923	245.914	888.053	404.076	175.867	649.634	6773.15	384.057
cn4227	sulfate/bicarbonate/oxalate exchanger and transporter	IIIb. Mineral nutrient responsive and aquisition	1043.26	371.415	263.853	270.432	85.2511	303.128	606.969	183.728	1500.62	388.199	119.259
DC242068_1	sulfate/bicarbonate/oxalate exchanger and transporter	IIIb. Mineral nutrient responsive and aquisition	25.7486	19.323	24.082	39.4116	19.0897	21.007	21.1042	19.1535	17.4688	21.2392	19.9382
GO_drpoolB-CL8270Contig1	sulfate/bicarbonate/oxalate exchanger and transporter	IIIb. Mineral nutrient responsive and aquisition	5284.21	2570.1	884.283	3197.25	1947.68	3458.78	1985.27	1544.26	8389.77	34242.9	3124.29
cn1412	sulfite reductase	IIIb. Mineral nutrient responsive and aquisition	17444.4	16539.9	18759.7	30857.6	16016.7	21948.8	23387.7	15379.2	13569.5	19379.7	17841.3
cn6470	sulfite reductase	IIIb. Mineral nutrient responsive and aquisition	18082.1	14845.4	24221.9	26176.9	22062.2	17419.4	19226.4	21433.9	19986.1	29033.5	21020
GO_dr001P0004G24_F_ab1	zinc ion transmembrane transporter	IIIb. Mineral nutrient responsive and aquisition	200.197	105.351	339.424	693.354	587.694	1386.99	3462.54	1213.23	156.361	48.2625	561.384
GO_drpoolB-CL4970Contig1	zinc transporter	IIIb. Mineral nutrient responsive and aquisition	7696.63	4699.88	6143.65	7586.11	6983.89	6663.63	6419.99	6626.64	8106.1	7371.18	6062.79
GO_drpoolB-CL5016Contig1	zinc transporter	IIIb. Mineral nutrient responsive and aquisition	18.3936	17.4633	24.5219	48.2566	522.149	1204.04	1326.96	1271.4	16.4957	17.1513	66.0508
GO_drs31P0006E07_F_ab1	Zinc transporter	IIIb. Mineral nutrient responsive and aquisition	4014.39	2858.63	3101.82	4712.53	4610.42	5521.4	6208.14	6400.49	2067.41	1968.74	7244.57
cn399	zinc/iron transporter	IIIb. Mineral nutrient responsive and aquisition	508.677	169.662	167.424	269.771	627.045	1335.31	1507.84	959.952	185.704	64.1206	183.344
cn5371	zinc/iron transporter	IIIb. Mineral nutrient responsive and aquisition	31.8734	23.5026	27.7769	31.5925	4770.62	5049.02	5163.3	4766.68	26.5639	27.196	22.6866
GO_dr004P0016I22_F_ab1	zinc/iron transporter	IIIb. Mineral nutrient responsive and aquisition	1040.82	421.725	742.164	599.005	1526.85	2568.88	3155.51	2280.54	445.902	236.35	485.666
GO_drs31P0006E07_R_ab1	zinc/iron transporter	IIIb. Mineral nutrient responsive and aquisition	5130.89	4028.18	3195.13	8073.06	5560.92	8491.43	10280.3	7110.52	2412.64	2405.1	10851.8
cn5659	1-acyl-sn-glycerol-3-phosphate acyltransferase	IVa. Membrane constituents (phospholipids, sterols etc.)	10541.8	8447.49	8002.45	10865.6	9581.63	11744.3	11357	9899.06	8686.54	11486.8	8254.74
DC244333_1	1-acyl-sn-glycerol-3-phosphate acyltransferase	IVa. Membrane constituents (phospholipids, sterols etc.)	14636.7	13676.9	10730.8	16280.5	11131.8	16048.1	16204.8	12048.3	10584.8	14439.6	12432
cn6442	alkaline phytoceramidase	IVa. Membrane constituents (phospholipids, sterols etc.)	1585.02	2875.82	2204.86	1968.92	1237.38	1493.15	1507.48	1420.64	1373.32	2353.17	1427.57
DC239684_1	alpha-2,8-sialyltransferase	IVa. Membrane constituents (phospholipids, sterols etc.)	176.332	130.546	116.606	190.118	112.147	194.002	178.542	89.7612	147.56	149.997	123.707
GO_dr001P0015E11_F_ab1	aminoalcoholphosphotransferase	IVa. Membrane constituents (phospholipids, sterols etc.)	4032.87	3092.79	3130.56	4416.13	1481.09	3828.54	3234.5	2250.06	2625.87	2211.84	1355.87
GO_dr004P0022I14_F_ab1	aminoalcoholphosphotransferase	IVa. Membrane constituents (phospholipids, sterols etc.)	11184.7	7740.12	8911.94	14448	11150.4	12519.9	11782.7	11368.3	6633.1	5988.94	7998.53
GO_drpoolB-CL2216Contig1	aminoalcoholphosphotransferase	IVa. Membrane constituents (phospholipids, sterols etc.)	22805.1	17169.2	14114.1	27719	18937.5	26021.7	25366.1	20799.3	13080.3	11134.8	18685.4
cn3859	C-4 methyl sterol oxidase	IVa. Membrane constituents (phospholipids, sterols etc.)	17079.3	23252.5	9839.1	22083.1	21773.3	16449.2	18240	27078.1	18113.4	28978.7	23955.6
GO_drpoolB-CL9083Contig1	C-4 methyl sterol oxidase	IVa. Membrane constituents (phospholipids, sterols etc.)	11339.7	8392.95	4230.16	8584.16	5820.36	7388.95	7061.15	6334.28	11382.4	6830.24	5266.3
SG_SGN-U209347	C-4 methyl sterol oxidase	IVa. Membrane constituents (phospholipids, sterols etc.)	157.385	92.1225	50.1243	111.758	161.49	180.481	1055.98	257.548	25.2039	36.3584	302.535
cn5787	C-4 sterol methyl oxidase	IVa. Membrane constituents (phospholipids, sterols etc.)	195.362	160.475	58.7478	186.28	281.153	283.202	1893.63	573.624	47.2505	44.1682	416.045
cn8472	C-4 sterol methyl oxidase	IVa. Membrane constituents (phospholipids, sterols etc.)	29847.2	29001.7	30888.6	31098.3	23349.1	26962.7	24945.3	29287.3	26942.1	33889.3	22129.8
GO_drpoolB-CL7800Contig1	C-4 sterol methyl oxidase	IVa. Membrane constituents (phospholipids, sterols etc.)	21653.4	17380.1	9052.03	16859.4	12268.7	15309.7	14851.5	13825.6	22161.4	13769.5	12903.1
cn3238	C-8,7 sterol isomerase	IVa. Membrane constituents (phospholipids, sterols etc.)	898.638	559.148	493.066	677.814	812.99	694.245	846.775	685.614	488.679	336.598	716.667
cn9021	C-8,7 sterol isomerase	IVa. Membrane constituents (phospholipids, sterols etc.)	12654	17246	13589.4	23267.7	19184.6	22972.6	26492.3	23705	8390.82	10066.7	19715
GO_dr004P0016B23_F_ab1	CDP-diacylglycerol--glycerol-3- phosphate 3-phosphatidyltransferase	IVa. Membrane constituents (phospholipids, sterols etc.)	1380.4	979.342	696.539	1594.91	971.516	1647.88	1834.9	854.063	735.748	742.402	664.276
GO_drpoolB-CL7532Contig1	CDP-diacylglycerol--glycerol-3- phosphate 3-phosphatidyltransferase	IVa. Membrane constituents (phospholipids, sterols etc.)	1300.81	1338.79	1720.62	2104.16	805.137	1410.61	1368.75	773.261	1045.95	1141.84	771.186
GO_drs12P0011B03_F_ab1	CDP-diacylglycerol--glycerol-3- phosphate 3-phosphatidyltransferase	IVa. Membrane constituents (phospholipids, sterols etc.)	1374.83	1281.89	1634.22	1689.5	909.914	1214.65	1032.02	814.274	1184.7	1239.27	853.021
cn3885	ceramidase	IVa. Membrane constituents (phospholipids, sterols etc.)	13406.7	12042	10071	17537.7	15082.8	15348.9	15601.8	11897.5	7285.6	8002.42	9658.84
GO_dr004P0015O03_F_ab1	ceramidase	IVa. Membrane constituents (phospholipids, sterols etc.)	12914.2	10772.1	9842.8	20231.1	11949	17001.2	16752	9502.49	6040.92	6932.7	6742.38
GO_drpoolB-CL2351Contig1	ceramide glucosyltransferase	IVa. Membrane constituents (phospholipids, sterols etc.)	795.566	1203.56	414.128	784.501	768.465	808.456	1209.24	1013.84	453.086	632.65	747.927
GO_drpoolB-CL4017Contig1	choline kinase	IVa. Membrane constituents (phospholipids, sterols etc.)	4994.99	4027.38	3382.46	4712.56	4417.28	7183.64	7030.03	4887.22	3300.52	3688.09	3607.63
DC243624_1	choline monooxygenase	IVa. Membrane constituents (phospholipids, sterols etc.)	101.065	1414.94	140.666	170.107	228.285	318.86	252.459	192.006	1008.8	2212.9	832.862
cn5804	choline/ethanolamine kinase	IVa. Membrane constituents (phospholipids, sterols etc.)	2086.96	1360.08	432.985	1683.14	688.384	1411.1	1367.58	736.257	627.098	773.784	386.908
GO_drs12P0004C15_R_ab1	choline/ethanolamine kinase	IVa. Membrane constituents (phospholipids, sterols etc.)	1684.21	1941.36	2582.39	1795.93	572.608	1642.42	1537.66	1038.84	1803.38	3060.54	445.475
cn9327	cholinephosphate cytidylyltransferase	IVa. Membrane constituents (phospholipids, sterols etc.)	5452.72	11270.1	5197.75	5045.95	4449.08	5740.91	6005.23	4359.57	4524.21	8989.78	5327.77
DC243459_1	cholinephosphate cytidylyltransferase	IVa. Membrane constituents (phospholipids, sterols etc.)	277.706	224.676	160.919	401.601	212.831	191.546	368.749	229.244	100.769	120.229	300.253
cn5878	cmp-2-keto-3-deoctulosonate (cmp-kdo) cytidyltransferase	IVa. Membrane constituents (phospholipids, sterols etc.)	2067.05	1382.93	749.469	1383.87	856.17	777.531	949.332	837.251	912.904	826.46	544.697
cn8090	coclaurine N-methyltransferase	IVa. Membrane constituents (phospholipids, sterols etc.)	395.378	157.547	51.3849	77.2889	30.3768	51.9054	35.8586	17.0418	924.194	229.92	21.428
GO_drpoolB-CL6577Contig1	cycloartenol synthase	IVa. Membrane constituents (phospholipids, sterols etc.)	2461.52	1342.84	954.515	3097.43	1894.41	2910.28	4789.93	3332.59	2763.56	2217.84	1705.61
GO_drpoolB-CL6203Contig1	cyclopropane fatty acid synthase	IVa. Membrane constituents (phospholipids, sterols etc.)	876.455	717.835	138.828	138.601	203.221	63.282	118.678	283.809	2960	2303.89	431.344
cn1590	delta 7-sterol-C5-desaturase	IVa. Membrane constituents (phospholipids, sterols etc.)	16832.5	9447.45	5132.01	12261.3	10089.5	13188.9	18649.2	11936.3	13939.6	13359.7	11824.7
cn1733	delta 7-sterol-C5-desaturase	IVa. Membrane constituents (phospholipids, sterols etc.)	1263.28	620.308	657.853	989.667	816.616	1726.72	1698.84	1714.55	1185.95	1048.74	823.356
cn1734	delta 7-sterol-C5-desaturase	IVa. Membrane constituents (phospholipids, sterols etc.)	6444.6	2837.8	1531.75	3545.24	2648.04	4230.08	5722.29	3682.82	5217.86	4126.16	2071.54
cn1344	diacylglycerol kinase	IVa. Membrane constituents (phospholipids, sterols etc.)	8052.01	10190	8523.52	7593.57	10373.9	7674.04	8273.35	9654.55	7100.6	9022.53	9969.86
cn3051	diacylglycerol kinase	IVa. Membrane constituents (phospholipids, sterols etc.)	6729.91	21977.3	10975.6	6272.7	4640.6	3740.17	4229.2	6200.51	3335.29	12611.6	21776.2
GO_dr004P0009I06_F_ab1	diacylglycerol kinase	IVa. Membrane constituents (phospholipids, sterols etc.)	4589.6	6740.46	2878.79	5040.88	4123.59	3000.49	4018.16	4030.04	3584.89	6462.25	3656.63
GO_drpoolB-CL3787Contig1	diacylglycerol kinase	IVa. Membrane constituents (phospholipids, sterols etc.)	8428.23	13445.2	8723.36	9062.33	6651.72	7553.97	8347.81	6451.62	6968.57	11979.9	6302.29
cn2801	epsin N-terminal homology	IVa. Membrane constituents (phospholipids, sterols etc.)	24064.9	20793.9	17351.3	25580.7	20191.2	24067.9	23299.7	18346.1	18751.3	17300.3	15230.7
[truncated: 22,818 more rows]

## Sheet: Expression ratios
Table S3b. Expression ratios for all sequence identifiers. M-values (Log2 of expression ratios) are shown for comparisons of expression values (Figure S2a) of the Sink establishemnt phase (6 hpe), the Recovery Phase (72 hpe) and the Maintenance Phase (192 hpe) to the expression values at 0 hpe, as well as the comparison of fresh leaves (FrL) to wounded leaves (WL) and from root systems (Root) to …
	Annotation		Expression (M-values) comparisons
SEQ_ID	putative function	functional category	SEP	WL/FrL	RP	MP	Root/Leaf
cn204	14 kDa proline-rich protein	Ia. Cell wall	2.33999	-1.26659	0.514743	0.504501	-0.90761
cn4901	acetylglucosaminyltransferase	Ia. Cell wall	-0.712399	-0.436224	-0.53731	-0.66369	0.223093
cn5340	acetylglucosaminyltransferase	Ia. Cell wall	0.177612	-0.604801	1.02321	1.13746	1.01118
cn5438	acetylglucosaminyltransferase	Ia. Cell wall	-0.9295	-0.268448	-0.718328	-0.689881	-0.562919
DC243277_1	acetylglucosaminyltransferase	Ia. Cell wall	-0.752027	1.26344	-0.656551	-0.728885	-0.122444
GO_drpoolB-CL2360Contig1	acetylglucosaminyltransferase	Ia. Cell wall	-1.93137	-0.519166	-1.25167	-0.908326	-0.966277
GO_drpoolB-CL6119Contig1	acetylglucosaminyltransferase	Ia. Cell wall	-0.498259	0.17556	-0.347986	-0.377388	-0.122667
GO_drpoolB-CL6494Contig1	acetylglucosaminyltransferase	Ia. Cell wall	-0.638101	0.0827235	-0.410366	-0.485427	0.320599
GO_drpoolB-CL7468Contig1	acetylglucosaminyltransferase	Ia. Cell wall	-1.52844	0.581338	-1.00073	-0.694396	-1.9523
GO_drpoolB-CL9019Contig1	acetylglucosaminyltransferase	Ia. Cell wall	0.898084	2.56674	0.492564	0.318871	-1.10141
GO_drs12P0007P22_F_ab1	acetylglucosaminyltransferase	Ia. Cell wall	-1.12092	1.01007	0.173646	-0.0269032	-1.12777
GO_drpoolB-CL5007Contig1	acid alpha galactosidase 1	Ia. Cell wall	-2.41935	0.622903	-0.56936	-1.63191	-2.93255
cn1318	acyl-[acyl-carrier-protein]-UDP-N-acetylglucosamine O-acyltransferase	Ia. Cell wall	-1.23928	-0.345331	-0.587018	-0.617853	-1.49556
cn9199	AGP-like protein	Ia. Cell wall	-0.565503	0.310138	-0.734047	-0.575447	-0.52842
cn4186	alkaline alpha galactosidase	Ia. Cell wall	-2.90949	-0.819536	0.253552	0.557197	0.00387962
GO_drpoolB-CL722Contig1	alkaline alpha galactosidase	Ia. Cell wall	-1.20736	-0.675183	0.597434	0.707778	0.269114
GO_drs21P0002D06_F_ab1	alkaline alpha galactosidase	Ia. Cell wall	-2.98908	-0.414498	1.18104	1.31808	0.59271
cn210	alkaline alpha galactosidase 2	Ia. Cell wall	2.68989	1.91387	-0.00517083	0.0795926	0.50167
cn211	alkaline alpha galactosidase 2	Ia. Cell wall	1.53848	1.03894	0.0635779	0.10808	0.492857
cn1312	alpha galactosidase	Ia. Cell wall	0.417861	1.62686	-1.78039	-1.6027	-2.22501
cn4917	alpha galactosidase	Ia. Cell wall	-0.787315	0.503471	-1.04849	-0.634856	-1.22339
cn4918	alpha galactosidase	Ia. Cell wall	-1.9149	0.130929	-0.179871	-0.817884	-2.21259
DC240865_1	alpha galactosidase	Ia. Cell wall	-0.288349	0.100184	-0.997592	-0.842335	-1.01416
cn2059	Alpha-expansin	Ia. Cell wall	-1.92304	-0.946248	0.0480658	0.102011	-1.12576
cn2060	Alpha-expansin	Ia. Cell wall	-1.23271	-1.32977	-1.13631	-0.415406	-2.77831
cn2062	Alpha-expansin	Ia. Cell wall	-1.57944	-0.960521	0.151191	0.338549	-1.43162
cn3259	Alpha-expansin	Ia. Cell wall	-3.4952	-3.31765	-0.581413	-0.4528	-3.40889
GO_dr004P0010K11_F_ab1	Alpha-expansin	Ia. Cell wall	-1.07441	0.762884	-1.59795	-1.56903	-4.36422
GO_dr004P0014A22_F_ab1	Alpha-expansin	Ia. Cell wall	-3.60648	-0.682068	-2.41585	-3.05877	-6.10902
GO_drpoolB-CL5159Contig1	Alpha-expansin	Ia. Cell wall	-0.408871	-0.155819	1.31805	3.3076	0.672783
GO_drpoolB-CL7392Contig1	Alpha-expansin	Ia. Cell wall	-0.889044	-0.148462	3.85529	4.83982	4.88
GO_dr001P0011K23_F_ab1	Alpha-L-fucosidase	Ia. Cell wall	0.348548	0.250688	6.64354	6.989	4.41813
GO_dr004P0009G24_F_ab1	Alpha-L-fucosidase	Ia. Cell wall	-0.232563	0.627672	-0.629568	-0.182799	-0.616398
GO_drpoolB-CL1245Contig1	alpha-l-fucosidase	Ia. Cell wall	-0.705112	-0.479735	-0.507086	-0.604864	-0.694518
GO_drpoolB-CL2066Contig1	Alpha-L-fucosidase	Ia. Cell wall	1.62114	2.35522	5.83781	5.88629	5.32318
GO_drpoolB-CL6545Contig1	Alpha-L-fucosidase	Ia. Cell wall	-1.35759	-2.17418	0.401123	0.0883378	-2.27649
SG_SGN-U208568	Alpha-L-fucosidase	Ia. Cell wall	0.42736	-0.233531	-0.346529	-0.630866	-0.954442
GO_drpoolB-CL7621Contig1	Alpha-L-fucosidase 2	Ia. Cell wall	3.25129	0.531574	10.2194	11.083	10.9472
GO_drpoolB-CL9582Contig1	Alpha-L-fucosidase 2	Ia. Cell wall	-1.76384	-1.79958	0.13966	-0.272052	-1.66999
IP_PHBS009E05u	Alpha-L-fucosidase 2	Ia. Cell wall	0.00364261	-1.79968	-0.477038	-0.559607	-2.35601
GO_drpoolB-CL3142Contig1	alpha-N-acetylglucosaminidase	Ia. Cell wall	-1.23132	-0.556049	-0.446264	-0.678442	-0.534797
GO_drpoolB-CL9443Contig1	alpha-N-acetylglucosaminidase	Ia. Cell wall	-2.36572	-1.52131	-1.64177	-1.93169	-3.06949
cn4989	alpha-N-acetylglucosaminidase family	Ia. Cell wall	-0.847821	1.83199	1.52979	1.09951	2.27662
GO_dr001P0016H07_F_ab1	alpha-xylosidase	Ia. Cell wall	1.37517	0.64714	2.18547	1.74987	0.216667
IP_PHBS002K07u	alpha-xylosidase	Ia. Cell wall	1.71342	2.49634	1.66664	1.66145	0.017773
cn2495	arabinogalactan protein	Ia. Cell wall	-0.462417	-0.741002	-0.140868	-0.829774	-0.885103
cn3777	arabinogalactan protein	Ia. Cell wall	-1.21778	-0.78749	1.12366	1.97089	1.80187
cn6421	arabinogalactan protein	Ia. Cell wall	-1.61314	-0.433623	0.350641	0.783937	1.66653
DC244330_1	arabinogalactan protein	Ia. Cell wall	-0.260317	0.278301	-1.04024	-0.820125	-0.674055
GO_dr001P0019C15_F_ab1	arabinogalactan protein	Ia. Cell wall	-0.733145	-0.490443	-1.40362	-1.36004	-1.28496
GO_drpoolB-CL2501Contig1	arabinogalactan protein	Ia. Cell wall	-1.1875	-1.06628	0.370509	0.168663	-0.53024
GO_drpoolB-CL8229Contig1	arabinogalactan protein	Ia. Cell wall	-1.46537	0.996711	-0.503316	-0.566389	-1.09869
cn8321	Barwin-related endoglucanase	Ia. Cell wall	-0.465177	-0.375343	-0.157448	-0.296239	0.5846
cn8322	Barwin-related endoglucanase	Ia. Cell wall	0.164374	-0.251178	-0.0230965	-0.0905105	-0.253605
cn8323	Barwin-related endoglucanase	Ia. Cell wall	0.0713842	-0.524168	-0.362362	-0.13177	0.170067
GO_dr004P0005H14_F_ab1	beta 1,4 mannosyltransferase	Ia. Cell wall	-0.715637	0.0423101	-0.286848	-0.431606	-0.356334
GO_drpoolB-CL1457Contig1	beta xylosidase	Ia. Cell wall	3.17896	-0.8365	-3.07145	-2.58158	-4.26139
cn6526	beta-1,4-xylosidase	Ia. Cell wall	-3.25425	-0.806634	-1.82343	-2.76338	-4.54146
cn7908	beta-1,4-xylosidase	Ia. Cell wall	-0.381799	-0.377611	0.646987	0.126885	-0.380058
GO_dr001P0017O19_F_ab1	beta-1,4-xylosidase	Ia. Cell wall	-1.26788	-0.707025	-0.347313	-0.323917	-2.31008
cn5533	beta-D-glucan exohydrolase	Ia. Cell wall	0.235788	0.224569	-0.888731	-1.02567	-2.01307
cn5770	beta-D-glucan exohydrolase-like protein	Ia. Cell wall	1.20377	-0.0763695	0.554388	0.677072	1.27346
GO_drpoolB-CL2144Contig1	beta-D-glucan exohydrolase-like protein	Ia. Cell wall	1.00084	-0.280486	-0.21142	0.125092	0.458018
cn314	beta-D-xylosidase	Ia. Cell wall	-0.275626	0.312666	-0.974672	-0.877092	-2.25078
cn5763	beta-D-xylosidase	Ia. Cell wall	2.85421	-0.861448	-3.40533	-2.77925	-5.15282
cn5898	beta-D-xylosidase	Ia. Cell wall	1.67909	-1.64381	-1.93369	-1.70603	-2.44485
GO_dr001P0015O15_F_ab1	beta-D-xylosidase	Ia. Cell wall	-2.30001	1.42752	-1.91386	-1.25595	-2.2136
GO_dr001P0017F02_F_ab1	beta-D-xylosidase	Ia. Cell wall	-1.95615	-0.757076	-3.19489	-3.17819	-2.10633
GO_drpoolB-CL3898Contig1	beta-D-xylosidase	Ia. Cell wall	-1.7834	-1.0337	0.0799774	-0.414396	-1.33641
GO_drpoolB-CL5636Contig1	beta-D-xylosidase	Ia. Cell wall	-1.82449	-0.648579	-2.98855	-3.02298	-2.36443
cn5226	beta-expansin	Ia. Cell wall	-3.34001	-1.15591	-2.47477	-1.55772	-2.78667
GO_drpoolB-CL1678Contig1	beta-expansin	Ia. Cell wall	-3.26832	-2.90941	0.34872	-0.355369	-2.96012
GO_dr004P0005H23_F_ab1	beta-glucan binding protein	Ia. Cell wall	2.54637	2.35923	1.80322	1.68589	1.30828
GO_drpoolB-CL7660Contig1	beta-glucan binding protein	Ia. Cell wall	3.3728	3.15078	1.67587	1.64013	0.545086
cn7345	beta-glucanase	Ia. Cell wall	-0.803992	1.20543	-0.393212	-0.737605	-0.938552
GO_drpoolB-CL8401Contig1	beta-glucan-binding protein	Ia. Cell wall	3.84957	2.19177	0.787393	0.845818	2.35386
GO_dr001P0009P11_F_ab1	beta-glucan-binding protein 4	Ia. Cell wall	3.16734	2.17555	1.58749	1.38367	2.75149
GO_drs21P0002K24_R_ab1	beta-xylosidase	Ia. Cell wall	3.04026	-0.97234	-3.20629	-2.56433	-4.39784
GO_dr001P0013D10_F_ab1	callose synthase	Ia. Cell wall	0.258856	0.579644	0.187821	0.314967	-0.0147609
GO_drs13P0027M18_R_ab1	callose synthase	Ia. Cell wall	0.612471	1.43103	0.588273	0.183461	-0.217203
GO_drpoolB-CL7809Contig1	callose synthase 3	Ia. Cell wall	-2.38259	-0.174994	-0.828972	-1.07845	-0.438586
cn10306	callose synthase 5	Ia. Cell wall	0.371213	0.491006	-0.27834	-0.889726	-0.921174
DC243304_1	callose synthase 6	Ia. Cell wall	-0.265172	-0.179437	0.0187944	-0.0784327	0.854965
GO_drs13P0027M18_F_ab1	callose synthase 8	Ia. Cell wall	0.318121	1.44725	0.0228151	-0.123686	-0.560269
cn8208	cell wall hydrolase	Ia. Cell wall	-0.659134	0.524369	0.291268	0.354165	0.476187
GO_dr004P0011J13_F_ab1	cellulase	Ia. Cell wall	-1.84959	-1.05519	-0.504448	-0.821651	-1.16471
GO_dr004P0017G21_F_ab1	cellulase	Ia. Cell wall	-0.853569	-0.724779	-0.0488569	-0.0557476	-0.961401
SG_SGN-U210311	cellulase	Ia. Cell wall	0.525992	0.189868	0.134932	-0.164075	-1.06289
SG_SGN-U211346	cellulase	Ia. Cell wall	-0.86185	0.151198	-1.57798	-1.61508	-0.932756
cn10211	cellulose synthase	Ia. Cell wall	-0.166495	-0.0712011	-0.441799	-0.294629	-0.534216
cn3104	cellulose synthase	Ia. Cell wall	-0.330762	0.119117	-0.375723	-0.334314	-0.351544
cn3105	cellulose synthase	Ia. Cell wall	-3.52639	-0.883959	-2.52352	-2.84926	-2.39978
cn3442	cellulose synthase	Ia. Cell wall	-0.250136	0.434035	-0.603401	-0.570445	-0.713154
cn5917	cellulose synthase	Ia. Cell wall	-3.74612	-1.617	-4.60052	-4.24152	-4.74274
cn6562	cellulose synthase	Ia. Cell wall	0.829311	-0.347862	-0.313658	-0.591298	-0.0184622
cn6644	cellulose synthase	Ia. Cell wall	-0.0858403	0.157472	-0.383766	-0.308751	-0.54495
cn6645	cellulose synthase	Ia. Cell wall	-0.27766	-0.155974	-1.95696	-1.88378	-1.05422
cn9176	cellulose synthase	Ia. Cell wall	-1.14391	-0.1147	-0.703987	-0.567767	-1.18887
cn9594	cellulose synthase	Ia. Cell wall	-0.149471	0.0603629	-0.538009	-0.522145	-0.744997
cn9595	cellulose synthase	Ia. Cell wall	-0.448542	0.542832	-1.01323	-1.18439	-1.27592
GO_dr001P0016I21_F_ab1	cellulose synthase	Ia. Cell wall	-0.160435	0.729752	0.215951	0.223567	0.425565
GO_dr004P0008D18_F_ab1	cellulose synthase	Ia. Cell wall	-0.205851	0.119654	-1.33293	-1.0497	-1.69579
GO_dr004P0011P03_F_ab1	cellulose synthase	Ia. Cell wall	-1.05112	-0.886747	-0.00460318	-0.0957523	-1.55492
GO_dr004P0012C14_F_ab1	Cellulose synthase	Ia. Cell wall	-2.53058	-1.2797	-1.65288	-1.66234	-1.86649
GO_drpoolB-CL1403Contig1	cellulose synthase	Ia. Cell wall	-0.16831	0.0197163	-0.492617	-0.502695	-0.830328
GO_drpoolB-CL2307Contig1	cellulose synthase	Ia. Cell wall	5.21087	-0.373821	4.41803	4.36115	5.39597
GO_drpoolB-CL2555Contig1	cellulose synthase	Ia. Cell wall	-0.161646	0.509875	-0.892648	-0.800097	-1.26021
GO_drpoolB-CL2933Contig1	cellulose synthase	Ia. Cell wall	-0.0929582	0.361498	0.109614	0.650358	2.39936
GO_drpoolB-CL300Contig1	cellulose synthase	Ia. Cell wall	0.326012	-0.230352	0.944389	0.685904	0.434675
GO_drpoolB-CL3232Contig1	cellulose synthase	Ia. Cell wall	0.257684	0.144838	-0.346763	-0.660645	-0.619525
GO_drpoolB-CL3486Contig1	cellulose synthase	Ia. Cell wall	1.02355	-1.53453	2.8893	1.86987	3.29492
GO_drpoolB-CL4717Contig1	cellulose synthase	Ia. Cell wall	-1.43585	-0.638116	-1.92915	-2.1355	-1.61865
GO_drpoolB-CL5504Contig1	cellulose synthase	Ia. Cell wall	-2.16068	-1.03053	-5.0258	-6.00119	-6.83742
GO_drpoolB-CL6900Contig1	cellulose synthase	Ia. Cell wall	-2.43121	-0.539565	-3.22064	-3.39406	-3.60692
GO_drpoolB-CL8512Contig1	cellulose synthase	Ia. Cell wall	-0.361551	0.21784	-0.882214	-0.803247	-1.13505
GO_drpoolB-CL8519Contig1	cellulose synthase	Ia. Cell wall	-0.952245	0.0909061	-0.898449	-0.855568	-1.72371
GO_drpoolB-CL854Contig1	cellulose synthase	Ia. Cell wall	-0.209858	0.362221	-0.931075	-0.605277	-1.20782
GO_drpoolB-CL8595Contig1	cellulose synthase	Ia. Cell wall	-0.202155	0.555821	-0.932465	-0.699718	-1.41088
GO_drpoolB-CL9057Contig1	cellulose synthase	Ia. Cell wall	-0.0132008	0.306324	-0.323577	-0.313249	-0.723771
GO_drpoolB-CL9250Contig1	cellulose synthase	Ia. Cell wall	-0.228326	0.844263	0.312838	0.355371	0.667031
GO_drs12P0010J24_F_ab1	cellulose synthase	Ia. Cell wall	-0.260273	0.269701	-0.961143	-0.766336	-1.41033
GO_drs21P0007P18_F_ab1	cellulose synthase	Ia. Cell wall	-1.96446	-0.375408	-2.66821	-2.96456	-1.84313
SG_SGN-U208172	cellulose synthase	Ia. Cell wall	-1.80737	-0.0922086	-2.11595	-2.23877	-2.21647
SG_SGN-U210990	cellulose synthase	Ia. Cell wall	-0.770704	0.512954	-0.254378	-0.377301	0.0285629
cn6199	Cellulose synthase-like	Ia. Cell wall	-1.62911	0.216487	-2.67196	-2.99466	-2.40379
SG_SGN-U212142	Cellulose synthase-like	Ia. Cell wall	-2.68894	-1.7605	-4.41036	-4.41902	-5.04397
cn4848	COBRA	Ia. Cell wall	-2.37326	-0.774889	-1.50641	-1.71111	-1.03711
cn746	COBRA-like protein	Ia. Cell wall	1.75971	3.04646	0.057299	0.246616	1.94223
SG_SGN-U210442	COBRA-like protein	Ia. Cell wall	0.254368	0.017758	-0.473127	-0.388334	-0.573092
cn5657	COBRA-LIKE PROTEIN 10 PRECURSOR	Ia. Cell wall	-0.0240499	-0.373452	-0.204156	-0.452316	0.00458487
SG_SGN-U207886	COBRA-LIKE PROTEIN 10 PRECURSOR	Ia. Cell wall	0.339533	0.0788907	-0.177519	-0.143481	0.368647
cn1463	COBRA-LIKE PROTEIN PRECURSOR	Ia. Cell wall	-0.286288	0.180207	-0.521061	-0.490228	-0.942096
cn6760	COBRA-LIKE PROTEIN PRECURSOR	Ia. Cell wall	-2.11737	-0.617803	-1.4184	-1.51018	-1.29122
cn9050	COBRA-LIKE PROTEIN PRECURSOR	Ia. Cell wall	-1.67547	-0.232336	-2.95774	-3.15904	-1.84842
DC242242_1	COBRA-LIKE PROTEIN PRECURSOR	Ia. Cell wall	-1.87958	0.0495231	-3.2251	-3.14174	-3.32645
GO_dr004P0031D03_F_ab1	COBRA-LIKE PROTEIN PRECURSOR	Ia. Cell wall	0.076576	0.688095	2.2684	2.34663	1.61964
cn8513	DEFECTIVE IN EXINE FORMATION	Ia. Cell wall	-0.531632	0.113843	0.278884	0.291358	-0.132526
cn8514	DEFECTIVE IN EXINE FORMATION	Ia. Cell wall	-1.57141	-1.63116	-0.184986	-1.04861	-0.709021
GO_dr004P0015K17_F_ab1	DEFECTIVE IN EXINE FORMATION	Ia. Cell wall	-0.163663	-0.495474	-0.258805	-0.661309	-0.674547
GO_drpoolB-CL6981Contig1	dtdp-4-dehydrorhamnose dehydrogenase	Ia. Cell wall	-1.79193	-0.606674	-0.816419	-0.54964	-1.11528
cn3687	endo-1,3-1,4-beta-d-glucanase	Ia. Cell wall	-0.723565	-0.143125	0.0173255	0.0122022	-0.60922
GO_drpoolB-CL9341Contig1	endo-1,3-1,4-beta-d-glucanase	Ia. Cell wall	-0.207795	1.33745	4.11501	4.04064	4.14795
cn5398	endo-1,4-beta-glucanase	Ia. Cell wall	-1.63626	1.86374	-0.378659	0.359264	-0.750238
cn5544	endo-1,4-beta-glucanase	Ia. Cell wall	-0.957793	-0.155448	-2.01187	-1.64268	-2.17418
cn5581	endo-1,4-beta-glucanase	Ia. Cell wall	-0.489335	-0.170635	-0.823647	-0.800888	-1.19285
cn5582	endo-1,4-beta-glucanase	Ia. Cell wall	-0.544628	-0.0509962	-1.01414	-0.952521	-0.997569
cn6120	endo-1,4-beta-glucanase	Ia. Cell wall	-0.717828	-0.110415	-1.11005	-0.851812	-0.893507
GO_dr001P0005G21_F_ab1	endo-1,4-beta-glucanase	Ia. Cell wall	0.439412	1.24066	4.45761	4.6226	5.078
GO_dr004P0017E01_F_ab1	endo-1,4-beta-glucanase	Ia. Cell wall	-1.75563	-0.312853	-0.980783	-1.69391	-2.85332
GO_dr004P0032A19_F_ab1	endo-1,4-beta-glucanase	Ia. Cell wall	-3.50987	-0.579215	-1.546	-2.5768	-5.13221
GO_drpoolB-CL2068Contig1	endo-1,4-beta-glucanase	Ia. Cell wall	-0.649845	0.00645146	-0.620034	-0.344181	-0.818011
GO_drpoolB-CL5520Contig1	endo-1,4-beta-glucanase	Ia. Cell wall	-1.25707	0.496812	3.8448	6.06763	3.98906
GO_drpoolB-CL5618Contig1	endo-1,4-beta-glucanase	Ia. Cell wall	-1.54814	-0.34794	3.9529	6.58533	4.39508
GO_drpoolB-CL6661Contig1	endo-1,4-beta-glucanase	Ia. Cell wall	-2.29841	-2.66584	0.796153	0.646957	-1.2473
GO_drpoolB-CL7587Contig1	endo-1,4-beta-glucanase	Ia. Cell wall	-1.33682	1.73551	0.615732	-0.022237	-2.01293
GO_drpoolB-CL8415Contig1	endo-1,4-beta-glucanase	Ia. Cell wall	-0.477585	-0.318791	-1.1059	-0.933126	-1.16974
GO_drpoolB-CL893Contig1	endo-1,4-beta-glucanase	Ia. Cell wall	-0.867524	-0.599669	-0.537528	-0.822802	-2.48259
GO_drpoolB-CL9330Contig1	endo-1,4-beta-glucanase	Ia. Cell wall	-1.32815	-0.405681	5.2635	6.88609	5.09505
GO_drpoolB-CL9353Contig1	endo-1,4-beta-glucanase	Ia. Cell wall	-1.0288	-0.645576	-0.556515	-0.998128	-2.64783
GO_dr004P0020P11_F_ab1	endo-alpha-1,4-glucanase	Ia. Cell wall	-1.5451	-1.77653	-1.53784	-0.93695	-3.38004
cn3832	endo-beta-1,4-glucanase	Ia. Cell wall	2.0134	1.80144	2.27554	2.59069	4.0966
cn3467	endo-xyloglucan transferase	Ia. Cell wall	-0.310955	-0.416887	-0.958014	-1.03282	-2.01192
cn9357	endo-xyloglucan transferase	Ia. Cell wall	0.29244	-0.400908	-0.0400914	-0.224928	-0.341146
cn9358	endo-xyloglucan transferase	Ia. Cell wall	0.42776	0.0434731	0.682585	0.502694	0.0294938
GO_drpoolB-CL1700Contig1	endoxyloglucan transferase A2	Ia. Cell wall	0.513919	-0.353162	0.808057	0.893997	0.588827
cn3293	expansin	Ia. Cell wall	0.274858	-0.75016	0.325578	-0.471869	-2.47182
cn3294	expansin	Ia. Cell wall	-1.78008	-1.74408	-0.314256	-0.973924	-3.69756
cn7179	expansin	Ia. Cell wall	-1.08349	0.144154	-0.711317	-0.928016	-0.963155
GI_NP1239933	expansin	Ia. Cell wall	-3.18214	0.259957	-2.27837	-2.77379	-3.84936
GO_dr001P0020D04_F_ab1	expansin	Ia. Cell wall	0.323098	0.579307	1.20713	1.69254	0.445773
GO_dr004P0010F07_F_ab1	expansin	Ia. Cell wall	-1.26266	-1.0844	-0.473949	-0.732807	-0.607778
GO_drpoolB-CL8367Contig1	expansin	Ia. Cell wall	1.93384	4.1164	-3.44681	-2.51076	-4.40627
cn6235	expansin-like	Ia. Cell wall	-0.346665	0.406118	-2.35144	-2.9696	-2.80883
cn8367	expansin-like	Ia. Cell wall	0.034682	0.480348	0.543643	0.668005	2.58832
cn8368	expansin-like	Ia. Cell wall	0.0521557	-0.0256632	-0.153048	0.0185374	3.1269
GO_drpoolB-CL2098Contig1	expansin-like	Ia. Cell wall	-0.408802	0.456591	2.73805	2.36143	1.50615
GO_drpoolB-CL2186Contig1	expansin-like	Ia. Cell wall	-0.184542	0.0446726	0.990003	0.374925	5.18133
GO_drpoolB-CL547Contig1	expansin-like	Ia. Cell wall	3.21721	0.618399	4.55114	5.14442	8.122
GO_drpoolB-CL8016Contig1	expansin-like	Ia. Cell wall	-2.52441	-0.660936	-2.29315	-1.4278	-2.45691
GO_drpoolB-CL3893Contig1	EXPANSIN-LIKE B2	Ia. Cell wall	-0.360568	0.366896	2.73868	2.45519	1.49931
cn803	expansin-like protein	Ia. Cell wall	2.37049	2.99631	0.637543	0.302972	1.89017
GO_drpoolB-CL71Contig1	expansin-like protein	Ia. Cell wall	0.108109	0.646328	1.41983	1.64787	3.40668
GO_dr004P0014E17_F_ab1	extensin	Ia. Cell wall	-0.295168	-0.401315	0.480074	1.57451	0.865224
GO_drpoolB-CL4229Contig1	extensin	Ia. Cell wall	-1.80518	0.276246	0.352223	0.850401	1.72181
IP_PHBS001J09u	extensin	Ia. Cell wall	-1.81692	-0.289793	-1.51437	-1.33882	-5.24299
DY395590_1	extensin family protein	Ia. Cell wall	-0.48437	0.23633	-1.78633	-1.7398	-2.87615
GO_dr001P0010K02_F_ab1	Extensin-3	Ia. Cell wall	-1.81937	-2.31038	0.550404	0.666699	0.382461
DY344694_1	Extensin-3 precursor	Ia. Cell wall	-2.24787	-2.56081	-0.130439	0.269246	-0.215396
cn3944	extensin-like	Ia. Cell wall	-0.710496	-0.925039	-3.15346	-2.81307	-8.89202
cn9549	extensin-like	Ia. Cell wall	4.23217	-0.282105	4.92055	5.39973	4.79446
cn8863	extensin-like protein	Ia. Cell wall	-0.313212	-0.338697	6.07257	6.84646	6.87794
cn8864	extensin-like protein	Ia. Cell wall	-0.685031	0.30117	6.02204	6.72373	7.00785
cn9603	extensin-like protein Ext1	Ia. Cell wall	0.173101	-0.419792	0.434516	0.180677	-0.640615
cn10135	fasciclin-like arabinogalactan protein	Ia. Cell wall	-1.94308	-0.669097	-3.50215	-3.88574	-2.65093
cn1084	fasciclin-like arabinogalactan protein	Ia. Cell wall	-0.623826	0.21503	-1.30029	-1.93107	-1.46793
cn1085	fasciclin-like arabinogalactan protein	Ia. Cell wall	-2.04584	1.29413	-3.11591	-3.34033	-3.27874
cn1634	fasciclin-like arabinogalactan protein	Ia. Cell wall	-0.361396	-0.706085	-0.327111	-0.434264	-0.221361
cn1635	fasciclin-like arabinogalactan protein	Ia. Cell wall	-1.04874	1.66854	-3.27919	-2.1939	-3.53419
cn1720	fasciclin-like arabinogalactan protein	Ia. Cell wall	-0.189927	0.310396	-0.312631	-0.232685	-0.120669
cn1844	fasciclin-like arabinogalactan protein	Ia. Cell wall	0.135675	-0.208815	0.146155	0.0114558	0.112791
cn1845	fasciclin-like arabinogalactan protein	Ia. Cell wall	-0.556471	-0.0488874	-1.36994	-1.26471	-1.42407
cn1847	fasciclin-like arabinogalactan protein	Ia. Cell wall	-0.751086	-0.280761	-0.667046	-0.515123	-0.713281
cn2232	fasciclin-like arabinogalactan protein	Ia. Cell wall	-1.09849	0.450856	-2.79863	-2.21154	-2.75226
cn2233	fasciclin-like arabinogalactan protein	Ia. Cell wall	-0.231934	0.0729844	-0.134139	-0.25726	-0.323108
cn2234	fasciclin-like arabinogalactan protein	Ia. Cell wall	-0.973334	0.4064	-1.39736	-1.34718	-1.48818
cn2235	fasciclin-like arabinogalactan protein	Ia. Cell wall	-0.47658	0.359099	-1.87613	-2.01768	-1.95464
cn2236	fasciclin-like arabinogalactan protein	Ia. Cell wall	-0.61225	0.10421	-2.72388	-2.3447	-3.11713
cn2237	fasciclin-like arabinogalactan protein	Ia. Cell wall	-0.701951	0.992213	-2.90805	-2.41975	-2.98437
cn2676	fasciclin-like arabinogalactan protein	Ia. Cell wall	0.0860554	0.49915	-1.04873	-1.26684	-1.46319
cn2680	fasciclin-like arabinogalactan protein	Ia. Cell wall	-0.928583	1.23751	-3.84332	-2.55655	-4.36664
cn2683	fasciclin-like arabinogalactan protein	Ia. Cell wall	-0.751011	1.23326	-3.15693	-2.23711	-3.45845
cn2684	fasciclin-like arabinogalactan protein	Ia. Cell wall	0.282413	0.173562	0.675433	0.125163	0.223333
cn2685	fasciclin-like arabinogalactan protein	Ia. Cell wall	-0.212048	0.102866	-0.00853673	0.491338	0.190547
cn2687	fasciclin-like arabinogalactan protein	Ia. Cell wall	0.0235854	-0.0713472	-0.221332	-0.356599	-0.309903
cn2691	fasciclin-like arabinogalactan protein	Ia. Cell wall	-0.0348208	0.0427161	-0.170117	0.141086	0.211032
cn2692	fasciclin-like arabinogalactan protein	Ia. Cell wall	0.318334	-0.164062	0.337539	0.145477	0.287155
cn2693	fasciclin-like arabinogalactan protein	Ia. Cell wall	0.863805	0.179181	-0.132846	-0.245455	-0.329623
cn2696	fasciclin-like arabinogalactan protein	Ia. Cell wall	-0.477665	1.03549	-2.69278	-2.06217	-3.19849
cn2697	fasciclin-like arabinogalactan protein	Ia. Cell wall	-0.45276	0.624868	-1.34315	-1.97938	-1.71722
cn2698	fasciclin-like arabinogalactan protein	Ia. Cell wall	-0.928134	0.806265	-3.09795	-2.34982	-2.97756
cn2699	fasciclin-like arabinogalactan protein	Ia. Cell wall	-0.360644	1.31519	-3.09769	-2.38953	-3.18798
cn2700	fasciclin-like arabinogalactan protein	Ia. Cell wall	-0.708925	1.26654	-2.2242	-1.55821	-2.03203
cn2701	fasciclin-like arabinogalactan protein	Ia. Cell wall	-0.21321	-0.119871	-0.673355	-0.521058	-0.641295
cn2704	fasciclin-like arabinogalactan protein	Ia. Cell wall	-0.731212	0.677615	-1.65968	-1.38932	-1.58622
cn2705	fasciclin-like arabinogalactan protein	Ia. Cell wall	-1.2615	0.985811	-3.19226	-2.68065	-3.14459
cn2706	fasciclin-like arabinogalactan protein	Ia. Cell wall	-1.12052	1.60532	-4.53838	-2.72504	-5.18811
cn2708	fasciclin-like arabinogalactan protein	Ia. Cell wall	-0.310524	0.740409	-0.850394	-0.775251	-0.843304
cn2709	fasciclin-like arabinogalactan protein	Ia. Cell wall	-0.743791	1.59353	-3.12006	-2.46406	-3.69546
cn2712	fasciclin-like arabinogalactan protein	Ia. Cell wall	-1.11052	1.3484	-2.88497	-2.01756	-3.00859
cn2716	fasciclin-like arabinogalactan protein	Ia. Cell wall	-0.961961	1.27957	-2.30607	-1.73327	-2.41343
cn2717	fasciclin-like arabinogalactan protein	Ia. Cell wall	-1.13763	0.992872	-2.82517	-2.11885	-2.89224
cn2720	fasciclin-like arabinogalactan protein	Ia. Cell wall	-1.19167	1.17445	-2.6718	-2.0424	-2.68625
cn2723	fasciclin-like arabinogalactan protein	Ia. Cell wall	-1.0696	1.39156	-2.44154	-1.68676	-2.48619
cn2724	fasciclin-like arabinogalactan protein	Ia. Cell wall	-0.98118	1.13608	-2.48518	-1.8385	-2.66814
cn2725	fasciclin-like arabinogalactan protein	Ia. Cell wall	-0.673218	0.24012	-0.634265	-0.254905	-0.473754
cn3564	fasciclin-like arabinogalactan protein	Ia. Cell wall	-0.118552	-0.339871	-1.37003	-0.917399	-1.39359
cn6181	fasciclin-like arabinogalactan protein	Ia. Cell wall	-1.05331	0.526709	-1.06588	-0.740543	-1.0784
cn6182	fasciclin-like arabinogalactan protein	Ia. Cell wall	-1.91909	1.2669	-1.87004	-1.4671	-1.563
cn8711	fasciclin-like arabinogalactan protein	Ia. Cell wall	-0.848511	-0.362922	-1.10277	-0.684498	-0.821119
cn9159	fasciclin-like arabinogalactan protein	Ia. Cell wall	-1.18292	-0.561938	-2.55918	-2.79902	-2.13973
DC239848_1	fasciclin-like arabinogalactan protein	Ia. Cell wall	-0.594143	0.0682239	0.744744	1.28466	0.430254
DC240799_1	fasciclin-like arabinogalactan protein	Ia. Cell wall	-1.96632	-0.744912	-1.77251	-1.63778	-2.01553
GO_dr001P0019B01_F_ab1	fasciclin-like arabinogalactan protein	Ia. Cell wall	-0.778237	0.955398	-1.91505	-1.4308	-1.91086
GO_drpoolB-CL3982Contig1	fasciclin-like arabinogalactan protein	Ia. Cell wall	-0.555944	-0.675185	-0.437725	-0.308802	-0.830886
IP_PHBS008K19u	fasciclin-like arabinogalactan protein	Ia. Cell wall	-0.0153497	-0.188956	-0.928516	-0.981788	-0.741568
SG_SGN-U209500	fasciclin-like arabinogalactan protein	Ia. Cell wall	-0.0336618	0.158888	-0.438671	-0.320242	-0.447068
cn4892	fiber protein	Ia. Cell wall	-0.730012	-0.281236	0.361403	0.193946	0.395488
cn9397	fiber protein Fb2	Ia. Cell wall	0.872	0.9289	0.0879347	0.207107	0.107948
cn2504	fucose synthetase	Ia. Cell wall	-0.248869	-0.214878	-0.428897	-0.355177	-0.11218
cn2531	fucose synthetase	Ia. Cell wall	-1.5004	-0.466146	-0.816984	-0.585719	-1.0294
GO_drpoolB-CL5750Contig1	fucosyltransferase	Ia. Cell wall	0.858509	0.430501	0.182493	0.254432	-0.228359
cn2336	GDP-D-mannose-4, 6-dehydratase	Ia. Cell wall	-0.109264	0.135677	-0.523634	-0.307987	-0.46831
DC240821_1	GDP-D-mannose-4, 6-dehydratase	Ia. Cell wall	-0.690006	0.489326	-1.03158	-0.858539	-1.4973
EB174934_1	GDP-mannose pyrophosphorylase	Ia. Cell wall	-0.99999	-0.884788	-1.86526	-1.3673	-1.23124
GO_drpoolB-CL4196Contig1	GDP-mannose pyrophosphorylase	Ia. Cell wall	-0.806149	-0.292746	-0.126509	-0.185835	-0.925253
GO_drpoolB-CL9331Contig1	GDP-mannose pyrophosphorylase	Ia. Cell wall	-1.14289	-0.330303	0.140629	0.0510062	0.100448
SG_SGN-U211139	GDP-mannose pyrophosphorylase	Ia. Cell wall	-1.16072	-0.743684	-1.97081	-1.44681	-1.45286
GO_dr004P0011M03_F_ab1	GLUCAN SYNTHASE	Ia. Cell wall	0.887631	0.777745	-0.592843	-0.591831	-1.24687
cn7277	Glucosamine 6-phosphate N-acetyltransferase	Ia. Cell wall	-2.8471	-0.680971	-2.86036	-2.55897	-2.73244
GO_drpoolB-CL7482Contig1	glucosamine-fructose-6-phosphate aminotransferase	Ia. Cell wall	0.933949	1.05325	0.514803	0.797985	0.911448
DC240498_1	glucosaminephosphotransferase	Ia. Cell wall	-0.341411	0.112467	-0.744673	-0.647731	-1.01675
cn1661	glycine-rich cell wall structural protein 1	Ia. Cell wall	2.95391	2.46811	-2.36478	-3.73866	-2.93905
cn5429	glycogenin	Ia. Cell wall	0.652374	0.486182	0.449116	0.325036	0.357568
GO_dr001P0002G03_F_ab1	glycogenin	Ia. Cell wall	0.286183	0.199211	-0.399428	-0.306374	-0.620673
GO_dr001P0011G06_F_ab1	glycogenin	Ia. Cell wall	-1.28906	0.128565	-0.784049	0.0942916	1.21027
cn3681	glycogenin glucosyltransferase	Ia. Cell wall	1.87812	1.95606	0.0882543	0.0224802	0.214144
GO_drpoolB-CL3941Contig1	glycogenin glucosyltransferase	Ia. Cell wall	1.81208	1.46615	0.446526	0.166541	0.448543
GO_drpoolB-CL4135Contig1	glycogenin glucosyltransferase	Ia. Cell wall	0.960074	2.35605	0.918598	0.876873	1.29218
GO_drpoolB-CL7862Contig1	glycogenin glucosyltransferase	Ia. Cell wall	0.957562	2.76882	0.51181	0.647257	1.16461
cn10109	GLYCOGENIN-LIKE STARCH INITIATION PROTEIN 2	Ia. Cell wall	0.144888	0.324024	-0.337851	-0.207571	-0.301716
cn2026	hydroproline-rich glycoprotein	Ia. Cell wall	-0.506635	-0.0404782	0.0507772	0.0249293	0.0523514
GO_drpoolB-CL5298Contig1	hydroproline-rich glycoprotein like protein	Ia. Cell wall	-0.590192	-0.489852	0.163441	0.0959874	0.105436
cn9235	hydroxyproline-rich glycopeptide precursor II	Ia. Cell wall	-0.372713	-0.648566	-1.70175	-1.43081	1.30474
cn9236	hydroxyproline-rich glycopeptide precursor II	Ia. Cell wall	-0.29601	-0.87009	-1.17767	-1.01365	0.0369709
cn3048	hydroxyproline-rich glycoprotein	Ia. Cell wall	0.0806607	0.19228	0.131468	0.316592	0.320377
cn3140	hydroxyproline-rich glycoprotein	Ia. Cell wall	2.75607	0.899776	-0.493336	-0.740395	0.580118
cn3490	hydroxyproline-rich glycoprotein	Ia. Cell wall	-1.20835	-1.15252	-0.883966	-0.999498	-1.43843
cn9130	hydroxyproline-rich glycoprotein	Ia. Cell wall	1.22652	1.9741	-1.2678	-1.58617	0.763324
GO_dr004P0003J20_F_ab1	hydroxyproline-rich glycoprotein	Ia. Cell wall	0.517553	0.809444	0.165266	-0.0513628	-0.735231
GO_drpoolB-CL2405Contig1	hydroxyproline-rich glycoprotein	Ia. Cell wall	-0.522126	0.990453	-1.68061	-1.68367	-0.693173
cn10414	hydroxyproline-rich glycoprotein family protein	Ia. Cell wall	-0.588593	-0.147817	-0.531092	-0.372709	-0.515923
cn10415	hydroxyproline-rich glycoprotein family protein	Ia. Cell wall	0.702549	-0.760413	-0.0205693	0.58646	-0.00525041
cn10416	hydroxyproline-rich glycoprotein family protein	Ia. Cell wall	-0.530547	-0.0244497	0.121845	-0.374908	0.14214
cn10417	hydroxyproline-rich glycoprotein family protein	Ia. Cell wall	0.150829	-0.0780208	-0.20101	0.131731	-0.0916155
cn1050	hydroxyproline-rich glycoprotein family protein	Ia. Cell wall	-0.321408	0.494426	-0.543725	-1.31528	-1.47741
cn1141	hydroxyproline-rich glycoprotein family protein	Ia. Cell wall	-0.197189	-0.225111	0.330243	0.321677	0.323517
cn1416	hydroxyproline-rich glycoprotein family protein	Ia. Cell wall	0.186506	1.22077	0.22166	0.214479	0.296649
cn1418	hydroxyproline-rich glycoprotein family protein	Ia. Cell wall	0.136673	1.22393	0.355902	0.42159	0.234033
cn3049	hydroxyproline-rich glycoprotein family protein	Ia. Cell wall	-0.362802	-0.235796	-0.343039	-0.151882	-0.217179
cn3139	hydroxyproline-rich glycoprotein family protein	Ia. Cell wall	2.93841	0.0781768	-0.920292	-1.0191	-0.546025
cn3474	hydroxyproline-rich glycoprotein family protein	Ia. Cell wall	0.122583	0.626897	0.297081	0.206954	0.0683283
cn3475	hydroxyproline-rich glycoprotein family protein	Ia. Cell wall	-0.799459	-0.0995181	-0.598997	-0.564631	-0.633859
cn3477	hydroxyproline-rich glycoprotein family protein	Ia. Cell wall	0.718301	0.365779	-0.0697977	-0.137683	0.382886
cn6350	hydroxyproline-rich glycoprotein family protein	Ia. Cell wall	-0.189852	-0.410906	-0.540541	-0.306294	-0.00998953
cn7756	hydroxyproline-rich glycoprotein family protein	Ia. Cell wall	-1.84143	-0.456755	-0.620886	-0.748602	-0.95155
DC240353_1	hydroxyproline-rich glycoprotein family protein	Ia. Cell wall	-0.537954	-0.698696	-0.803968	-0.999493	-1.73832
DC242314_1	hydroxyproline-rich glycoprotein family protein	Ia. Cell wall	-0.717653	-0.338382	-0.0154514	0.0197072	-0.063365
GO_dr001P0011B23_F_ab1	hydroxyproline-rich glycoprotein family protein	Ia. Cell wall	-0.139125	1.09833	0.00475019	-0.0690232	0.14074
GO_dr004P0011I17_F_ab1	hydroxyproline-rich glycoprotein family protein	Ia. Cell wall	-2.38626	-0.154294	-0.495215	-0.518875	-0.74531
GO_dr004P0020H19_F_ab1	hydroxyproline-rich glycoprotein family protein	Ia. Cell wall	1.05586	0.214827	0.750108	0.703018	-0.0905912
GO_dr004P0022L21_F_ab1	hydroxyproline-rich glycoprotein family protein	Ia. Cell wall	-2.78434	-1.20827	-1.41861	-1.9027	-2.76192
GO_drpoolB-CL3865Contig1	hydroxyproline-rich glycoprotein family protein	Ia. Cell wall	-1.64455	-1.05392	-0.689111	-0.53557	-1.1367
GO_drpoolB-CL4800Contig1	hydroxyproline-rich glycoprotein family protein	Ia. Cell wall	-0.237828	0.703175	0.0532036	-0.103948	0.26143
GO_drpoolB-CL6961Contig1	hydroxyproline-rich glycoprotein family protein	Ia. Cell wall	5.50386	0.164215	5.09212	5.17989	4.27591
GO_drpoolB-CL8797Contig1	hydroxyproline-rich glycoprotein family protein	Ia. Cell wall	-0.435249	-0.564932	-0.099349	-0.0744349	-0.381375
cn3161	hydroxyproline-rich systemin precursor	Ia. Cell wall	-5.33019	-1.85906	-1.61741	-1.33951	-0.307765
cn3181	invertase/pectin methylesterase inhibitor family protein	Ia. Cell wall	6.11834	3.62161	-3.32977	-3.70616	-3.0768
cn446	invertase/pectin methylesterase inhibitor family protein	Ia. Cell wall	1.57215	2.80042	-1.13212	-1.76651	-2.36516
cn5964	invertase/pectin methylesterase inhibitor family protein	Ia. Cell wall	-2.56494	-1.15103	-6.55263	-6.69898	-6.30437
cn7252	invertase/pectin methylesterase inhibitor family protein	Ia. Cell wall	-1.00311	-1.21691	-0.257864	0.503848	-1.24611
cn917	invertase/pectin methylesterase inhibitor family protein	Ia. Cell wall	-2.97514	-0.752985	-1.63031	-1.24839	-0.24837
GO_dr001P0001J21_F_ab1	invertase/pectin methylesterase inhibitor family protein	Ia. Cell wall	0.828615	1.27934	-0.20989	-0.291571	0.125773
GO_dr001P0012D21_F_ab1	invertase/pectin methylesterase inhibitor family protein	Ia. Cell wall	-0.886632	0.821919	-1.27093	-2.75084	-2.70286
GO_dr004P0002H04_F_ab1	invertase/pectin methylesterase inhibitor family protein	Ia. Cell wall	-0.606	-1.43978	-0.462096	-1.1749	-2.51305
GO_dr004P0003P14_F_ab1	invertase/pectin methylesterase inhibitor family protein	Ia. Cell wall	-5.27599	-0.278766	0.335394	1.39395	-0.214229
GO_dr004P0010F08_F_ab1	invertase/pectin methylesterase inhibitor family protein	Ia. Cell wall	5.24644	2.95564	0.00898357	0.640635	0.916172
GO_dr004P0015G17_F_ab1	invertase/pectin methylesterase inhibitor family protein	Ia. Cell wall	-5.73752	-3.903	-3.12291	-4.37906	-6.59055
GO_drpoolB-CL4433Contig1	invertase/pectin methylesterase inhibitor family protein	Ia. Cell wall	1.43817	-1.68044	0.839704	1.15583	0.283081
GO_drpoolB-CL7844Contig1	invertase/pectin methylesterase inhibitor family protein	Ia. Cell wall	-0.643185	0.036286	2.13163	3.61271	2.84812
cn10266	mannan synthase	Ia. Cell wall	-0.445516	-0.550967	0.235434	0.223447	-1.02213
GO_drpoolB-CL839Contig1	mannan synthase	Ia. Cell wall	-0.661241	-0.312652	0.486373	0.381939	-0.507113
cn5108	MUCILAGE-MODIFIED	Ia. Cell wall	-0.284428	1.71194	-1.29229	-1.1653	-1.24021
cn5764	N-acetylglucosamine kinase	Ia. Cell wall	0.51591	-0.286772	-0.102072	-0.0432463	0.0390982
GO_drpoolB-CL4848Contig1	n-acetylglucosamine transferase	Ia. Cell wall	0.789515	-0.182319	0.320638	0.407356	0.186324
GO_dr004P0007N11_F_ab1	N-acetylglucosaminyltransferase	Ia. Cell wall	-0.916044	0.321996	-0.641674	-0.898605	-0.971009
GO_drpoolB-CL5262Contig1	N-acetylglucosaminyltransferase	Ia. Cell wall	-1.09767	-0.267128	-0.575585	-0.526915	-0.802531
GO_drpoolB-CL7823Contig1	N-acetylglucosaminyltransferase	Ia. Cell wall	-1.20036	0.730575	-0.918227	-1.24678	-1.8137
cn8553	Ole e 1 allergen and extensin	Ia. Cell wall	-2.62397	-0.962545	0.956014	1.15615	-1.40488
cn2937	O-linked N-acetylglucosamine transferase	Ia. Cell wall	-0.220412	0.023075	0.5066	0.227511	-0.674498
DC242241_1	olygalacturonate 4-alpha-galacturonosyltransferase	Ia. Cell wall	-0.857908	0.371172	-0.691987	-1.24734	-0.950561
cn10483	pectate lyase	Ia. Cell wall	-1.79522	-0.437766	-1.1862	-1.10952	-2.93647
cn1177	Pectate lyase	Ia. Cell wall	-0.622054	-1.2712	-0.227803	-0.299345	-0.534437
cn1639	pectate lyase	Ia. Cell wall	-0.562708	0.0195963	-0.258409	-0.211395	0.00693185
cn1801	pectate lyase	Ia. Cell wall	-1.22228	-0.0414611	-1.65241	-0.908604	-1.15235
cn1802	pectate lyase	Ia. Cell wall	-0.0503649	-1.03716	-0.383742	0.0395177	0.171977
cn221	pectate lyase	Ia. Cell wall	-0.292441	-0.18442	-0.357706	-0.293065	-0.290894
cn2423	pectate lyase	Ia. Cell wall	-0.362822	-0.532021	-0.584252	-0.459974	-0.788389
cn2424	pectate lyase	Ia. Cell wall	-0.0171344	0.251533	-0.228409	-0.155317	0.505063
cn2425	pectate lyase	Ia. Cell wall	0.0990607	0.012758	0.0609671	-0.0443536	-0.0756166
cn6296	Pectate lyase	Ia. Cell wall	-0.259711	0.011127	-0.0465311	-0.499488	-0.120697
cn6298	Pectate lyase	Ia. Cell wall	-0.217034	0.142547	-0.20531	-0.200581	-0.280114
cn6412	Pectate lyase	Ia. Cell wall	-0.458531	0.254099	-0.0626291	-0.275858	-0.477382
cn6785	Pectate lyase	Ia. Cell wall	-4.24265	-1.45039	-4.77901	-4.12838	-6.98833
DC241985_1	Pectate lyase	Ia. Cell wall	-1.99595	-1.35179	-0.769234	-1.15311	-2.30464
EB175241_1	Pectate lyase	Ia. Cell wall	0.527859	-0.276789	3.37072	2.45464	-2.10217
GO_dr001P0009N12_F_ab1	Pectate lyase	Ia. Cell wall	0.508008	0.333482	2.15459	2.61514	3.60728
GO_dr004P0022H10_F_ab1	pectate lyase	Ia. Cell wall	-2.03507	-2.5496	0.194285	-0.145334	-2.76465
cn10409	pectate lyase family protein	Ia. Cell wall	0.177125	-0.729189	-0.192161	-0.526149	-0.472841
GO_dr004P0019G24_F_ab1	pectate lyase family protein	Ia. Cell wall	-2.54541	-1.65588	-1.53571	-1.59165	-3.04021
SG_SGN-U211775	pectate lyase family protein	Ia. Cell wall	0.281363	-0.252114	0.0545042	0.195308	-0.209443
SG_SGN-U212178	pectate lyase family protein	Ia. Cell wall	-0.244191	-0.106465	-0.23138	-0.423536	-0.0348376
cn4015	Pectate lyase precursor	Ia. Cell wall	-3.32307	0.232532	-1.13642	-0.671844	-2.72461
cn6583	Pectate lyase precursor	Ia. Cell wall	-0.980018	0.314252	0.77497	0.258633	0.448893
cn10072	pectin methyl esterase	Ia. Cell wall	-1.0088	-1.2257	0.0623195	-0.586398	-3.19675
cn8144	pectin methyl esterase	Ia. Cell wall	-1.69803	-0.504952	-7.11306	-6.70963	-3.02751
GO_dr004P0007K17_F_ab1	pectin methyl esterase	Ia. Cell wall	-0.552152	-1.00812	-0.161684	-0.295	-1.87463
cn5496	pectin methylesterase	Ia. Cell wall	0.358581	0.498785	-0.502077	-0.289331	-0.618145
GO_dr004P0024N04_F_ab1	pectin methylesterase	Ia. Cell wall	0.597412	2.20913	-2.05978	-2.39107	-2.32437
cn1460	pectin methyl-esterase	Ia. Cell wall	-0.127992	0.411712	-0.0589352	-0.0934225	-0.0821141
cn2305	pectin methyl-esterase	Ia. Cell wall	-1.56219	0.259176	-0.051184	-0.892235	-2.16606
cn2306	pectin methyl-esterase	Ia. Cell wall	-1.56025	0.0702942	-1.38514	-1.13485	-2.01713
cn2323	pectin methyl-esterase	Ia. Cell wall	0.252979	0.220846	-0.077948	0.00921574	0.366688
cn2325	pectin methyl-esterase	Ia. Cell wall	0.0569167	-0.0489251	0.124507	0.0860396	-0.107172
cn2436	pectin methyl-esterase	Ia. Cell wall	-1.16793	0.299734	-0.538888	-0.8383	-1.53837
cn2557	pectin methyl-esterase	Ia. Cell wall	0.621974	0.488429	-0.62331	-0.609676	-1.76248
cn2561	pectin methyl-esterase	Ia. Cell wall	2.24137	1.93837	-1.20267	-0.684886	-2.23015
cn5705	pectin methyl-esterase	Ia. Cell wall	-0.668046	-1.03726	-0.182193	-0.63295	-0.251424
GO_drpoolB-CL1368Contig1	pectin methyl-esterase	Ia. Cell wall	0.388886	0.973788	-0.337888	-0.174064	-1.40218
GO_drpoolB-CL7089Contig1	pectin methyl-esterase	Ia. Cell wall	6.68633	-0.81815	9.07497	8.98601	8.7432
GO_drpoolB-CL8124Contig1	pectin methyl-esterase	Ia. Cell wall	4.15129	0.558099	7.71961	7.9832	7.34744
cn1096	pectinacetylesterase	Ia. Cell wall	-0.375913	-0.634719	-0.628465	-0.494425	-0.492875
cn3957	pectinacetylesterase	Ia. Cell wall	-0.0620764	0.213857	-0.0628916	0.021228	0.0548635
cn3958	pectinacetylesterase	Ia. Cell wall	0.499392	-0.48531	0.225619	-0.0851776	0.128601
cn3959	pectinacetylesterase	Ia. Cell wall	-0.887217	-0.168958	-1.15035	-1.04636	-0.998589
cn5400	pectinacetylesterase	Ia. Cell wall	-0.171213	-0.227153	-0.357826	-0.426963	-0.422129
cn5401	pectinacetylesterase	Ia. Cell wall	0.261051	-0.128211	0.00709737	0.0994326	0.144458
cn8642	pectinacetylesterase	Ia. Cell wall	-0.253172	1.85481	-1.02793	-0.842876	-1.02512
cn9439	pectinacetylesterase	Ia. Cell wall	-0.403328	0.48459	-0.229593	-0.360131	-1.89455
EB174967_1	pectinacetylesterase	Ia. Cell wall	-2.30112	-0.592383	-4.25159	-4.81828	-6.93314
GO_dr001P0012A10_F_ab1	pectinacetylesterase	Ia. Cell wall	-1.0394	0.542985	-0.69016	-0.512562	-0.398408
GO_drpoolB-CL2686Contig1	pectinacetylesterase	Ia. Cell wall	0.451469	1.5303	-1.73066	-1.55373	0.172054
GO_drpoolB-CL5836Contig1	pectinacetylesterase	Ia. Cell wall	-0.0739228	2.02138	-0.497393	-0.434372	-0.58156
cn1104	Pectinesterase	Ia. Cell wall	-2.13332	-0.782842	-3.9685	-3.82144	-6.10901
cn1362	pectinesterase	Ia. Cell wall	0.331501	0.0137176	-0.0611929	0.278938	0.309171
cn1558	Pectinesterase	Ia. Cell wall	0.0794891	-0.15469	0.110776	0.266405	0.0519862
cn1656	pectinesterase	Ia. Cell wall	0.0547797	-0.146529	-0.795231	-0.685721	-1.0086
cn1767	pectinesterase	Ia. Cell wall	-0.0954958	0.395484	-0.0646239	0.0220442	-0.556617
cn1840	pectinesterase	Ia. Cell wall	-0.340398	0.0173801	-0.287432	-0.297182	-0.127335
cn1841	pectinesterase	Ia. Cell wall	1.46167	0.437327	-0.459246	0.00202834	-0.898277
cn1842	pectinesterase	Ia. Cell wall	1.27558	1.68044	-0.142071	-0.135816	-1.12995
cn1905	pectinesterase	Ia. Cell wall	-0.934699	-0.403657	-0.00989949	0.263715	-0.0253104
cn2493	pectinesterase	Ia. Cell wall	-0.167778	0.425296	-0.286944	-0.40243	-0.130543
cn2911	Pectinesterase	Ia. Cell wall	0.0889018	-0.0438837	-1.03328	-1.03481	-0.539134
cn2999	pectinesterase	Ia. Cell wall	0.153164	0.334698	-0.138282	-0.21617	0.268376
cn3510	pectinesterase	Ia. Cell wall	-1.43913	0.600373	-1.61601	-1.09722	-1.45684
cn3693	pectinesterase	Ia. Cell wall	-2.83071	-0.755659	-2.24664	-0.965511	-1.98789
cn381	pectinesterase	Ia. Cell wall	0.749622	1.29516	-0.229219	-0.211701	-0.738406
cn386	pectinesterase	Ia. Cell wall	0.465164	1.23763	0.116735	0.0820839	-0.229638
cn388	pectinesterase	Ia. Cell wall	0.665983	1.23299	0.171624	0.0116921	-0.255517
cn4308	pectinesterase	Ia. Cell wall	-0.805939	-0.262865	-0.809218	-0.703332	-1.10117
cn4802	Pectinesterase	Ia. Cell wall	-2.20481	-0.418655	-2.87411	-3.05371	-2.98566
cn5326	pectinesterase	Ia. Cell wall	-0.00204751	0.381206	-0.11628	-0.156121	-0.0151437
cn5327	pectinesterase	Ia. Cell wall	0.075469	0.0417147	-0.413528	-0.623471	-0.385435
cn5370	Pectinesterase	Ia. Cell wall	-0.634823	-0.642345	-1.64903	-1.88574	-4.31615
cn5706	pectinesterase	Ia. Cell wall	-0.207094	-0.151781	-0.204125	-0.258456	-0.144121
cn6174	pectinesterase	Ia. Cell wall	-4.78835	-0.74642	-1.43884	0.366997	-1.34421
cn6200	Pectinesterase	Ia. Cell wall	-0.93202	-1.04198	-0.93738	-1.12482	-1.25986
cn6290	pectinesterase	Ia. Cell wall	5.38058	-0.816852	-0.298157	0.0734224	0.411284
cn6299	pectinesterase	Ia. Cell wall	0.108543	0.0163493	-0.0865267	0.0867578	0.3263
cn6463	pectinesterase	Ia. Cell wall	0.561507	0.0614504	-0.143048	-0.324603	0.357446
cn6524	Pectinesterase	Ia. Cell wall	-1.52499	-0.339978	-1.99545	-2.13838	-1.9072
cn6592	pectinesterase	Ia. Cell wall	0.880077	-0.382877	0.516425	0.742976	0.252713
cn7965	pectinesterase	Ia. Cell wall	-2.40538	-0.353604	-2.51048	-2.89465	-2.2228
cn9287	pectinesterase	Ia. Cell wall	0.0434642	0.178601	-0.0658118	0.0779561	0.614809
DC241901_1	pectinesterase	Ia. Cell wall	-0.253261	0.531791	-0.922276	-0.391024	-0.757954
DC243334_1	pectinesterase	Ia. Cell wall	0.186902	-0.33022	-0.210537	-0.0563929	-0.143075
DC244582_1	pectinesterase	Ia. Cell wall	0.0633759	0.492339	0.0163571	-0.524939	0.00829489
DW177098_1	pectinesterase	Ia. Cell wall	-0.0509885	-0.0198061	-1.80199	-2.02964	-1.71672
DY395814_1	pectinesterase	Ia. Cell wall	0.0321106	-0.154505	-0.200132	-0.651906	-0.265854
EB174435_1	Pectinesterase	Ia. Cell wall	-4.1924	-1.15811	-1.62164	-2.19027	-2.44206
GO_dr001P0008E21_F_ab1	pectinesterase	Ia. Cell wall	3.05455	0.40244	3.67557	6.04317	4.2151
GO_dr004P0004N03_F_ab1	pectinesterase	Ia. Cell wall	-1.67794	-0.703693	2.5854	3.94497	2.75819
GO_dr004P0031M16_F_ab1	Pectinesterase	Ia. Cell wall	-2.66701	-0.253383	0.150254	0.0101854	-0.610411
GO_drpoolB-CL2615Contig1	Pectinesterase	Ia. Cell wall	7.77296	1.56648	6.5149	5.76778	5.20657
GO_drpoolB-CL3535Contig1	pectinesterase	Ia. Cell wall	6.22134	0.391937	9.69088	9.32173	8.73756
GO_drpoolB-CL4831Contig1	pectinesterase	Ia. Cell wall	1.53007	1.16446	5.17003	6.39224	6.02827
GO_drpoolB-CL5050Contig1	pectinesterase	Ia. Cell wall	6.62822	5.01195	6.14305	5.81788	5.41256
GO_drpoolB-CL5215Contig1	pectinesterase	Ia. Cell wall	-0.244307	0.273726	0.0742197	-0.0439824	-0.129758
GO_drpoolB-CL5443Contig1	pectinesterase	Ia. Cell wall	-0.359303	-0.511856	1.03923	1.26323	1.34607
SG_SGN-U209721	pectinesterase	Ia. Cell wall	-1.60658	0.265288	-1.97615	-1.78453	-1.74672
SG_SGN-U211043	pectinesterase	Ia. Cell wall	0.953313	0.13769	0.0508558	0.0932507	-0.0774614
GO_dr004P0016G14_F_ab1	pectin-glucuronyltransferase	Ia. Cell wall	-0.447652	0.955978	-0.686875	-0.691718	-0.58066
GO_drpoolB-CL8534Contig1	pectin-glucuronyltransferase	Ia. Cell wall	-2.64041	-0.312246	-2.28839	-2.21636	-1.64281
cn8095	Peptide-N(4)-(N-acetyl-beta-glucosaminyl)asparagine amidase	Ia. Cell wall	-0.568735	-0.120435	-0.37709	-0.54118	-0.459262
cn4456	peptide-N4-(N-acetyl-beta-glucosaminyl)asparagine amidase	Ia. Cell wall	0.65	1.39894	-0.181451	-0.204756	0.335831
GO_dr004P0013D14_F_ab1	Peptide-N4-(N-acetyl-beta-glucosaminyl)asparagine amidase	Ia. Cell wall	-2.11155	-1.82152	-0.88975	-1.02077	-1.70186
cn9972	Peptide-N4-(N-acetyl-beta-glucosaminyl)asparagine amidase A	Ia. Cell wall	1.64662	2.21543	-0.297771	-0.0418473	0.319342
cn9973	Peptide-N4-(N-acetyl-beta-glucosaminyl)asparagine amidase A	Ia. Cell wall	0.627441	1.21127	-0.630805	-0.55669	-0.269854
GO_dr001P0011B03_F_ab1	Peptide-N4-(N-acetyl-beta-glucosaminyl)asparagine amidase A	Ia. Cell wall	-2.86198	-0.121287	-2.54495	-2.64412	-1.71112
SG_SGN-U211438	Peptide-N4-(N-acetyl-beta-glucosaminyl)asparagine amidase A	Ia. Cell wall	-1.28577	-0.544201	-1.28909	-1.16371	-0.692749
GO_dr004P0012D03_F_ab1	phosphoglucomutase	Ia. Cell wall	-1.19392	-0.0713777	-0.0284417	-0.0426862	-0.303751
GO_drpoolB-CL2263Contig1	phosphoglucomutase	Ia. Cell wall	-0.285062	0.696272	0.264141	0.136931	-0.538951
GO_drpoolB-CL8009Contig1	phosphoglucosamine mutase	Ia. Cell wall	-1.03282	0.141094	0.0175091	-0.154423	-0.716315
GO_dr001P0010K18_F_ab1	plant cell wall protein	Ia. Cell wall	1.00342	0.382798	2.09743	2.4675	2.97241
cn2177	pollen Ole e 1 allergen and extensin family protein	Ia. Cell wall	0.386321	-0.263922	0.0142627	0.115582	0.0748743
cn2230	pollen Ole e 1 allergen and extensin family protein	Ia. Cell wall	0.199579	-0.606661	0.00146995	0.289558	-0.127444
cn2468	pollen Ole e 1 allergen and extensin family protein	Ia. Cell wall	-0.105804	-0.848752	-0.444153	-0.28876	-0.56207
cn2469	pollen Ole e 1 allergen and extensin family protein	Ia. Cell wall	0.0173301	0.0428062	-0.0379413	0.113048	0.0696041
cn2556	pollen Ole e 1 allergen and extensin family protein	Ia. Cell wall	-1.15828	-0.362776	-0.996245	-0.658834	-0.564412
cn2560	pollen Ole e 1 allergen and extensin family protein	Ia. Cell wall	-0.463974	0.1094	-0.689641	-0.666744	-0.568339
cn264	pollen Ole e 1 allergen and extensin family protein	Ia. Cell wall	-0.0158699	0.693087	-0.0622853	0.218902	0.0746193
cn4094	pollen Ole e 1 allergen and extensin family protein	Ia. Cell wall	-0.602132	-0.00694394	1.86063	1.4227	0.701511
cn5161	pollen Ole e 1 allergen and extensin family protein	Ia. Cell wall	0.273959	-0.124874	-0.502977	-0.557989	-0.85358
cn5559	pollen Ole e 1 allergen and extensin family protein	Ia. Cell wall	0.0293896	0.158699	-0.355133	-0.0622978	-0.186565
cn6310	pollen Ole e 1 allergen and extensin family protein	Ia. Cell wall	0.0834911	-0.367282	-0.0300686	0.0597626	0.393507
cn6311	pollen Ole e 1 allergen and extensin family protein	Ia. Cell wall	-3.41514	0.219701	-3.57513	-3.19473	-3.06734
cn1217	polygalacturonase	Ia. Cell wall	-2.48059	0.16604	-3.25891	-3.94678	-4.30221
cn2079	polygalacturonase	Ia. Cell wall	-0.901419	-0.728334	-1.39072	-0.791395	-0.922521
cn2738	polygalacturonase	Ia. Cell wall	0.179286	0.0943609	2.09742	3.64586	4.15958
cn3348	polygalacturonase	Ia. Cell wall	-0.0725349	0.0425941	-0.00619547	0.115418	0.132673
cn3615	polygalacturonase	Ia. Cell wall	-4.71293	-0.957382	-1.81562	-0.882024	-1.03395
cn3860	polygalacturonase	Ia. Cell wall	-2.51988	-0.603214	-2.32713	-2.44376	-3.1459
cn4012	polygalacturonase	Ia. Cell wall	-2.78666	-0.99983	0.403716	0.677048	0.00138211
cn6064	polygalacturonase	Ia. Cell wall	0.173519	3.42305	-0.800108	-0.953166	1.20849
cn6292	polygalacturonase	Ia. Cell wall	-0.329108	0.546621	-0.271105	-0.333419	-0.201309
cn6293	polygalacturonase	Ia. Cell wall	-0.00292405	0.0636851	-0.192369	0.00965389	-0.144496
cn6294	polygalacturonase	Ia. Cell wall	0.11276	0.0225651	-0.184186	-0.189188	0.00273473
cn6301	polygalacturonase	Ia. Cell wall	-0.257587	-0.263739	-0.144323	-0.0150586	0.0710017
cn6302	polygalacturonase	Ia. Cell wall	-0.86103	-0.190444	-0.900605	-0.922157	-0.00941479
cn6381	polygalacturonase	Ia. Cell wall	0.390487	-0.559053	0.280774	-0.0210881	0.0460529
cn6382	polygalacturonase	Ia. Cell wall	-0.671323	0.297767	-0.669873	-1.09067	-0.42074
cn7297	polygalacturonase	Ia. Cell wall	3.36716	-0.481816	4.62146	2.28656	2.46774
cn7658	polygalacturonase	Ia. Cell wall	4.35027	2.37625	1.47193	0.726086	1.6704
cn7974	polygalacturonase	Ia. Cell wall	-2.19375	-0.764682	-1.69158	-1.78816	-2.18143
cn8272	polygalacturonase	Ia. Cell wall	-1.11948	-0.0415149	-0.545119	-0.12089	0.858366
GO_dr001P0003O11_F_ab1	polygalacturonase	Ia. Cell wall	1.79164	-1.05039	2.34337	2.35904	1.84979
GO_dr001P0010L08_F_ab1	polygalacturonase	Ia. Cell wall	-0.351582	-0.361355	-0.206034	-0.218328	-0.472909
GO_dr001P0012G06_F_ab1	polygalacturonase	Ia. Cell wall	-0.0582953	2.27663	0.88421	1.38278	1.6887
GO_dr001P0020E02_F_ab1	polygalacturonase	Ia. Cell wall	-0.273484	1.25899	0.459244	1.24676	1.24831
GO_dr004P0001H12_F_ab1	polygalacturonase	Ia. Cell wall	-1.68086	-0.294728	-2.44785	-2.50257	-2.57935
GO_dr004P0015B16_F_ab1	polygalacturonase	Ia. Cell wall	-2.80609	-2.49906	3.18136	4.24612	1.4824
GO_dr004P0016D02_F_ab1	polygalacturonase	Ia. Cell wall	-2.42751	-1.78761	-2.32271	-2.21797	-2.82944
GO_drpoolB-CL4304Contig1	polygalacturonase	Ia. Cell wall	-0.0586501	1.04301	-0.261784	-0.42074	-1.27108
GO_drpoolB-CL5535Contig1	polygalacturonase	Ia. Cell wall	-1.24761	0.395231	-0.931328	-1.14449	-1.56987
GO_drpoolB-CL6337Contig1	polygalacturonase	Ia. Cell wall	-0.436724	-0.948711	-0.903149	-1.22368	-0.41855
GO_drpoolB-CL8188Contig1	polygalacturonase	Ia. Cell wall	-0.451162	0.298708	2.2834	2.73563	1.90966
GO_drpoolB-CL9156Contig1	polygalacturonase	Ia. Cell wall	-1.75453	0.24412	-2.25271	-2.11237	-1.9093
GO_drs12P0007H16_F_ab1	polygalacturonase	Ia. Cell wall	-2.18336	-0.229114	1.11087	1.73246	0.473907
GO_drs12P0007H16_R_ab1	polygalacturonase	Ia. Cell wall	-2.84707	-0.498525	0.821573	1.38092	0.269739
GO_drs21P0009K07_F_ab1	polygalacturonase	Ia. Cell wall	3.24939	-1.98885	-1.81264	-1.89683	2.79396
IP_PHBS011I14u	polygalacturonase	Ia. Cell wall	-2.68013	-2.79625	2.78316	3.88678	1.29412
SG_SGN-U211896	polygalacturonase	Ia. Cell wall	-0.124846	-0.0338383	-0.309674	-0.277982	-0.0254162
cn10315	polygalacturonase (pectinase)	Ia. Cell wall	-0.63301	0.201951	-0.125749	-0.276257	-0.188217
cn4011	polygalacturonase (pectinase)	Ia. Cell wall	-1.28887	-0.420651	-0.484197	-0.573464	-0.419546
GO_drpoolB-CL260Contig1	polygalacturonase (pectinase) family protein	Ia. Cell wall	-5.12677	-0.942434	-2.7025	-1.48414	-1.80796
GO_drpoolB-CL9530Contig1	polygalacturonase (pectinase) family protein	Ia. Cell wall	-3.30104	1.73132	4.20158	4.77264	1.0274
GO_drpoolB-CL9648Contig1	polygalacturonase (pectinase) family protein	Ia. Cell wall	-1.08329	0.137908	-0.592424	-0.704047	-0.779382
GO_drpoolB-CL1588Contig1	polygalacturonase / pectinase	Ia. Cell wall	-0.435296	1.12953	1.31618	2.60274	3.50669
cn3627	polygalacturonase 7	Ia. Cell wall	0.253694	-0.836986	2.81185	3.67501	0.489857
cn2862	polygalacturonase inhibitor protein	Ia. Cell wall	0.0625457	-1.25189	-1.65665	-1.51867	-2.53639
cn8773	polygalacturonase inhibitor protein	Ia. Cell wall	2.10241	0.666543	0.250149	-0.63504	-1.58745
IP_PHBS010K16u	polygalacturonase inhibitor protein	Ia. Cell wall	5.8818	-0.457858	5.49361	5.58735	7.43435
cn4452	polygalacturonate 4-alpha-galacturonosyltransferase	Ia. Cell wall	-0.973226	-0.524431	-1.19044	-1.22234	-1.53947
GO_drpoolB-CL3628Contig1	polygalacturonate 4-alpha-galacturonosyltransferase	Ia. Cell wall	-0.977107	-0.0498846	-0.322874	-0.388781	-0.954672
GO_drpoolB-CL7627Contig1	polygalacturonate 4-alpha-galacturonosyltransferase	Ia. Cell wall	-0.0158462	2.93604	-1.66823	-1.38193	-0.182286
GO_drpoolB-CL8469Contig1	polygalacturonate 4-alpha-galacturonosyltransferase	Ia. Cell wall	0.0395873	1.43914	-0.80448	-0.720916	-1.20397
GO_drpoolB-CL8640Contig1	polygalacturonate 4-alpha-galacturonosyltransferase	Ia. Cell wall	-0.344679	0.465378	-0.568782	-0.509703	-0.837644
IP_PHBS006D12u	polygalacturonate 4-alpha-galacturonosyltransferase	Ia. Cell wall	-1.35867	-0.283456	-1.10374	-1.15826	-1.1425
SG_SGN-U210323	polygalacturonate 4-alpha-galacturonosyltransferase	Ia. Cell wall	0.576963	1.81612	-0.130865	-0.221435	0.000685259
cn2839	proline-rich cell wall protein	Ia. Cell wall	-1.01294	-0.722102	-4.53859	-3.76407	-4.886
cn8083	proline-rich cell wall protein	Ia. Cell wall	6.68031	2.09464	6.24821	6.5571	4.17647
cn8084	proline-rich cell wall protein	Ia. Cell wall	5.70502	1.63024	5.10879	5.44921	3.92352
GO_drpoolB-CL870Contig1	proline-rich cell wall protein	Ia. Cell wall	-1.14575	-2.08917	-1.39821	-0.272132	-0.813046
cn4571	proline-rich family protein	Ia. Cell wall	-1.0829	-0.571793	-1.94533	-1.76216	-2.13187
GO_dr004P0002B04_F_ab1	proline-rich family protein	Ia. Cell wall	-1.23394	-0.507653	0.438072	0.00719655	-1.58948
GO_dr004P0008L07_F_ab1	proline-rich family protein	Ia. Cell wall	0.208193	0.0435901	3.60977	4.55533	4.01124
GO_dr004P0023C05_F_ab1	proline-rich family protein	Ia. Cell wall	-2.45893	-0.498944	-3.56956	-3.61418	-3.76478
GO_drpoolB-CL5862Contig1	proline-rich family protein	Ia. Cell wall	-1.38241	-1.2129	2.70685	1.81341	1.31112
GO_drpoolB-CL8312Contig1	proline-rich family protein	Ia. Cell wall	0.607734	1.17432	-0.0934014	-0.101642	0.270349
SG_SGN-U211051	proline-rich family protein	Ia. Cell wall	0.433531	-0.869177	2.90401	3.81789	3.32831
cn10412	proline-rich protein	Ia. Cell wall	-0.0830593	-0.186243	-0.193429	0.138351	-0.25626
cn10413	proline-rich protein	Ia. Cell wall	-0.289103	-0.282151	-0.749896	-0.561704	-1.00629
cn1122	proline-rich protein	Ia. Cell wall	-2.46257	-0.965804	-7.22445	-6.96688	-7.69084
cn1544	proline-rich protein	Ia. Cell wall	-0.443467	-0.270707	-0.457761	-0.786708	-0.873137
cn1791	proline-rich protein	Ia. Cell wall	-0.3119	-0.0743519	-0.314519	-0.192342	-0.391397
cn1792	proline-rich protein	Ia. Cell wall	-0.368672	-0.0499943	-0.664201	-0.491229	-0.266851
cn1793	proline-rich protein	Ia. Cell wall	-0.082311	0.394106	-0.512944	-0.399895	-0.0618215
cn1794	proline-rich protein	Ia. Cell wall	-2.33231	-0.378476	-5.25731	-6.60914	-9.8524
cn203	proline-rich protein	Ia. Cell wall	0.0803782	-1.44618	-0.85655	-0.836735	-0.622592
cn2179	proline-rich protein	Ia. Cell wall	0.150371	-0.252945	-0.643498	-0.423119	-0.565475
cn2180	proline-rich protein	Ia. Cell wall	-0.687991	-0.631786	-0.324452	-0.551597	-0.612894
cn2181	proline-rich protein	Ia. Cell wall	-0.14059	-0.25842	-0.561858	-0.225611	-0.81792
cn2182	proline-rich protein	Ia. Cell wall	-0.474249	-0.276469	-1.29764	-1.17677	-1.19553
cn2183	proline-rich protein	Ia. Cell wall	-1.39016	-1.01636	-4.6871	-6.21	-7.17433
cn2184	proline-rich protein	Ia. Cell wall	-0.274028	-0.176985	-0.10201	-0.548815	-0.0562725
cn2185	proline-rich protein	Ia. Cell wall	-1.12535	-0.0114018	-1.76433	-1.66099	-1.23642
cn2186	proline-rich protein	Ia. Cell wall	-0.920102	-0.702792	-2.01495	-2.56437	-1.75704
cn2187	proline-rich protein	Ia. Cell wall	-1.24743	-0.141274	-3.94185	-4.76567	-7.79655
cn2840	proline-rich protein	Ia. Cell wall	-1.34235	-0.468807	-6.15669	-5.61953	-6.17852
cn8678	proline-rich protein	Ia. Cell wall	1.23919	-0.359815	1.71225	1.6387	-0.849736
GO_drpoolB-CL6565Contig1	proline-rich protein precursor	Ia. Cell wall	-0.868517	-0.745043	-0.407087	-0.220154	-0.976062
GO_dr004P0006O15_F_ab1	RHAMNOGALACTURONAN XYLOSYLTRANSFERASE	Ia. Cell wall	-1.87708	-0.399683	-1.28832	-1.1935	-1.9286
GO_dr004P0006N19_F_ab1	secondary cell wall-related glycosyltransferase	Ia. Cell wall	-1.28909	1.78454	-2.23547	-1.80494	-1.29186
GO_drpoolB-CL3042Contig1	secondary cell wall-related glycosyltransferase	Ia. Cell wall	-1.20819	0.535188	-1.83498	-1.60938	-1.69789
IP_PHBS006K05u	secondary cell wall-related glycosyltransferase	Ia. Cell wall	-3.40002	-1.06351	-2.1388	-1.8178	-2.38954
cn3476	structural constituent of cell wall	Ia. Cell wall	0.21744	0.601733	-1.06778	-0.90844	-1.63873
GO_drpoolB-CL5500Contig1	structural constituent of cell wall, putative [Ricinus communis]	Ia. Cell wall	-0.220937	0.11305	5.23703	6.6426	6.7888
GO_drpoolB-CL7681Contig1	structural constituent of cell wall, putative [Ricinus communis]	Ia. Cell wall	-0.672437	0.362301	6.37712	7.19958	7.1115
GO_drpoolB-CL6159Contig1	tyrosine-rich hydroxyproline-rich glycoprotein	Ia. Cell wall	5.4112	-0.524603	6.6433	7.05287	6.07008
cn6843	UDP-3-O-[3-hydroxymyristoyl] glucosamine N-acyltransferase	Ia. Cell wall	-0.227014	-1.12328	0.524174	0.388469	0.322906
cn542	UDP-apiose/xylose synthase	Ia. Cell wall	-0.322322	-0.278713	-1.17917	-0.798194	-1.38638
cn6063	UDP-apiose/xylose synthase	Ia. Cell wall	-0.0615511	1.47836	-0.550349	-0.317225	0.136083
cn8007	UDP-apiose/xylose synthase	Ia. Cell wall	-0.829164	-0.0281791	-0.954276	-1.00728	-0.770869
cn5701	UDP-arabinose 4-epimerase	Ia. Cell wall	1.24097	1.89709	0.682134	1.11015	0.227929
cn3558	UDP-Glc-4-epimerase	Ia. Cell wall	-0.624645	-0.170303	-1.573	-1.62632	-0.753187
cn5147	UDP-Glc-4-epimerase	Ia. Cell wall	-0.470111	-0.249541	-1.02004	-1.22039	-0.476946
cn5148	UDP-Glc-4-epimerase	Ia. Cell wall	-0.680058	-0.0755028	-1.40973	-1.5719	-0.629616
cn7770	UDP-Glc-4-epimerase	Ia. Cell wall	-1.03554	-0.390952	-1.12902	-0.207736	-0.504586
GO_dr001P0019F12_F_ab1	UDP-Glc-4-epimerase	Ia. Cell wall	-0.322821	-0.646346	0.135023	-0.0965681	-0.25872
GO_drpoolB-CL4999Contig1	UDP-Glc-4-epimerase	Ia. Cell wall	-1.73214	0.573661	-2.00268	-1.13396	-1.51144
GO_drpoolB-CL6994Contig1	UDP-glucose 4-epimerase	Ia. Cell wall	1.21972	2.17217	1.145	1.17132	0.752115
cn2829	UDP-glucuronate 4-epimerase	Ia. Cell wall	0.209448	1.81995	-0.341535	-0.447872	-0.00948486
cn3062	UDP-glucuronate 4-epimerase	Ia. Cell wall	-0.46367	-0.524845	-0.867612	-0.71947	-0.920289
cn5240	UDP-glucuronate 4-epimerase	Ia. Cell wall	-0.385597	0.123167	-0.986577	-0.905722	-1.38275
cn6243	UDP-glucuronate 4-epimerase	Ia. Cell wall	0.408989	0.453047	-0.768513	-0.586803	-0.864293
cn9354	UDP-glucuronate 4-epimerase	Ia. Cell wall	0.0715663	1.78089	-0.524695	-0.663061	-0.451949
DC243726_1	UDP-glucuronate 4-epimerase	Ia. Cell wall	1.61382	1.64522	0.640124	0.87128	1.5049
GO_dr004P0017H12_F_ab1	UDP-glucuronate 4-epimerase	Ia. Cell wall	-0.248213	1.28016	-0.528648	-1.03815	-1.66803
GO_drpoolB-CL2459Contig1	UDP-glucuronate 4-epimerase	Ia. Cell wall	-0.185369	0.182636	-1.12319	-1.07696	-1.99044
GO_drpoolB-CL2801Contig1	UDP-glucuronate 4-epimerase	Ia. Cell wall	-0.523552	0.0345764	-0.666259	-0.595548	-0.621605
GO_drpoolB-CL6724Contig1	UDP-glucuronate 4-epimerase	Ia. Cell wall	-1.01196	-0.113206	-0.850038	-0.388108	-0.994709
GO_drpoolB-CL7257Contig1	UDP-glucuronate 4-epimerase	Ia. Cell wall	1.09437	1.14631	0.241208	0.472002	1.17372
GO_drpoolB-CL8192Contig1	UDP-glucuronate 4-epimerase	Ia. Cell wall	-0.821062	-0.395534	-1.31728	-1.2816	-1.07355
cn1091	UDP-glucuronate decarboxylase	Ia. Cell wall	1.1876	2.91405	1.5933	1.98733	1.70043
cn1636	UDP-glucuronate decarboxylase	Ia. Cell wall	1.23636	3.15962	1.39749	1.82005	1.0439
cn5146	UDP-glucuronate decarboxylase	Ia. Cell wall	-1.18566	-0.383247	-1.11242	-0.769487	-0.643746
cn6397	UDP-glucuronate decarboxylase	Ia. Cell wall	0.333157	-0.859667	0.117291	0.179707	0.0846234
GO_dr004P0002J11_F_ab1	UDP-glucuronate decarboxylase	Ia. Cell wall	-0.575236	0.0349484	-1.09896	-0.909167	-1.07818
cn1322	UDP-L-rhamnose synthase	Ia. Cell wall	-0.710796	0.0531343	-0.357409	-0.0694614	-0.241646
cn5109	UDP-L-rhamnose synthase	Ia. Cell wall	0.541396	0.310519	0.37066	0.578545	-0.049668
GO_drpoolB-CL2539Contig1	UDP-L-rhamnose synthase	Ia. Cell wall	-0.186315	1.09715	-0.446514	-0.278025	-0.883924
cn9605	UDP-N-acetylglucosamine transferase	Ia. Cell wall	-0.804821	0.156036	-0.789946	-0.969868	-0.547975
cn9606	UDP-N-acetylglucosamine transferase	Ia. Cell wall	-0.464596	-0.600493	-0.846137	-0.72	-0.836861
cn3371	UDP-N-acetylglucosamine--peptide N-acetylglucosaminyltransferase	Ia. Cell wall	-0.24877	0.0852227	0.260413	0.334971	0.167594
cn3372	UDP-N-acetylglucosamine--peptide N-acetylglucosaminyltransferase	Ia. Cell wall	-0.253745	0.261748	-0.382215	-0.32153	0.157146
GO_drpoolB-CL5510Contig1	UDP-N-acetylmuramoylalanyl-D-glutamyl-2,6- diaminopimelate-D-alanyl-D-alanine ligase	Ia. Cell wall	-0.785902	-1.22202	-0.517086	-0.578688	-0.883714
cn5756	UDP-n-acteylglucosamine pyrophosphorylase	Ia. Cell wall	-0.190589	0.218119	-0.117007	-0.121122	-0.101983
cn5758	UDP-n-acteylglucosamine pyrophosphorylase	Ia. Cell wall	-0.571575	0.759978	-0.57405	-0.948432	-1.12448
GO_drpoolB-CL3032Contig1	UDP-n-acteylglucosamine pyrophosphorylase	Ia. Cell wall	-0.19446	0.259765	-0.190034	-0.390257	-0.630736
GO_drpoolB-CL7377Contig1	xylanase	Ia. Cell wall	-1.23289	-0.508182	-0.629858	-0.511414	-0.90483
GO_drpoolB-CL3242Contig1	xylogen protein	Ia. Cell wall	-0.153359	0.324959	-0.747584	-0.477156	-0.966818
cn10463	Xyloglucan 6-xylosyltransferase	Ia. Cell wall	0.0891599	-0.880275	0.296788	0.319117	0.534094
cn8022	xyloglucan endotransglucosylase	Ia. Cell wall	3.38949	4.05854	1.59442	2.22212	3.12833
cn1288	xyloglucan endotransglucosylase/hydrolase	Ia. Cell wall	-2.75872	-0.421644	-2.00853	-1.79387	-1.56769
cn728	xyloglucan endotransglucosylase/hydrolase	Ia. Cell wall	-0.578832	0.610126	-4.60665	-3.84047	-3.33212
GO_dr001P0014M15_F_ab1	xyloglucan endotransglucosylase/hydrolase	Ia. Cell wall	2.62332	1.63736	0.986878	1.18015	1.8547
cn1760	xyloglucan endotransglucosylase-hydrolase	Ia. Cell wall	0.380513	1.27511	-1.43347	-1.47003	-0.577427
cn342	xyloglucan endotransglucosylase-hydrolase	Ia. Cell wall	4.21214	2.46371	-0.241084	0.0849922	4.59426
cn344	xyloglucan endotransglucosylase-hydrolase	Ia. Cell wall	3.89162	1.97525	0.172509	0.660306	3.54254
cn345	xyloglucan endotransglucosylase-hydrolase	Ia. Cell wall	3.1709	1.82291	-0.621575	-0.193677	0.697024
cn346	xyloglucan endotransglucosylase-hydrolase	Ia. Cell wall	6.09258	5.34104	0.852949	1.49393	6.12744
cn347	xyloglucan endotransglucosylase-hydrolase	Ia. Cell wall	4.39054	2.56577	0.889927	1.07678	3.97594
cn513	xyloglucan endotransglucosylase-hydrolase	Ia. Cell wall	-1.83698	-0.217959	-5.59429	-6.71055	-8.67062
cn514	xyloglucan endotransglucosylase-hydrolase	Ia. Cell wall	-1.30532	0.542669	-1.56884	-0.822943	-1.38988
cn5551	xyloglucan endotransglucosylase-hydrolase	Ia. Cell wall	2.3549	1.12237	1.49696	1.62712	2.26352
cn826	xyloglucan endotransglucosylase-hydrolase	Ia. Cell wall	0.41483	0.554638	-1.92286	-1.11534	-0.743924
DC240987_1	xyloglucan endotransglucosylase-hydrolase	Ia. Cell wall	-1.01177	-0.640125	-3.57018	-4.13845	-5.15514
GO_dr004P0029B19_F_ab1	xyloglucan endotransglucosylase-hydrolase	Ia. Cell wall	1.59895	0.942541	-3.31036	-3.26806	-3.07048
GO_drpoolB-CL6984Contig1	xyloglucan endotransglucosylase-hydrolase	Ia. Cell wall	2.3132	4.61755	-1.04746	-0.851077	1.32776
SG_SGN-U211116	xyloglucan endotransglycosylase XET2	Ia. Cell wall	0.905442	0.659329	-0.283403	-0.493403	-0.285529
GO_drpoolB-CL6220Contig1	xyloglucan endotransglycosylase/hydrolase	Ia. Cell wall	-1.86039	0.970978	0.993215	1.37627	1.31784
cn6957	Xyloglucan galactosyltransferase	Ia. Cell wall	0.356539	-0.0610454	5.2824	6.61892	5.98523
cn10221	Xyloglucan galactosyltransferase KATAMARI1	Ia. Cell wall	-0.0414718	0.726905	-0.772123	-0.548117	-0.996078
cn5667	Xyloglucan galactosyltransferase KATAMARI2	Ia. Cell wall	-0.402876	0.192144	-0.848678	-0.985205	-2.18151
GO_drpoolB-CL4893Contig1	xyloglucan glycosyltransferase	Ia. Cell wall	0.704296	1.20023	-0.891691	-0.496833	0.569795
GO_drpoolB-CL7354Contig1	Xyloglucan glycosyltransferase	Ia. Cell wall	0.456372	0.755553	-0.704228	-0.289581	0.647279
cn1210	xyloglucan:xyloglucosyl transferase	Ia. Cell wall	-0.291359	0.575697	0.152952	-0.0409444	0.531103
cn4415	xyloglucan:xyloglucosyl transferase	Ia. Cell wall	-1.09862	-0.151991	-3.06368	-3.0116	-3.95689
cn6056	xyloglucan:xyloglucosyl transferase	Ia. Cell wall	0.353883	0.330364	0.22833	0.216205	0.288609
cn8026	xyloglucan:xyloglucosyl transferase	Ia. Cell wall	-1.14377	0.199636	-1.60965	-1.56129	-0.954914
GO_dr001P0019E16_F_ab1	xyloglucan:xyloglucosyl transferase	Ia. Cell wall	1.01936	3.35606	-0.753246	-0.738771	1.72017
cn7935	xyloglucanase-specific endoglucanase inhibitor protein	Ia. Cell wall	4.19152	-0.0219535	4.69286	5.70218	5.87513
GO_drpoolB-CL9784Contig1	xyloglucanase-specific endoglucanase inhibitor protein	Ia. Cell wall	-0.136975	-0.0181135	6.01315	6.99439	7.10066
cn4354	xyloglucan-specific endoglucanase inhibitor protein	Ia. Cell wall	-0.29187	2.18471	-0.88079	-1.39237	-1.68838
cn4355	xyloglucan-specific endoglucanase inhibitor protein	Ia. Cell wall	-0.239366	2.49794	-0.408398	-1.24141	-1.26413
cn4356	xyloglucan-specific endoglucanase inhibitor protein	Ia. Cell wall	0.126492	1.69593	-1.07955	-1.29732	-1.99266
GO_drpoolB-CL2257Contig1	xyloglucan-specific endoglucanase inhibitor protein	Ia. Cell wall	-0.267493	1.89094	-0.505478	-0.999986	-0.632936
cn1097	1,4-alpha-glucan branching enzyme	Ib. Storage	-3.53029	-1.39395	-0.556913	-0.544235	-1.31151
GO_dr004P0022F20_F_ab1	1,4-alpha-glucan branching enzyme	Ib. Storage	-1.0481	-0.454306	0.132076	0.142101	-0.697382
GO_drpoolB-CL5493Contig1	1,4-alpha-glucan branching enzyme	Ib. Storage	-0.223925	-0.041735	-0.777637	-0.799418	-0.825464
cn6406	1,4-alpha-glucan-maltohydrolase	Ib. Storage	0.666057	0.713041	-0.481271	-0.53044	0.0726275
cn6542	1,4-alpha-glucan-maltohydrolase	Ib. Storage	0.624998	1.1029	-0.858992	-1.03256	-0.0465088
SG_SGN-U209746	1,4-alpha-glucan-maltohydrolase	Ib. Storage	0.651477	-0.373849	-1.28616	-0.747861	-1.26073
cn2073	11S globulin	Ib. Storage	-0.504859	0.519767	-1.85996	-2.58857	-2.42041
cn4828	11S globulin	Ib. Storage	0.163506	-0.458225	-0.154868	-0.0827904	0.5138
cn53	11S globulin	Ib. Storage	-1.14192	0.169706	-1.47655	-1.79989	-0.992761
cn56	11S globulin	Ib. Storage	0.556501	0.0686418	0.156118	-0.0172294	-0.323758
cn57	11S globulin	Ib. Storage	-0.183549	0.71331	-0.482192	-0.532935	0.29585
cn58	11S globulin	Ib. Storage	-0.519662	0.0650145	-0.458625	-0.478119	-0.473938
cn59	11S globulin	Ib. Storage	0.664159	0.228067	1.15733	2.4109	0.333435
cn60	11S globulin	Ib. Storage	1.18495	4.28041	-1.68147	-1.65033	-0.422906
cn61	11S globulin	Ib. Storage	-0.146063	-0.171465	0.0500797	-0.140077	0.087249
cn1534	12S seed storage globulin precursor	Ib. Storage	-0.239195	0.136626	-0.0508034	0.0411388	0.0624931
cn2473	12S seed storage globulin precursor	Ib. Storage	0.513405	-0.437669	0.287716	0.0324234	0.209451
cn2486	12S seed storage globulin precursor	Ib. Storage	-0.290098	-0.140632	-2.38966	-2.10951	-2.6292
cn765	19 kDa oleosin	Ib. Storage	0.157297	0.40006	-0.0976746	-0.0582085	0.0229688
cn266	2S albumin	Ib. Storage	-0.0673	0.353361	-0.49133	-0.698945	-0.236241
cn50	2S albumin	Ib. Storage	-0.468826	0.190945	-0.556872	-0.686028	0.640491
cn507	2S albumin	Ib. Storage	0.545154	1.14318	-0.386507	-0.498887	-0.0616051
cn51	2S albumin	Ib. Storage	0.327853	0.86349	-0.560444	-0.455694	0.184212
cn9917	4-alpha-glucanotransferase	Ib. Storage	-0.259092	-0.514948	0.450582	0.476813	0.0940623
cn9918	4-alpha-glucanotransferase	Ib. Storage	0.00917647	-0.282132	0.678808	0.748267	0.553362
GO_drpoolB-CL8364Contig1	4-alpha-glucanotransferase	Ib. Storage	-0.0181682	-0.631555	0.185337	0.238948	-0.232545
cn4824	7S globulin	Ib. Storage	2.05337	-0.263618	-2.9494	-3.12972	-2.9816
cn4831	7S globulin	Ib. Storage	3.31715	0.717362	-0.359158	-0.696468	-0.16837
cn880	7S globulin	Ib. Storage	1.18196	-0.396876	-3.54235	-3.66928	-3.30498
SG_SGN-U209221	7S globulin	Ib. Storage	-0.325892	-0.267289	-0.760137	-0.749744	-0.306796
cn8529	acid phosphatase class B family protein	Ib. Storage	0.295112	-0.507742	5.26113	6.63561	7.02084
cn8530	acid phosphatase class B family protein	Ib. Storage	0.214124	-0.266635	7.10466	8.14314	8.41869
GO_drpoolB-CL5477Contig1	acid phosphatase class B family protein	Ib. Storage	0.651781	-0.537859	5.94597	7.29156	7.95031
cn10373	alpha-1,4-glucan-protein synthase	Ib. Storage	-0.0351084	-0.32663	1.15946	2.61514	1.43459
cn5961	alpha-1,4-glucan-protein synthase	Ib. Storage	-0.0928473	0.701307	0.458291	0.616825	0.265789
cn6330	alpha-1,4-glucan-protein synthase	Ib. Storage	0.40229	0.335528	5.52774	7.21619	5.55266
cn7077	alpha-1,4-glucan-protein synthase	Ib. Storage	-0.282372	0.331778	3.2233	4.53885	3.27328
cn8798	alpha-1,4-glucan-protein synthase	Ib. Storage	0.774761	1.32896	0.672094	0.678123	0.35771
cn8799	alpha-1,4-glucan-protein synthase	Ib. Storage	-0.0328397	0.044105	-0.0929698	0.028932	-0.112108
cn8800	alpha-1,4-glucan-protein synthase	Ib. Storage	-0.0317558	0.73083	-0.112522	-0.0629559	-0.61536
cn9323	alpha-1,4-glucan-protein synthase	Ib. Storage	0.00493424	1.1069	0.6109	0.868002	0.214988
GO_dr001P0016H03_F_ab1	alpha-1,4-glucan-protein synthase	Ib. Storage	-0.552833	1.00968	1.01186	1.53253	1.02369
GO_dr004P0024I24_F_ab1	alpha-1,4-glucan-protein synthase	Ib. Storage	-0.441164	0.237439	0.669766	0.535409	-0.357659
GO_drpoolB-CL1460Contig1	Alpha-1,4-glucan-protein synthase	Ib. Storage	0.76454	1.0622	1.00423	1.28271	1.00009
GO_drpoolB-CL1781Contig1	alpha-1,4-glucan-protein synthase	Ib. Storage	-0.396969	0.14074	0.888501	0.801364	0.411385
GO_drpoolB-CL2742Contig1	Alpha-1,4-glucan-protein synthase	Ib. Storage	-0.538183	0.673103	0.544113	0.887465	0.460142
cn5160	Alpha-glucan phosphorylase	Ib. Storage	0.0171619	0.360279	0.628923	0.478306	-0.934613
cn5410	alpha-glucan phosphorylase	Ib. Storage	-2.97154	-1.17053	-0.72446	-0.795148	-2.85121
cn5915	Alpha-glucan phosphorylase	Ib. Storage	0.012683	0.523023	0.10381	0.0218174	-1.29404
cn8918	alpha-glucan phosphorylase	Ib. Storage	-2.11089	-1.16195	0.0928255	0.0573248	-1.04931
cn9115	Alpha-glucan phosphorylase	Ib. Storage	0.733972	0.209267	0.298594	0.269416	-1.05049
GO_drpoolB-CL5126Contig1	basic 7S globulin 2 or xyloglucan-specific fungal endoglucanase inhibitor protein	Ib. Storage	5.93935	0.644688	4.82649	4.82812	3.18993
cn10515	basic 7S globulin 2 precursor small subunit	Ib. Storage	-1.60367	0.271317	-1.77851	-1.99078	-1.95228
GO_drpoolB-CL5176Contig1	basic 7S globulin 2 precursor small subunit	Ib. Storage	0.456531	-0.757615	-2.92206	-2.57012	-0.543983
GO_drpoolB-CL8878Contig1	basic 7S globulin 2 precursor small subunit	Ib. Storage	0.263322	0.0625802	7.21145	8.52694	8.03122
cn6112	beta-amylase	Ib. Storage	-0.426166	-0.899797	0.0488558	-0.0678123	0.0130393
GO_dr004P0002G09_F_ab1	beta-amylase	Ib. Storage	1.29058	2.2895	-1.76353	-2.451	-2.89345
GO_drpoolB-CL3456Contig1	beta-amylase	Ib. Storage	-0.323264	-0.28784	-0.170911	-0.548316	-0.634332
GO_drpoolB-CL7349Contig1	beta-amylase	Ib. Storage	0.0742974	-0.192267	-0.0576206	0.153476	0.262343
GO_drpoolB-CL9672Contig1	Beta-amylase	Ib. Storage	-0.50803	-0.1943	0.381363	0.366462	0.524165
DY395371_1	beta-amylase	Ib. Storage	-0.825492	1.36738	0.470449	0.439454	0.727276
IP_PHBS012J22u	beta-amylase PCT-BMY	Ib. Storage	3.13572	-0.380156	-0.964785	-0.824465	-1.05966
cn7046	beta-amylase PCT-BMYI	Ib. Storage	1.96844	1.53149	-1.17496	-1.72073	-3.30207
cn4726	caleosin	Ib. Storage	-0.0924807	0.334993	0.0316819	-0.340023	-0.23348
GO_dr001P0014M04_F_ab1	caleosin	Ib. Storage	-1.44445	-0.18808	2.81787	3.86613	3.87438
GO_dr004P0004D12_F_ab1	chloroplast alpha-glucan water dikinase	Ib. Storage	-1.00638	-0.645133	-0.044218	-0.103802	-0.395579
cn442	Ferritin	Ib. Storage	-1.57938	-0.151816	-0.938586	-1.06633	-0.022345
cn6532	Ferritin	Ib. Storage	-1.37525	0.28317	-1.12014	-1.14595	-0.626554
cn2481	globulin-like protein	Ib. Storage	0.0455619	0.459994	-0.329644	-0.620228	0.601833
cn3819	glycogen phosphorylase	Ib. Storage	-1.75438	-0.860131	-0.951347	-0.741813	-0.675983
cn8947	Glycogen synthase	Ib. Storage	-0.814413	-0.154618	-0.995388	-0.8731	-1.21269
GO_drpoolB-CL6924Contig1	glycogen synthase	Ib. Storage	-0.0186399	0.0658627	-0.0364201	0.118768	-0.140166
cn8384	granule-bound starch synthase	Ib. Storage	-3.44924	-0.657999	-1.25662	-1.2946	-2.99868
GO_drpoolB-CL8968Contig1	granule-bound starch synthase	Ib. Storage	-3.63785	-0.638376	-1.03073	-1.21992	-2.95803
DY395674_1	isoamylase	Ib. Storage	-3.21016	-1.41501	-1.57261	-1.70178	-2.38
DY396127_1	isoamylase	Ib. Storage	-3.12891	-1.32717	-1.41373	-1.67215	-2.50457
GO_dr004P0022D20_F_ab1	isoamylase	Ib. Storage	-2.40673	-1.60839	-0.639392	-0.805969	-1.64287
cn2472	legumin-like protein	Ib. Storage	-0.466076	-0.114714	-2.0827	-1.7078	-1.96431
cn2952	lipid body membrane protein	Ib. Storage	0.230519	0.87256	2.02154	2.46175	-4.17891
cn632	oleosin	Ib. Storage	-0.570225	0.47507	2.95868	3.91661	0.592466
cn3242	oleosin 3	Ib. Storage	-0.0379629	2.04872	-0.684261	-1.00682	0.0564763
cn4864	oleosin L-isoform	Ib. Storage	-0.980097	0.209302	3.22458	3.41392	-0.895675
GO_drpoolB-CL9034Contig1	patatin family protein	Ib. Storage	-0.579753	0.665834	-0.280454	-0.455202	-0.920246
GO_drpoolB-CL5613Contig1	Patatin T5	Ib. Storage	-0.717363	0.214487	-1.29433	-1.21452	-1.56489
GO_drpoolB-CL7233Contig1	Patatin T5	Ib. Storage	-1.77529	-1.27553	-0.934903	-1.66346	-2.70798
cn2883	Patatin-like protein	Ib. Storage	-1.07234	-0.272167	-0.633446	-0.84663	-0.161768
cn2884	Patatin-like protein	Ib. Storage	-1.62954	-1.1864	-0.262256	-1.05699	-1.97031
cn9547	Patatin-like protein	Ib. Storage	-0.188376	-0.386132	2.31277	4.02171	4.67436
cn9548	Patatin-like protein	Ib. Storage	-1.28978	-0.521118	-1.22578	-1.88456	-0.767318
EB175069_1	Patatin-like protein	Ib. Storage	0.125155	0.194591	-0.0282562	0.0918528	-0.125614
GO_dr004P0011G14_F_ab1	Patatin-like protein	Ib. Storage	-2.01572	-0.483637	2.90774	3.46555	2.81089
GO_dr004P0032E07_F_ab1	Patatin-like protein	Ib. Storage	-1.77803	-0.559452	-2.10744	-1.80805	-1.69585
GO_drpoolB-CL1952Contig1	Patatin-like protein	Ib. Storage	-0.513622	-0.56052	2.40793	4.09277	4.27086
GO_drpoolB-CL1952Contig2	Patatin-like protein	Ib. Storage	-0.413623	-0.71972	2.02885	4.12438	4.41913
GO_drpoolB-CL8782Contig1	Patatin-like protein	Ib. Storage	-0.41637	0.246186	-0.0832697	-0.146001	0.0177253
GO_drpoolB-CL7990Contig1	patatin-like protein 1	Ib. Storage	-0.484936	0.216967	0.604446	0.509746	5.10577
cn2882	patatin-like protein 2	Ib. Storage	-0.59743	0.171027	-0.46699	-0.481275	-0.24715
GO_drpoolB-CL3696Contig1	SHRUNKEN SEED 1	Ib. Storage	-1.98618	0.244176	-0.00672803	0.0294205	-0.132388
cn3424	Soluble starch synthase	Ib. Storage	-1.18859	-1.1571	-0.466918	-0.185166	-0.773538
GO_drpoolB-CL8983Contig1	Soluble starch synthase	Ib. Storage	-2.05288	-0.628383	-0.520286	-0.614834	-1.4338
cn3849	starch associated protein	Ib. Storage	-1.05046	-0.877537	0.333235	0.441483	-0.129922
cn8917	starch phosphorylase	Ib. Storage	-0.618817	-0.790775	-0.88157	-0.831988	-0.464336
cn6717	starch synthase	Ib. Storage	-0.373682	-0.403757	0.0542734	0.145947	-0.350203
cn9039	starch synthase	Ib. Storage	-3.23375	-0.0843712	-0.444459	-0.610387	-1.27917
GO_dr004P0011A22_F_ab1	starch synthase	Ib. Storage	-4.87742	-0.984694	-1.87604	-2.04849	-1.58692
GO_drs13P0005A17_R_ab1	starch synthase	Ib. Storage	-3.46696	-0.741344	-0.804831	-1.035	-2.47431
SG_SGN-U211286	starch synthase	Ib. Storage	-1.28785	0.439786	-0.608546	-0.783798	-1.73781
cn6188	steroleosin	Ib. Storage	0.0679826	1.60823	-0.150649	-0.469942	0.687045
cn6171	vicilin	Ib. Storage	-0.173162	-0.450254	-0.222859	-0.407308	0.0551007
cn6225	vicilin	Ib. Storage	-0.883051	0.47892	-0.911743	-0.92577	-0.608748
cn94	vicilin	Ib. Storage	2.58128	0.15779	0.496818	0.625678	0.601704
SG_SGN-U209222	vicilin	Ib. Storage	-0.104273	0.418383	-0.6518	-0.798596	-0.772228
SG_SGN-U209902	vicilin	Ib. Storage	-0.111825	-0.173445	0.0565464	0.405349	0.215168
SG_SGN-U210737	vicilin	Ib. Storage	-0.184481	0.20995	-0.0682914	0.380325	-0.084764
cn1162	actin	II. Cytosceleton	-0.20735	-0.808244	-0.253797	-0.168187	-0.17722
cn2150	actin	II. Cytosceleton	-0.458422	1.19131	-1.36978	-0.716821	-1.2118
cn4196	actin	II. Cytosceleton	-0.100436	-0.116892	-0.536039	-0.513283	0.0422296
cn4372	actin	II. Cytosceleton	-0.521593	-0.141371	-0.805474	-0.760827	-1.15346
cn4436	actin	II. Cytosceleton	-1.4545	0.486123	-0.211304	-0.384833	0.191913
GO_drpoolB-CL4889Contig1	actin	II. Cytosceleton	-0.267402	0.563999	-1.66784	-2.63035	-3.02081
cn4129	actin related protein	II. Cytosceleton	-1.26101	-0.614369	-0.342834	-0.40188	-0.293126
cn9099	actin related protein	II. Cytosceleton	0.223415	0.297011	0.232576	0.222729	0.18972
GO_dr001P0010D23_F_ab1	actin related protein	II. Cytosceleton	0.0257655	-0.0363152	0.746664	0.653974	0.742807
GO_drpoolB-CL9388Contig1	actin related protein	II. Cytosceleton	-0.497958	-0.483626	0.54783	0.564885	0.738558
cn2434	alpha tubulin	II. Cytosceleton	-0.386648	-0.375634	-0.354996	-0.281768	-0.485236
cn7793	alpha tubulin	II. Cytosceleton	-1.63392	-0.990118	1.16449	1.11972	0.804956
GO_drpoolB-CL7909Contig1	alpha tubulin	II. Cytosceleton	-1.74577	-1.39393	1.1148	1.06069	0.50431
GO_drpoolB-CL7101Contig1	Ankyrin	II. Cytosceleton	-0.349561	-0.281211	-0.0978491	-0.15961	-0.289629
SG_SGN-U212312	ankyrin	II. Cytosceleton	-0.14039	0.0931845	-0.257597	-0.0866786	-0.111442
GO_dr004P0003G22_F_ab1	ankyrin repeat family protein	II. Cytosceleton	-0.577499	-0.728397	0.8079	0.549324	-0.099857
GO_dr004P0014D17_F_ab1	ankyrin repeat family protein	II. Cytosceleton	0.194261	0.517205	-0.325819	-0.369261	-0.122844
GO_drpoolB-CL6958Contig1	ankyrin repeat family protein	II. Cytosceleton	0.290997	0.449239	0.018091	0.154802	-0.139279
cn2002	annexin	II. Cytosceleton	-0.477047	0.556539	-0.668895	-0.713979	-0.664691
cn1657	beta-tubulin	II. Cytosceleton	-0.257121	-0.18707	0.0527278	0.00227967	0.186669
cn2408	beta-tubulin	II. Cytosceleton	-0.538336	0.35084	0.398902	0.514636	-0.103981
cn2410	beta-tubulin	II. Cytosceleton	-0.365018	0.0514782	-0.000190403	-0.271271	-0.00181687
GO_drpoolB-CL2614Contig1	beta-tubulin	II. Cytosceleton	-0.563361	-0.710431	-1.78872	-1.96979	-1.7919
GO_drpoolB-CL4632Contig1	beta-tubulin cofactor	II. Cytosceleton	-0.753186	-0.0710332	-0.131338	-0.206537	0.027354
GO_drpoolB-CL5151Contig1	katanin	II. Cytosceleton	-0.294376	0.193508	1.62616	2.0352	2.00712
GO_drpoolB-CL7662Contig1	katanin	II. Cytosceleton	0.17276	0.262395	1.90112	2.4123	1.95309
DY395327_1	kinesin	II. Cytosceleton	-1.73047	-0.234318	1.9579	1.63734	1.14762
GO_dr001P0011H13_F_ab1	kinesin	II. Cytosceleton	-1.34394	-0.402839	1.69163	1.24694	0.961491
GO_dr004P0005H03_F_ab1	kinesin	II. Cytosceleton	-1.5975	-0.827739	2.2163	1.92941	1.34805
GO_dr004P0009M13_F_ab1	kinesin	II. Cytosceleton	-2.14394	-0.557138	-0.900639	-0.551948	-0.954067
GO_dr004P0010F18_F_ab1	Kinesin	II. Cytosceleton	-1.12514	-0.341227	2.38225	2.10258	1.62225
GO_drpoolB-CL5659Contig1	KINESIN (microtubule motor)	II. Cytosceleton	-1.41419	-1.09359	1.7997	1.72009	1.11071
GO_drpoolB-CL4469Contig1	kinesin heavy chain	II. Cytosceleton	-0.0710182	-0.738253	-0.595054	-0.639057	-0.873588
SG_SGN-U212460	Kinesin heavy chain,	II. Cytosceleton	-0.227753	-0.362426	-0.398979	-0.556643	-0.649705
DC241580_1	kinesin light chain	II. Cytosceleton	0.0496193	0.109831	-0.7456	-0.707413	-0.682995
GO_dr004P0015N01_F_ab1	kinesin like protein	II. Cytosceleton	-4.96406	-0.680081	-5.26177	-5.5811	-5.32052
cn3150	kinesin motor family protein	II. Cytosceleton	-0.741918	0.135262	-0.0845876	-0.0725683	-0.244781
cn8687	kinesin related protein	II. Cytosceleton	-1.34179	-0.906046	2.19137	1.86273	1.47805
cn9370	kinesin related protein	II. Cytosceleton	-2.23498	-0.191038	-1.54718	-1.43962	-1.59069
cn9371	kinesin related protein	II. Cytosceleton	-0.0822561	0.406647	0.0588955	-0.245542	0.147643
GO_dr004P0004D22_F_ab1	kinesin related protein	II. Cytosceleton	-0.623044	-0.0295473	-0.778186	-0.752562	-0.73463
GO_drpoolB-CL1173Contig1	kinesin related protein	II. Cytosceleton	-0.0954271	-0.281957	-1.07423	-0.986435	-1.29693
GO_drpoolB-CL5470Contig1	kinesin related protein	II. Cytosceleton	-1.67102	-0.105284	-0.720885	-0.567967	-1.06256
GO_drpoolB-CL9297Contig1	kinesin related protein	II. Cytosceleton	-1.50688	-0.215669	-0.665821	-0.705522	-1.13762
GO_drs13P0004F17_F_ab1	kinesin related protein	II. Cytosceleton	-0.184163	0.0720794	-1.40966	-1.41945	-1.59225
SG_SGN-U211205	kinesin related protein	II. Cytosceleton	-0.927573	0.328589	-2.36548	-1.98758	-2.19863
GO_dr004P0032P04_F_ab1	microtubule binding	II. Cytosceleton	-0.684667	-0.419458	2.75784	2.24447	1.58989
GO_drpoolB-CL8085Contig1	microtubule binding	II. Cytosceleton	-2.57994	-0.392069	-1.73953	-1.59644	-1.25553
GO_dr004P0001C24_F_ab1	microtubule bundling polypeptide	II. Cytosceleton	-0.500602	0.000327281	-0.104895	-0.167643	-0.465812
GO_dr001P0019C10_F_ab1	microtubule-associated protein	II. Cytosceleton	-1.49116	-1.26923	-0.311534	-0.132535	-0.995409
GO_dr004P0002B21_F_ab1	microtubule-associated protein	II. Cytosceleton	-1.74905	-1.24467	-0.0934651	-0.0687406	-0.824353
GO_drpoolB-CL1844Contig1	microtubule-associated protein	II. Cytosceleton	-1.26451	-0.258648	-0.60113	-0.622616	-1.03593
GO_drpoolB-CL4922Contig1	microtubule-associated protein	II. Cytosceleton	-0.904565	-0.185328	-0.0856051	-0.0339634	-0.560849
cn10071	microtubule-associated protein MAP65-1a	II. Cytosceleton	-1.24388	-0.318582	0.774413	0.202359	-0.0972519
GO_drpoolB-CL3379Contig1	microtubule-associated protein MAP65-1a	II. Cytosceleton	0.373776	2.00808	-0.714842	-0.898852	-0.948738
SG_SGN-U210229	myosin	II. Cytosceleton	-0.526939	0.0162522	-0.420876	-0.245761	-0.554298
cn3465	myosin 9	II. Cytosceleton	-1.84178	-0.48731	-1.21053	-1.55602	-1.73
cn9372	Myosin heavy chain	II. Cytosceleton	-2.27546	-0.698188	-1.65255	-1.60754	-1.75469
GO_dr004P0019G03_F_ab1	Myosin heavy chain	II. Cytosceleton	-1.56052	-1.32118	-1.04313	-0.911083	-1.28325
GO_drpoolB-CL5314Contig1	Myosin heavy chain	II. Cytosceleton	-1.78864	-0.33617	-0.955944	-1.22353	-1.56012
GO_drpoolB-CL7192Contig1	Myosin heavy chain	II. Cytosceleton	-0.895203	0.31879	-0.42147	-0.468823	-0.337974
cn5562	Myosin heavy chain-like protein	II. Cytosceleton	-2.00262	-0.290074	0.568081	0.390373	-0.856217
GO_drpoolB-CL4904Contig1	Myosin heavy chain-like protein	II. Cytosceleton	-1.8755	-0.262049	-0.867946	-1.03575	-1.10494
GO_drpoolB-CL6377Contig1	myosin heavy chain-like protein	II. Cytosceleton	-1.33097	-0.61312	-1.58551	-1.51503	-1.693
GO_drpoolB-CL6789Contig1	myosin heavy chain-like protein	II. Cytosceleton	-1.16078	-0.815417	-1.58606	-1.35796	-1.10866
GO_drpoolB-CL6818Contig1	Myosin heavy chain-like protein	II. Cytosceleton	-1.46252	-0.546403	1.15463	0.930739	0.316432
cn3599	myosin heavy chain-related	II. Cytosceleton	1.19131	1.57358	-0.552105	-0.8351	0.508461
cn4388	myosin heavy chain-related	II. Cytosceleton	-1.47398	-0.11321	-2.33256	-2.47955	-2.19501
DC244615_1	myosin heavy chain-related	II. Cytosceleton	-0.933371	-0.146969	-1.10068	-0.879808	-0.648098
DY395588_1	myosin heavy chain-related	II. Cytosceleton	-1.01268	-0.637021	-0.379127	-0.539421	-0.762271
GO_dr004P0010A08_F_ab1	myosin heavy chain-related	II. Cytosceleton	-3.92545	-2.84461	-0.0328669	0.452268	0.0962998
GO_dr004P0018M21_F_ab1	myosin heavy chain-related	II. Cytosceleton	-0.556067	-0.875617	-0.147655	-0.632305	-0.483767
SG_SGN-U211792	myosin heavy chain-related	II. Cytosceleton	1.52691	1.42405	3.2096	3.93826	2.82683
GO_drpoolB-CL6435Contig1	myosin heavy chain-related or kinetochore protein nuf2	II. Cytosceleton	-0.920562	0.0628594	0.928344	0.769691	0.079534
cn2856	myosin XI	II. Cytosceleton	-0.0755243	0.102229	-0.546313	-0.543458	-0.521802
GO_dr001P0014D18_F_ab1	myosin XI	II. Cytosceleton	1.30767	2.47553	-0.468059	-0.729154	-0.138726
GO_dr004P0012B17_F_ab1	myosin XI	II. Cytosceleton	1.01718	1.98617	-0.332181	-0.53172	-0.327441
GO_drpoolB-CL9609Contig1	myosin XI	II. Cytosceleton	-0.42737	-0.486529	0.704827	0.609977	0.297133
GO_drs31P0006O11_F_ab1	myosin XI	II. Cytosceleton	-0.168678	0.559705	-0.618456	-0.495384	-0.828163
SG_SGN-U208768	myosin XI-2	II. Cytosceleton	-0.412498	0.20807	-0.711694	-0.380172	-0.379687
GO_drpoolB-CL4906Contig1	Paramyosin	II. Cytosceleton	0.627394	-0.0334191	-1.66113	-1.61876	0.420599
GO_dr004P0032H05_F_ab1	structural constituent of cytoskeleton	II. Cytosceleton	-0.390016	0.370166	-0.107935	-0.266397	-0.71925
cn573	tubulin	II. Cytosceleton	-1.76019	-0.835957	-0.729496	-0.450955	-0.895516
cn6004	tubulin	II. Cytosceleton	-0.260564	-0.215162	-0.510052	-0.494376	-0.694115
GO_drs12P0009P12_F_ab1	Villin	II. Cytosceleton	-0.562244	0.283981	-2.29506	-1.63045	-2.91225
GO_drpoolB-CL8268Contig1	acin-binding	II. Cytoskeleton	-0.823288	0.309508	-0.836833	-0.923993	-1.41617
cn10070	Actin	II. Cytoskeleton	-1.22811	-0.473838	-0.326843	-0.359418	-0.579167
cn1159	actin	II. Cytoskeleton	-0.187638	0.0194629	-0.251251	-0.396716	-0.220772
cn1160	actin	II. Cytoskeleton	0.156796	0.172865	-0.252414	-0.072378	-0.103447
cn1161	actin	II. Cytoskeleton	0.17361	-0.478354	-0.198437	-0.295081	-0.133194
cn1163	actin	II. Cytoskeleton	0.190698	0.321974	-1.73339	-1.84802	-2.36453
cn1164	actin	II. Cytoskeleton	-0.0599003	-0.258403	-0.350423	-0.213959	-0.241186
cn1165	actin	II. Cytoskeleton	0.1171	-0.477257	-0.834615	-0.802648	-0.936707
cn1532	actin	II. Cytoskeleton	0.0854325	0.789148	-1.65623	-0.821845	-1.54506
cn1810	actin	II. Cytoskeleton	0.114012	0.303205	-1.38625	-1.02524	-1.69034
cn1811	actin	II. Cytoskeleton	0.23374	0.0590122	-0.245607	-0.183209	-0.199803
cn1812	actin	II. Cytoskeleton	-0.00679817	0.0092129	-0.145904	-0.216271	-0.0770343
cn1813	actin	II. Cytoskeleton	0.36662	-0.942018	-0.21935	-0.0054976	0.116808
cn2151	actin	II. Cytoskeleton	-0.677418	0.361792	-1.40809	-1.06119	-1.36268
cn4435	actin	II. Cytoskeleton	-0.452646	-0.0357324	-1.06277	-1.15899	-0.828444
cn4437	actin	II. Cytoskeleton	-1.36337	0.362182	-0.0191554	-0.292004	0.244474
cn6343	actin	II. Cytoskeleton	-2.80004	-0.150771	-2.7235	-2.68714	-2.89693
cn7284	actin	II. Cytoskeleton	-0.994665	-0.156694	-1.84138	-2.36951	-2.06695
cn9643	actin	II. Cytoskeleton	-0.180639	0.340151	-0.880774	-1.31768	-1.09938
cn9977	actin	II. Cytoskeleton	-0.993049	-0.0690273	-1.21525	-1.1443	-0.984258
DC240475_1	actin	II. Cytoskeleton	0.429081	-0.231043	-1.90327	-2.45117	-4.65991
DC241150_1	actin	II. Cytoskeleton	-0.280874	0.416502	-1.7395	-1.6955	-1.65741
DC241557_1	actin	II. Cytoskeleton	0.116145	0.698347	-0.943147	-0.667082	-0.500529
DC244493_1	actin	II. Cytoskeleton	-0.136316	-0.317375	-1.21787	-1.07649	-1.53891
GO_dr001P0011K18_F_ab1	actin	II. Cytoskeleton	-0.80508	-0.584643	-0.737698	-0.846831	-1.30252
GO_dr004P0008K17_F_ab1	actin	II. Cytoskeleton	-0.334967	0.549137	-0.349997	-0.210264	-0.950342
GO_drpoolB-CL9047Contig1	actin	II. Cytoskeleton	-0.942132	0.308425	-0.489591	-0.541498	-0.925321
SG_SGN-U207446	actin	II. Cytoskeleton	-1.27866	-0.818818	0.878509	2.11136	1.50776
SG_SGN-U209968	actin	II. Cytoskeleton	0.13032	-0.193148	-0.139409	-0.0578558	-0.519299
GO_dr004P0022P06_F_ab1	actin binding	II. Cytoskeleton	0.0604422	-0.917266	0.0543419	-0.0275517	-0.243844
cn6880	actin binding protein	II. Cytoskeleton	-2.36315	-0.430728	-1.20259	-1.35296	-1.65167
GO_dr001P0017F16_F_ab1	actin binding protein	II. Cytoskeleton	-2.17422	-0.292832	-1.19235	-1.13471	-2.19155
GO_drpoolB-CL4561Contig1	actin binding protein	II. Cytoskeleton	-0.604808	0.795181	0.00631652	-0.127123	0.0902644
IP_PHBS004C10u	actin binding protein	II. Cytoskeleton	8.08705	3.62228	6.2248	6.18869	5.59159
cn249	actin depolymerizing factor	II. Cytoskeleton	-1.05449	-0.0212879	-0.914944	-1.05556	-1.08096
cn250	actin depolymerizing factor	II. Cytoskeleton	-1.3183	-0.196841	-1.22695	-1.18867	-1.49291
cn251	actin depolymerizing factor	II. Cytoskeleton	0.362586	0.213314	0.123796	0.15953	0.219005
cn3513	actin depolymerizing factor	II. Cytoskeleton	0.0475859	0.463643	0.552796	0.214324	-0.231134
cn4495	actin depolymerizing factor	II. Cytoskeleton	-0.578542	0.101889	0.388958	-0.326276	-0.298766
cn5406	actin depolymerizing factor	II. Cytoskeleton	-1.84397	-0.0397507	-0.256744	-0.420753	-0.682829
cn6418	actin depolymerizing factor	II. Cytoskeleton	0.698153	0.471357	-0.244424	-0.033603	0.831304
cn6419	actin depolymerizing factor	II. Cytoskeleton	1.37344	0.111188	-0.782274	-1.22405	-0.402166
cn718	actin depolymerizing factor	II. Cytoskeleton	-0.66422	-0.287694	-0.901632	-0.817934	-0.808612
cn8431	actin depolymerizing factor	II. Cytoskeleton	-0.689316	-0.215772	-0.939603	-0.590389	-0.664595
cn8432	actin depolymerizing factor	II. Cytoskeleton	-0.453	-0.211225	-1.59349	-0.925394	-1.42467
cn8433	actin depolymerizing factor	II. Cytoskeleton	-0.285147	0.237894	0.0337159	-0.402459	-0.0925332
DC240748_1	actin depolymerizing factor	II. Cytoskeleton	-0.133603	-0.0770835	-0.0956959	-0.354391	-0.162052
GO_dr004P0011H23_F_ab1	actin depolymerizing factor	II. Cytoskeleton	0.945429	-0.237201	0.432293	0.445347	0.0326903
SG_SGN-U209511	actin depolymerizing factor	II. Cytoskeleton	-0.0403919	0.346961	-2.14642	-2.33511	-2.22752
cn9098	actin related protein	II. Cytoskeleton	-0.494031	-0.271362	0.613885	0.568823	0.620375
GO_dr004P0009F13_F_ab1	actin related protein	II. Cytoskeleton	-0.863908	-0.0376455	-0.665034	-0.762482	-0.539426
GO_drs13P0024H18_F_ab1	actin related protein	II. Cytoskeleton	0.496949	-0.58718	0.359583	0.209807	-0.310242
cn217	actin-binding	II. Cytoskeleton	-0.844271	-0.3116	-0.834154	-0.799687	-0.638435
cn3347	actin-binding	II. Cytoskeleton	-0.583187	-0.0659537	-0.811435	-0.807143	-0.920853
cn4578	actin-binding	II. Cytoskeleton	-2.82258	-0.75202	-2.3602	-1.42078	-1.84293
GO_drpoolB-CL8450Contig1	actin-binding	II. Cytoskeleton	-0.363321	-0.258849	-0.629184	-0.821047	0.280838
GO_dr001P0003B03_F_ab1	Actin-binding protein	II. Cytoskeleton	-0.0245917	-0.544489	0.183488	0.0366402	-0.407731
GO_dr001P0017J15_F_ab1	Actin-binding protein	II. Cytoskeleton	0.178865	-0.557557	0.366277	-0.0280025	-0.134472
GO_drs13P0024H18_R_ab1	actin-related protein	II. Cytoskeleton	0.356523	-0.779375	-0.391645	-0.697251	-0.522614
cn10128	Afadin- and alpha-actinin-binding protein	II. Cytoskeleton	-2.27406	-0.601972	-0.574624	-0.548761	-0.757849
cn10226	alpha tubulin	II. Cytoskeleton	-0.268886	-0.35957	-0.776275	-0.394646	-0.689104
cn10227	alpha tubulin	II. Cytoskeleton	-0.259457	-0.0689559	-0.41948	-0.490698	-0.121881
cn10228	alpha tubulin	II. Cytoskeleton	-0.744501	0.711258	-1.04084	-1.15442	-0.335567
cn10229	alpha tubulin	II. Cytoskeleton	0.284414	-0.184923	0.324031	-0.29706	0.174961
cn1821	alpha tubulin	II. Cytoskeleton	0.231909	0.131895	0.289629	0.233285	0.236445
cn2103	alpha tubulin	II. Cytoskeleton	0.0740183	0.00477403	0.101473	0.108276	0.199409
cn2426	alpha tubulin	II. Cytoskeleton	-0.341577	-0.211427	-0.265947	-0.162916	-0.348488
cn2428	alpha tubulin	II. Cytoskeleton	0.291593	0.391654	0.0818687	-0.133137	0.151692
cn2429	alpha tubulin	II. Cytoskeleton	0.19882	0.210086	-0.841624	-0.954878	-1.57917
cn2430	alpha tubulin	II. Cytoskeleton	-0.18693	-0.246304	-0.0496342	0.00208158	-0.415666
cn2431	alpha tubulin	II. Cytoskeleton	-0.107074	0.245134	-0.381497	-0.214276	-0.242746
cn2432	alpha tubulin	II. Cytoskeleton	0.0196297	0.0473239	-0.368041	-0.0491151	-0.394564
cn2435	alpha tubulin	II. Cytoskeleton	-1.03367	-0.248356	-1.26411	-1.26988	-1.50086
cn562	alpha tubulin	II. Cytoskeleton	-0.526493	0.0647389	-0.571945	-0.593283	-0.612463
DC243019_1	alpha tubulin	II. Cytoskeleton	-1.41224	-1.73232	-1.23167	-0.810662	-3.18292
GO_drpoolB-CL1296Contig1	alpha tubulin	II. Cytoskeleton	-0.371409	-0.315004	-0.473152	-0.256026	-0.422563
GO_drpoolB-CL1324Contig1	alpha tubulin	II. Cytoskeleton	0.0449986	-0.412677	0.138033	-0.0909593	-0.0259327
GO_drpoolB-CL2854Contig1	alpha tubulin	II. Cytoskeleton	-0.708833	-1.12713	-0.849857	-0.767772	-0.745585
GO_drpoolB-CL3649Contig1	alpha tubulin	II. Cytoskeleton	0.0665825	-0.121851	-0.231274	0.0243471	-0.117695
GO_drpoolB-CL5962Contig1	alpha tubulin	II. Cytoskeleton	-0.0397643	-0.222909	-0.0753894	0.207124	0.043796
GO_drpoolB-CL6394Contig1	alpha tubulin	II. Cytoskeleton	-0.026103	0.150077	-0.619817	-0.502143	-0.908245
GO_drpoolB-CL6928Contig1	alpha tubulin	II. Cytoskeleton	-1.85711	-1.22967	1.34028	1.12275	0.662057
cn5377	alpha-helical IF (intermediate filament)-like protein	II. Cytoskeleton	-1.69074	0.610731	0.264549	0.182263	-0.0377325
GO_dr001P0015C21_F_ab1	ankyrin	II. Cytoskeleton	0.795152	-0.287311	0.57953	0.473783	0.0871925
GO_dr004P0021P01_F_ab1	ankyrin	II. Cytoskeleton	-0.619944	-0.458747	0.0415173	-0.13619	-0.253874
GO_drpoolB-CL5096Contig1	ankyrin	II. Cytoskeleton	0.495123	0.0356412	-0.0347046	0.00540115	-0.364778
GO_drpoolB-CL7016Contig1	Ankyrin	II. Cytoskeleton	0.407603	0.457307	0.174412	0.26465	0.237207
GO_drpoolB-CL9725Contig1	ankyrin	II. Cytoskeleton	-0.165366	-0.285609	0.728156	0.593626	0.810623
cn9345	ankyrin domain protein	II. Cytoskeleton	-0.0739592	-0.0746209	-0.472743	-0.196799	-0.515445
GO_dr004P0023C23_F_ab1	ankyrin domain protein	II. Cytoskeleton	-0.179288	-0.230229	-0.747638	-1.20339	-0.884307
GO_dr004P0014C06_F_ab1	ankyrin like protein	II. Cytoskeleton	-0.71788	-0.160692	-0.450061	-0.558941	-0.647922
[truncated: 23,899 more rows]

## Sheet: 1354 AR formation Specific
Table S3c. Expression ratios for all AR formation-specifically regulated putative genes. M-values (Log2 of expression ratios) are shown for thos sequence identifiers belonging to putative genes induced or repressed during the Sink establishment phase (6 hpe) and not regulated by wounding, and during the Recovery Phase (72 hpe) or the Maintenance Phase (192 hpe) and not differentially expressed in…
[truncated: 1,356 more rows]

[truncated: 1 more sheets: AR-reg. genes in each category]
